# Supplementary material for: Synechococcus sp. Strain PCC 7002 Transcriptome: Acclimation to Temperature, Salinity, Oxidative Stress, and Mixotrophic Growth Conditions
Source: Front Microbiol. 2012 Oct 11;3:354. doi: 10.3389/fmicb.2012.00354 (PMC3468840; doi:10.3389/fmicb.2012.00354)
Supplement: Supplementary Table S1 — Transcript levels for all protein-coding genes and for all samples presented in this study, and the relative transcript abundances of the standard samples of a previous study (Ludwig and Bryant, 2011). [file 32839_Bryant_DataSheet1.XLSX]

## Sheet: meanStandard-4mmUni-mRNA
Supplemental Table S1:
Transcript levels for all protein-coding genes and for all samples presented in this study, and the relative transcript abundances of the standard samples of a previous study (Ludwig and Bryant 2011)
Locus_tag	Counts [OD 0.7/ sample 1]	Counts/ total counts [OD 0.7/ sample 1]	Counts per 1 kb [OD 0.7/sample 1]	CountsPerKB/ total countsPerKB [OD 0.7/ sample 1]		Counts [OD 0.7/ sample 2]	Counts/ total counts [OD 0.7/ sample 2]	Counts per 1 kb [OD 0.7/ sample 2]	CountsPerKB/ total countsPerKB [OD 0.7/ sample 2]		Counts [OD 0.7/ sample 3]	Counts/ total counts [OD 0.7/ sample 3]	Counts per 1 kb [OD 0.7/ sample 3]	CountsPerKB/ total countsPerKB [OD 0.7/ sample 3]		Mean of counts per total counts (OD 0.7 SOLiD 3)	Standard deviation (OD 0.7 SOLiD 3)	Mean of countsPerKB per total countsPerKB (OD 0.7 SOLiD 3)		Counts [22C]	Counts/ total counts [22C]	Counts per 1 kb [22C]	CountsPerKB/ total countsPerKB [22C]		Counts [30C]	Counts/ total counts [30C]	Counts per 1 kb [30C]	CountsPerKB/ total countsPerKB [30C]		Counts [glycerol]	Counts/ total counts [glycerol]	Counts per 1 kb [glycerol]	CountsPerKB/ total countsPerKB [glycerol]		Counts [MV]	Counts/ total counts [MV]	Counts per 1 kb [MV]	CountsPerKB/ total countsPerKB [MV]		Counts [Standard/ sample A]	Counts/ total counts [Standard/ sample A]	Counts per 1 kb [Standard/ sample A]	CountsPerKB/ total countsPerKB [Standard/ sample A]		Counts [Standard/ sample B]	Counts/ total counts [Standard/ sample B]	Counts per 1 kb [Standard/ sample B]	CountsPerKB/ total countsPerKB [Standard/ sample B]
SYNPCC7002_A0001	173	5.44272e-05	128.434	2.5912e-05		81	5.14716e-05	60.1336	2.47206e-05		93	5.81692e-05	69.0423	2.67438e-05		5.46893e-05	3.35652e-06	2.57922e-05		38	4.94547e-05	28.2108	2.47108e-05		21	3.2956e-05	15.5902	1.64896e-05		15	2.95442e-05	11.1359	1.44758e-05		64	4.76271e-05	47.513	2.45577e-05		40	5.41158e-05	29.6956	2.2446e-05		58	5.69118e-05	43.0586	2.56377e-05
SYNPCC7002_A0002	207	6.51239e-05	223.301	4.50519e-05		103	6.54515e-05	111.111	4.56772e-05		124	7.7559e-05	133.765	5.18144e-05		6.93781e-05	7.08673e-06	4.75145e-05		27	3.51389e-05	29.1262	2.55126e-05		26	4.08026e-05	28.0475	2.96655e-05		35	6.89364e-05	37.7562	4.90802e-05		62	4.61387e-05	66.8824	3.45691e-05		27	3.65281e-05	29.1262	2.20156e-05		35	3.43433e-05	37.7562	2.24806e-05
SYNPCC7002_A0003	362	0.000113888	1547.01	0.000312115		133	8.45151e-05	568.376	0.000233657		190	0.00011884	811.966	0.000314518		0.000105748	1.85541e-05	0.000286763		22	2.86317e-05	94.0171	8.23526e-05		57	8.94519e-05	243.59	0.000257642		39	7.68149e-05	166.667	0.000216654		44	3.27436e-05	188.034	9.71879e-05		108	0.000146113	461.538	0.000348863		139	0.000136392	594.017	0.000353686
SYNPCC7002_A0004	45	1.41574e-05	163.043	3.28947e-05		14	8.89632e-06	50.7246	2.08526e-05		18	1.12586e-05	65.2174	2.52622e-05		1.14374e-05	2.63508e-06	2.63365e-05		2	2.60288e-06	7.24638	6.34734e-06		8	1.25547e-05	28.9855	3.06577e-05		20	3.93923e-05	72.4638	9.41973e-05		10	7.44173e-06	36.2319	1.87269e-05		6	8.11737e-06	21.7391	1.64319e-05		10	9.81238e-06	36.2319	2.1573e-05
SYNPCC7002_A0005	68	2.13934e-05	269.841	5.44416e-05		59	3.74916e-05	234.127	9.62484e-05		46	2.87719e-05	182.54	7.07075e-05		2.9219e-05	8.05845e-06	7.37992e-05		4	5.20576e-06	15.873	1.39037e-05		8	1.25547e-05	31.746	3.35775e-05		12	2.36354e-05	47.619	6.19011e-05		27	2.00927e-05	107.143	5.53782e-05		7	9.47026e-06	27.7778	2.09964e-05		35	3.43433e-05	138.889	8.26964e-05
SYNPCC7002_A0006	62	1.95057e-05	89.8551	1.81286e-05		33	2.09699e-05	47.8261	1.96611e-05		37	2.31426e-05	53.6232	2.07712e-05		2.12061e-05	1.82991e-06	1.95203e-05		9	1.1713e-05	13.0435	1.14252e-05		17	2.66786e-05	24.6377	2.6059e-05		10	1.96961e-05	14.4928	1.88395e-05		29	2.1581e-05	42.029	2.17232e-05		14	1.89405e-05	20.2899	1.53365e-05		9	8.83114e-06	13.0435	7.76627e-06
SYNPCC7002_A0007	121	3.80676e-05	188.474	3.80253e-05		81	5.14716e-05	126.168	5.18671e-05		77	4.81616e-05	119.938	4.64584e-05		4.59003e-05	6.98227e-06	4.54503e-05		30	3.90432e-05	46.729	4.09314e-05		20	3.13866e-05	31.1526	3.29498e-05		41	8.07541e-05	63.8629	8.30169e-05		56	4.16737e-05	87.2274	4.50846e-05		17	2.29992e-05	26.4798	2.00152e-05		24	2.35497e-05	37.3832	2.22585e-05
SYNPCC7002_A0008	78	2.45394e-05	230.088	4.64213e-05		45	2.85953e-05	132.743	5.45701e-05		52	3.25247e-05	153.392	5.94172e-05		2.85532e-05	3.99282e-06	5.34695e-05		23	2.99331e-05	67.8466	5.9429e-05		20	3.13866e-05	58.9971	6.24006e-05		25	4.92403e-05	73.7463	9.58645e-05		36	2.67902e-05	106.195	5.48881e-05		24	3.24695e-05	70.7965	5.35128e-05		34	3.33621e-05	100.295	5.9717e-05
SYNPCC7002_A0009	18	5.66295e-06	50.4202	1.01725e-05		13	8.26087e-06	36.4146	1.49698e-05		15	9.38214e-06	42.0168	1.62754e-05		7.76865e-06	1.90783e-06	1.38059e-05		7	9.11008e-06	19.6078	1.71751e-05		4	6.27733e-06	11.2045	1.18509e-05		6	1.18177e-05	16.8067	2.18474e-05		24	1.78601e-05	67.2269	3.47471e-05		10	1.35289e-05	28.0112	2.11728e-05		11	1.07936e-05	30.8123	1.83461e-05
SYNPCC7002_A0010	184	5.78879e-05	170.37	3.43729e-05		119	7.56187e-05	110.185	4.52966e-05		152	9.50723e-05	140.741	5.45165e-05		7.6193e-05	1.85989e-05	4.47287e-05		20	2.60288e-05	18.5185	1.6221e-05		33	5.17879e-05	30.5556	3.23183e-05		77	0.00015166	71.2963	9.26797e-05		76	5.65571e-05	70.3704	3.63719e-05		73	9.87613e-05	67.5926	5.10911e-05		79	7.75178e-05	73.1481	4.35534e-05
SYNPCC7002_A0011	644	0.000202608	1135.8	0.000229153		231	0.000146789	407.407	0.000167483		338	0.000211411	596.12	0.00023091		0.000186936	3.50455e-05	0.000209182		26	3.38374e-05	45.8554	4.01662e-05		17	2.66786e-05	29.9824	3.1712e-05		95	0.000187113	167.549	0.0002178		103	7.66498e-05	181.658	9.38923e-05		217	0.000293578	382.716	0.000289283		309	0.000303202	544.974	0.000324485
SYNPCC7002_A0012	1864	0.00058643	3432.78	0.000692577		636	0.000404147	1171.27	0.000481504		1129	0.000706162	2079.19	0.000805383		0.00056558	0.000152083	0.000659821		61	7.93878e-05	112.339	9.84013e-05		110	0.000172626	202.578	0.000214265		169	0.000332865	311.234	0.00040458		302	0.00022474	556.169	0.000287463		263	0.000355811	484.346	0.000366102		232	0.000227647	427.256	0.000254394
SYNPCC7002_A0013	2008	0.000631733	1528.16	0.000308312		508	0.000322809	386.606	0.000158932		816	0.000510388	621.005	0.000240549		0.00048831	0.000155641	0.000235931		25	3.2536e-05	19.0259	1.66654e-05		60	9.41599e-05	45.6621	4.82964e-05		146	0.000287563	111.111	0.000144436		197	0.000146602	149.924	7.74901e-05		294	0.000397751	223.744	0.000169121		203	0.000199191	154.49	9.19856e-05
SYNPCC7002_A0014	436	0.000137169	579.017	0.000116819		219	0.000139164	290.837	0.000119562		221	0.00013823	293.493	0.000113686		0.000138188	9.98044e-07	0.000116689		53	6.89763e-05	70.3851	6.16526e-05		41	6.43426e-05	54.4489	5.759e-05		67	0.000131964	88.9774	0.000115664		145	0.000107905	192.563	9.95288e-05		46	6.22331e-05	61.089	4.61752e-05		63	6.1818e-05	83.6653	4.98155e-05
SYNPCC7002_A0015	254	7.99105e-05	314.746	6.35013e-05		160	0.000101672	198.265	8.15058e-05		202	0.000126346	250.31	9.69585e-05		0.000102643	2.3233e-05	8.06552e-05		24	3.12345e-05	29.7398	2.605e-05		34	5.33573e-05	42.1314	4.45619e-05		35	6.89364e-05	43.3705	5.63783e-05		130	9.67425e-05	161.09	8.32617e-05		42	5.68216e-05	52.0446	3.93389e-05		117	0.000114805	144.981	8.63239e-05
SYNPCC7002_A0016	160	5.03373e-05	423.28	8.53985e-05		50	3.17726e-05	132.275	5.43777e-05		63	3.9405e-05	166.667	6.4559e-05		4.0505e-05	9.33112e-06	6.81117e-05		7	9.11008e-06	18.5185	1.6221e-05		12	1.8832e-05	31.746	3.35775e-05		14	2.75746e-05	37.037	4.81453e-05		52	3.8697e-05	137.566	7.11029e-05		23	3.11166e-05	60.8466	4.5992e-05		11	1.07936e-05	29.1005	1.73269e-05
SYNPCC7002_A0017	265	8.33712e-05	883.333	0.000178216		86	5.46488e-05	286.667	0.000117847		108	6.75514e-05	360	0.000139447		6.85238e-05	1.43858e-05	0.00014517		15	1.95216e-05	50	4.37966e-05		13	2.04013e-05	43.3333	4.58332e-05		14	2.75746e-05	46.6667	6.06631e-05		68	5.06037e-05	226.667	0.000117156		38	5.141e-05	126.667	9.57434e-05		70	6.86866e-05	233.333	0.00013893
SYNPCC7002_A0018	403	0.000126787	1767.54	0.000356609		147	9.34114e-05	644.737	0.000265048		151	9.44468e-05	662.281	0.000256537		0.000104882	1.89776e-05	0.000292731		45	5.85648e-05	197.368	0.000172881		43	6.74813e-05	188.596	0.000199477		33	6.49972e-05	144.737	0.000188147		89	6.62314e-05	390.351	0.000201758		69	9.33497e-05	302.632	0.00022875		35	3.43433e-05	153.509	9.14013e-05
SYNPCC7002_A0019	744	0.000234068	484.375	9.77246e-05		260	0.000165217	169.271	6.95864e-05		316	0.00019765	205.729	7.969e-05		0.000198979	3.44447e-05	8.23337e-05		66	8.5895e-05	42.9688	3.76377e-05		86	0.000134963	55.9896	5.92196e-05		66	0.000129994	42.9688	5.58561e-05		247	0.000183811	160.807	8.31154e-05		74	0.000100114	48.1771	3.64156e-05		64	6.27992e-05	41.6667	2.48089e-05
SYNPCC7002_A0020	95	2.98878e-05	176.909	3.56921e-05		15	9.53177e-06	27.933	1.14831e-05		44	2.75209e-05	81.9367	3.17385e-05		2.23135e-05	1.11324e-05	2.63046e-05		10	1.30144e-05	18.622	1.63116e-05		9	1.4124e-05	16.7598	1.77267e-05		8	1.57569e-05	14.8976	1.93657e-05		30	2.23252e-05	55.8659	2.8875e-05		8	1.08232e-05	14.8976	1.12606e-05		15	1.47186e-05	27.933	1.66317e-05
SYNPCC7002_A0021	199	6.2607e-05	202.854	4.09267e-05		94	5.97324e-05	95.8206	3.93914e-05		94	5.87947e-05	95.8206	3.71165e-05		6.03781e-05	1.98646e-06	3.91448e-05		34	4.42489e-05	34.6585	3.03585e-05		40	6.27733e-05	40.7747	4.3127e-05		34	6.69668e-05	34.6585	4.50534e-05		70	5.20921e-05	71.3558	3.68812e-05		55	7.44092e-05	56.0652	4.2378e-05		136	0.000133448	138.634	8.25446e-05
SYNPCC7002_A0022	251	7.89667e-05	60.3656	1.2179e-05		122	7.75251e-05	29.341	1.2062e-05		124	7.7559e-05	29.822	1.15517e-05		7.80169e-05	8.22672e-07	1.19309e-05		47	6.11677e-05	11.3035	9.90111e-06		36	5.64959e-05	8.65801	9.15749e-06		40	7.87845e-05	9.62001	1.25053e-05		102	7.59056e-05	24.531	1.26792e-05		33	4.46455e-05	7.93651	5.99896e-06		73	7.16304e-05	17.5565	1.04534e-05
SYNPCC7002_A0023	264	8.30566e-05	304.498	6.14338e-05		156	9.91304e-05	179.931	7.39687e-05		179	0.00011196	206.459	7.99728e-05		9.80491e-05	1.44821e-05	7.17917e-05		67	8.71964e-05	77.278	6.76903e-05		81	0.000127116	93.4256	9.88153e-05		39	7.68149e-05	44.9827	5.8474e-05		110	8.1859e-05	126.874	6.55766e-05		36	4.87042e-05	41.5225	3.13856e-05		75	7.35928e-05	86.5052	5.15064e-05
SYNPCC7002_A0024	1579	0.000496766	1268.27	0.000255879		895	0.000568729	718.876	0.000295526		814	0.000509137	653.815	0.000253258		0.000524878	3.8477e-05	0.000268221		248	0.000322757	199.197	0.000174483		252	0.000395472	202.41	0.000214087		431	0.000848903	346.185	0.000450014		728	0.000541758	584.739	0.00030223		268	0.000362576	215.261	0.000162709		383	0.000375814	307.631	0.000183167
SYNPCC7002_A0025	615	0.000193484	767.79	0.000154905		289	0.000183646	360.799	0.000148323		253	0.000158245	315.855	0.000122348		0.000178458	1.8183e-05	0.000141858		70	9.11008e-05	87.3908	7.65484e-05		76	0.000119269	94.8814	0.000100355		70	0.000137873	87.3908	0.000113601		258	0.000191997	322.097	0.00016648		53	7.17034e-05	66.1673	5.00138e-05		107	0.000104992	133.583	7.95372e-05
SYNPCC7002_A0026	258	8.11689e-05	191.111	3.85574e-05		144	9.1505e-05	106.667	4.38501e-05		153	9.56978e-05	113.333	4.39001e-05		8.94572e-05	7.47778e-06	4.21026e-05		36	4.68518e-05	26.6667	2.33582e-05		39	6.12039e-05	28.8889	3.05555e-05		39	7.68149e-05	28.8889	3.75533e-05		122	9.07891e-05	90.3704	4.67091e-05		37	5.00571e-05	27.4074	2.07164e-05		45	4.41557e-05	33.3333	1.98471e-05
SYNPCC7002_A0027	53	1.66742e-05	121.005	2.44132e-05		28	1.77926e-05	63.9269	2.62801e-05		31	1.93897e-05	70.7763	2.74155e-05		1.79522e-05	1.36477e-06	2.60362e-05		7	9.11008e-06	15.9817	1.39989e-05		11	1.72626e-05	25.1142	2.6563e-05		23	4.53011e-05	52.5114	6.82608e-05		19	1.41393e-05	43.379	2.2421e-05		14	1.89405e-05	31.9635	2.41602e-05		10	9.81238e-06	22.8311	1.35939e-05
SYNPCC7002_A0028	126	3.96406e-05	116.992	2.36035e-05		70	4.44816e-05	64.9954	2.67193e-05		71	4.44088e-05	65.9239	2.55359e-05		4.28437e-05	2.77416e-06	2.52862e-05		20	2.60288e-05	18.5701	1.62662e-05		35	5.49266e-05	32.4977	3.43725e-05		14	2.75746e-05	12.9991	1.68978e-05		57	4.24178e-05	52.9248	2.73549e-05		46	6.22331e-05	42.7112	3.22841e-05		60	5.88743e-05	55.7103	3.31707e-05
SYNPCC7002_A0029	75	2.35956e-05	121.951	2.46042e-05		37	2.35117e-05	60.1626	2.47325e-05		36	2.25171e-05	58.5366	2.26744e-05		2.32081e-05	5.99912e-07	2.40037e-05		14	1.82202e-05	22.7642	1.99399e-05		8	1.25547e-05	13.0081	1.37586e-05		26	5.12099e-05	42.2764	5.49561e-05		27	2.00927e-05	43.9024	2.26916e-05		22	2.97637e-05	35.7724	2.70392e-05		20	1.96248e-05	32.5203	1.93631e-05
SYNPCC7002_A0030	65	2.04495e-05	63.1681	1.27444e-05		51	3.2408e-05	49.5627	2.0375e-05		47	2.93974e-05	45.6754	1.76926e-05		2.74183e-05	6.22004e-06	1.69373e-05		27	3.51389e-05	26.2391	2.29837e-05		20	3.13866e-05	19.4363	2.05576e-05		16	3.15138e-05	15.5491	2.02126e-05		36	2.67902e-05	34.9854	1.80827e-05		29	3.92339e-05	28.1827	2.13024e-05		35	3.43433e-05	34.0136	2.02522e-05
SYNPCC7002_A0031	427	0.000134338	878.601	0.000177261		457	0.000290401	940.329	0.000386565		350	0.000218917	720.165	0.000278959		0.000214552	7.81233e-05	0.000280928		193	0.000251178	397.119	0.00034785		225	0.0003531	462.963	0.000489671		122	0.000240293	251.029	0.000326318		382	0.000284274	786.008	0.000406259		125	0.000169112	257.202	0.000194411		267	0.00026199	549.383	0.00032711
SYNPCC7002_A0033	720	0.000226518	546.697	0.000110298		250	0.000158863	189.825	7.80363e-05		274	0.00017138	208.049	8.05885e-05		0.000185587	3.59954e-05	8.9641e-05		100	0.000130144	75.9301	6.65097e-05		112	0.000175765	85.0418	8.99478e-05		108	0.000212718	82.0046	0.0001066		207	0.000154044	157.175	8.12382e-05		94	0.000127172	71.3743	5.39496e-05		134	0.000131486	101.746	6.05812e-05
SYNPCC7002_A0034	373	0.000117349	442.467	8.92696e-05		123	7.81605e-05	145.907	5.99818e-05		145	9.0694e-05	172.005	6.66268e-05		9.54011e-05	2.00137e-05	7.19594e-05		56	7.28806e-05	66.4294	5.81877e-05		32	5.02186e-05	37.9597	4.01496e-05		39	7.68149e-05	46.2633	6.01388e-05		95	7.06964e-05	112.693	5.82467e-05		67	9.06439e-05	79.4781	6.0075e-05		110	0.000107936	130.486	7.76934e-05
SYNPCC7002_A0035	694	0.000218338	429.988	8.67517e-05		296	0.000188094	183.395	7.53929e-05		364	0.000227673	225.527	8.73587e-05		0.000211368	2.06898e-05	8.31678e-05		242	0.000314948	149.938	0.000131336		166	0.000260509	102.85	0.000108783		160	0.000315138	99.1326	0.000128865		268	0.000199438	166.047	8.58236e-05		196	0.000265167	121.437	9.17908e-05		194	0.00019036	120.198	7.15677e-05
SYNPCC7002_A0036	128	4.02698e-05	131.687	2.65684e-05		59	3.74916e-05	60.6996	2.49533e-05		48	3.00228e-05	49.3827	1.91286e-05		3.59281e-05	5.29941e-06	2.35501e-05		6	7.80864e-06	6.17284	5.40699e-06		33	5.17879e-05	33.9506	3.59092e-05		21	4.13619e-05	21.6049	2.80848e-05		25	1.86043e-05	25.7202	1.32938e-05		36	4.87042e-05	37.037	2.79951e-05		51	5.00431e-05	52.4691	3.12409e-05
SYNPCC7002_A0037	227	7.14161e-05	225.198	4.54347e-05		161	0.000102308	159.722	6.5661e-05		138	8.63157e-05	136.905	5.30306e-05		8.66798e-05	1.5449e-05	5.47088e-05		105	0.000136651	104.167	9.1243e-05		55	8.63132e-05	54.5635	5.77113e-05		50	9.84806e-05	49.6032	6.44803e-05		115	8.55799e-05	114.087	5.89675e-05		69	9.33497e-05	68.4524	5.1741e-05		98	9.61613e-05	97.2222	5.78875e-05
SYNPCC7002_A0038	309	9.72139e-05	339.934	6.85831e-05		99	6.29097e-05	108.911	4.47727e-05		146	9.13195e-05	160.616	6.22153e-05		8.38144e-05	1.83423e-05	5.85237e-05		60	7.80864e-05	66.0066	5.78173e-05		49	7.68972e-05	53.9054	5.70152e-05		43	8.46934e-05	47.3047	6.14925e-05		113	8.40915e-05	124.312	6.42525e-05		68	9.19968e-05	74.8075	5.65446e-05		77	7.55553e-05	84.7085	5.04366e-05
SYNPCC7002_A0039	85	2.67417e-05	94.4444	1.90545e-05		39	2.47826e-05	43.3333	1.78141e-05		38	2.37681e-05	42.2222	1.6355e-05		2.50975e-05	1.5116e-06	1.77412e-05		34	4.42489e-05	37.7778	3.30908e-05		20	3.13866e-05	22.2222	2.35042e-05		11	2.16657e-05	12.2222	1.58879e-05		48	3.57203e-05	53.3333	2.7566e-05		15	2.02934e-05	16.6667	1.25978e-05		60	5.88743e-05	66.6667	3.96943e-05
SYNPCC7002_A0040	3131	0.000985038	1683.33	0.000339619		1771	0.00112538	952.151	0.000391424		1731	0.0010827	930.645	0.000360489		0.00106437	7.19454e-05	0.000363844		892	0.00116088	479.57	0.000420071		641	0.00100594	344.624	0.000364505		671	0.00132161	360.753	0.000468951		1953	0.00145337	1050	0.000542706		639	0.0008645	343.548	0.000259677		921	0.00090372	495.161	0.000294826
SYNPCC7002_A0041	2159	0.000679239	372.691	7.5192e-05		1203	0.000764448	207.664	8.53698e-05		1167	0.00072993	201.45	7.80325e-05		0.000724539	4.28597e-05	7.95314e-05		223	0.000290221	38.4947	3.37188e-05		297	0.000466091	51.2688	5.42265e-05		361	0.00071103	62.3166	8.10068e-05		947	0.000704732	163.473	8.44933e-05		377	0.000510041	65.0785	4.91908e-05		599	0.000587761	103.401	6.15662e-05
SYNPCC7002_A0042	813	0.000255776	2133.86	0.000430515		542	0.000344415	1422.57	0.000584812		570	0.000356521	1496.06	0.000579506		0.000318904	5.50043e-05	0.000531611		331	0.000430776	868.766	0.000760981		254	0.00039861	666.667	0.000705127		187	0.000368318	490.814	0.00063802		583	0.000433853	1530.18	0.000790896		215	0.000290872	564.304	0.00042654		183	0.000179567	480.315	0.000285986
SYNPCC7002_A0043	530	0.000166742	344.379	6.94799e-05		213	0.000135351	138.402	5.68962e-05		199	0.00012447	129.305	5.00867e-05		0.000142188	2.19499e-05	5.8821e-05		41	5.3359e-05	26.6407	2.33354e-05		60	9.41599e-05	38.9864	4.12355e-05		75	0.000147721	48.7329	6.33491e-05		219	0.000162974	142.3	7.35497e-05		58	7.84679e-05	37.6868	2.84863e-05		71	6.96679e-05	46.1339	2.74687e-05
SYNPCC7002_A0044	150	4.71912e-05	222.222	4.48342e-05		94	5.97324e-05	139.259	5.72488e-05		94	5.87947e-05	139.259	5.39427e-05		5.52395e-05	6.98573e-06	5.20086e-05		101	0.000131445	149.63	0.000131065		44	6.90506e-05	65.1852	6.89457e-05		18	3.5453e-05	26.6667	3.46646e-05		65	4.83712e-05	96.2963	4.9772e-05		17	2.29992e-05	25.1852	1.90367e-05		19	1.86435e-05	28.1481	1.67598e-05
SYNPCC7002_A0045	2639	0.000830251	2188.23	0.000441483		1788	0.00113619	1482.59	0.000609484		1333	0.000833759	1105.31	0.000428145		0.000933399	0.000175629	0.000493038		1022	0.00133007	847.43	0.000742291		1110	0.00174196	920.398	0.000973496		441	0.000868599	365.672	0.000475345		1320	0.000982308	1094.53	0.000565721		683	0.000924027	566.335	0.000428075		1540	0.00151111	1276.95	0.000760313
SYNPCC7002_A0046	764	0.000240361	2122.22	0.000428167		353	0.000224314	980.556	0.000403102		295	0.000184515	819.444	0.000317415		0.000216397	2.87522e-05	0.000382895		269	0.000350087	747.222	0.000654516		220	0.000345253	611.111	0.000646366		94	0.000185144	261.111	0.000339424		286	0.000212833	794.444	0.000410619		103	0.000139348	286.111	0.000216262		103	0.000101067	286.111	0.000170355
SYNPCC7002_A0047	584	0.000183731	1194.27	0.00024095		331	0.000210334	676.892	0.000278267		363	0.000227048	742.331	0.000287545		0.000207038	2.18456e-05	0.000268921		235	0.000305838	480.573	0.000420949		200	0.000313866	408.998	0.000432593		93	0.000183174	190.184	0.000247225		235	0.000174881	480.573	0.00024839		73	9.87613e-05	149.284	0.000112839		144	0.000141298	294.479	0.000175337
SYNPCC7002_A0048	5227	0.00164446	1169.35	0.000235921		3651	0.00232003	816.779	0.000335774		3425	0.00214225	766.219	0.000296798		0.00203558	0.000350193	0.000289498		2447	0.00318462	547.427	0.000479509		2322	0.00364399	519.463	0.000549431		962	0.00189477	215.213	0.00027976		3477	0.00258749	777.852	0.000402043		1043	0.00141107	233.333	0.000176369		2152	0.00211162	481.432	0.000286651
SYNPCC7002_A0049	2264	0.000712273	722.861	0.00014584		1500	0.000953177	478.927	0.000196885		1494	0.000934461	477.011	0.000184772		0.000866637	0.00013401	0.000175832		695	0.0009045	221.903	0.000194372		734	0.00115189	234.355	0.000247875		346	0.000681486	110.473	0.000143606		1253	0.000932448	400.064	0.000206778		616	0.000833383	196.679	0.000148664		1245	0.00122164	397.51	0.000236683
SYNPCC7002_A0050	1301	0.000409305	1998.46	0.000403198		670	0.000425753	1029.19	0.000423093		750	0.000469107	1152.07	0.000446261		0.000434722	3.08932e-05	0.000424184		255	0.000331867	391.705	0.000343107		180	0.00028248	276.498	0.000292449		250	0.000492403	384.025	0.000499202		610	0.000453945	937.02	0.000484311		187	0.000252991	287.25	0.000217124		229	0.000224703	351.767	0.000209447
SYNPCC7002_A0051	1345	0.000423148	3898.55	0.000786548		507	0.000322174	1469.57	0.000604131		561	0.000350892	1626.09	0.000629872		0.000365405	5.20279e-05	0.000673517		189	0.000245972	547.826	0.000479859		177	0.000277772	513.043	0.000542641		197	0.000388014	571.014	0.000742275		368	0.000273856	1066.67	0.000551321		218	0.000294931	631.884	0.000477621		197	0.000193304	571.014	0.00033999
SYNPCC7002_A0052	1221	0.000384137	2466.67	0.00049766		709	0.000450535	1432.32	0.000588821		695	0.000434706	1404.04	0.000543861		0.000423126	3.46809e-05	0.000543447		392	0.000510164	791.919	0.000693668		284	0.00044569	573.737	0.000606836		221	0.000435284	446.465	0.00058037		665	0.000494875	1343.43	0.000694372		186	0.000251638	375.758	0.000284023		297	0.000291428	600	0.000357248
SYNPCC7002_A0053	937	0.000294788	1688.29	0.000340619		414	0.000263077	745.946	0.000306655		518	0.000323996	933.333	0.000361531		0.000293954	3.04683e-05	0.000336268		263	0.000342279	473.874	0.000415082		213	0.000334268	383.784	0.000405924		169	0.000332865	304.505	0.000395832		375	0.000279065	675.676	0.000349232		438	0.000592568	789.189	0.000596523		515	0.000505337	927.928	0.000552501
SYNPCC7002_A0054	68	2.13934e-05	103.976	2.09775e-05		24	1.52508e-05	36.6972	1.50861e-05		39	2.43936e-05	59.633	2.30991e-05		2.03459e-05	4.66049e-06	1.97209e-05		6	7.80864e-06	9.17431	8.03608e-06		11	1.72626e-05	16.8196	1.77899e-05		7	1.37873e-05	10.7034	1.39135e-05		15	1.11626e-05	22.9358	1.18547e-05		12	1.62347e-05	18.3486	1.38692e-05		28	2.74747e-05	42.8135	2.54917e-05
SYNPCC7002_A0055	169	5.31688e-05	405.276	8.1766e-05		80	5.08361e-05	191.847	7.88672e-05		91	5.69183e-05	218.225	8.45305e-05		5.36411e-05	3.06847e-06	8.17212e-05		13	1.69187e-05	31.1751	2.73072e-05		14	2.19706e-05	33.5731	3.551e-05		32	6.30276e-05	76.7386	9.97543e-05		20	1.48835e-05	47.9616	2.47896e-05		49	6.62918e-05	117.506	8.88191e-05		46	4.51369e-05	110.312	6.56811e-05
SYNPCC7002_A0056	66	2.07641e-05	278.481	5.61847e-05		36	2.28763e-05	151.899	6.24448e-05		46	2.87719e-05	194.093	7.51827e-05		2.41374e-05	4.15017e-06	6.46041e-05		10	1.30144e-05	42.1941	3.69592e-05		1	1.56933e-06	4.21941	4.46283e-06		19	3.74226e-05	80.1688	0.000104213		12	8.93007e-06	50.6329	2.61703e-05		25	3.38224e-05	105.485	7.9733e-05		17	1.6681e-05	71.73	4.2709e-05
SYNPCC7002_A0057	716	0.000225259	787.679	0.000158917		377	0.000239565	414.741	0.000170498		457	0.000285842	502.75	0.000194742		0.000250222	3.16663e-05	0.000174719		193	0.000251178	212.321	0.000185979		142	0.000222845	156.216	0.000165228		203	0.000399831	223.322	0.000290302		281	0.000209113	309.131	0.000159778		249	0.000336871	273.927	0.000207053		355	0.000348339	390.539	0.000232532
SYNPCC7002_A0058	795	0.000250113	830.721	0.000167601		527	0.000334883	550.679	0.000226382		573	0.000358398	598.746	0.000231927		0.000314465	5.69565e-05	0.000208637		267	0.000347484	278.997	0.000244382		239	0.00037507	249.739	0.000264146		206	0.00040574	215.256	0.000279816		353	0.000262693	368.861	0.000190651		324	0.000438338	338.558	0.000255905		420	0.00041212	438.871	0.00026131
SYNPCC7002_A0059	957	0.00030108	4623.19	0.000932747		578	0.000367291	2792.27	0.00114789		531	0.000332128	2565.22	0.000993648		0.0003335	3.31268e-05	0.00102476		199	0.000258986	961.353	0.00084208		131	0.000205582	632.85	0.000669359		85	0.000167417	410.628	0.000533785		304	0.000226229	1468.6	0.000759065		118	0.000159642	570.048	0.000430882		364	0.000357171	1758.45	0.00104701
SYNPCC7002_A0060	212	6.66969e-05	535.354	0.00010801		74	4.70234e-05	186.869	7.68208e-05		116	7.25552e-05	292.929	0.000113467		6.20918e-05	1.33743e-05	9.94326e-05		16	2.0823e-05	40.404	3.53912e-05		15	2.354e-05	37.8788	4.0064e-05		29	5.71188e-05	73.2323	9.51964e-05		48	3.57203e-05	121.212	6.26501e-05		45	6.08802e-05	113.636	8.58942e-05		37	3.63058e-05	93.4343	5.56321e-05
SYNPCC7002_A0061	217	6.827e-05	302.65	6.10608e-05		138	8.76923e-05	192.469	7.91229e-05		121	7.56826e-05	168.759	6.53694e-05		7.7215e-05	9.80143e-06	6.85177e-05		35	4.55504e-05	48.8145	4.27582e-05		48	7.53279e-05	66.9456	7.08077e-05		57	0.000112268	79.4979	0.000103341		88	6.54872e-05	122.734	6.34365e-05		62	8.38795e-05	86.4714	6.5361e-05		80	7.8499e-05	111.576	6.64339e-05
SYNPCC7002_A0062	239	7.51914e-05	430.631	8.68815e-05		140	8.89632e-05	252.252	0.0001037		134	8.38138e-05	241.441	9.35233e-05		8.26561e-05	6.95853e-06	9.47015e-05		25	3.2536e-05	45.045	3.94564e-05		42	6.59119e-05	75.6757	8.00414e-05		51	0.00010045	91.8919	0.000119452		103	7.66498e-05	185.586	9.59224e-05		53	7.17034e-05	95.4955	7.21821e-05		112	0.000109899	201.802	0.000120156
SYNPCC7002_A0063	764	0.000240361	254.667	5.138e-05		468	0.000297391	156	6.41308e-05		453	0.000283341	151	5.84905e-05		0.000273698	2.97131e-05	5.80004e-05		176	0.000229053	58.6667	5.1388e-05		185	0.000290326	61.6667	6.52242e-05		174	0.000342713	58	7.53955e-05		472	0.00035125	157.333	8.13198e-05		212	0.000286814	70.6667	5.34147e-05		406	0.000398383	135.333	8.05793e-05
SYNPCC7002_A0064	436	0.000137169	300.897	6.07072e-05		209	0.000132809	144.237	5.92953e-05		219	0.000136979	151.139	5.85442e-05		0.000135653	2.46411e-06	5.95156e-05		114	0.000148364	78.6749	6.89139e-05		114	0.000178904	78.6749	8.32137e-05		45	8.86326e-05	31.0559	4.03703e-05		255	0.000189764	175.983	9.09594e-05		76	0.00010282	52.45	3.96453e-05		132	0.000129523	91.0973	5.42406e-05
SYNPCC7002_A0065	205	6.44947e-05	813.492	0.000164125		83	5.27425e-05	329.365	0.0001354		86	5.37909e-05	341.27	0.000132192		5.70094e-05	6.50364e-06	0.000143906		54	7.02777e-05	214.286	0.0001877		22	3.45253e-05	87.3016	9.2338e-05		6	1.18177e-05	23.8095	3.09505e-05		77	5.73013e-05	305.556	0.00015793		33	4.46455e-05	130.952	9.89828e-05		39	3.82683e-05	154.762	9.21474e-05
SYNPCC7002_A0066	251	7.89667e-05	175.77	3.54624e-05		143	9.08696e-05	100.14	4.11671e-05		170	0.000106331	119.048	4.61136e-05		9.20557e-05	1.37206e-05	4.09143e-05		61	7.93878e-05	42.7171	3.74173e-05		51	8.00359e-05	35.7143	3.77746e-05		47	9.25718e-05	32.9132	4.27846e-05		100	7.44173e-05	70.028	3.61949e-05		62	8.38795e-05	43.4174	3.28178e-05		105	0.00010303	73.5294	4.37804e-05
SYNPCC7002_A0067	59	1.85619e-05	333.333	6.72513e-05		41	2.60535e-05	231.638	9.52254e-05		67	4.19069e-05	378.531	0.000146626		2.88408e-05	1.19195e-05	0.000103034		14	1.82202e-05	79.096	6.92828e-05		5	7.84666e-06	28.2486	2.98783e-05		12	2.36354e-05	67.7966	8.81304e-05		31	2.30694e-05	175.141	9.05241e-05		26	3.51753e-05	146.893	0.000111032		24	2.35497e-05	135.593	8.07341e-05
SYNPCC7002_A0068	169	5.31688e-05	144.444	2.91423e-05		69	4.38462e-05	58.9744	2.42441e-05		84	5.254e-05	71.7949	2.781e-05		4.98516e-05	5.21039e-06	2.70655e-05		25	3.2536e-05	21.3675	1.87165e-05		23	3.60946e-05	19.6581	2.07922e-05		26	5.12099e-05	22.2222	2.88872e-05		105	7.81381e-05	89.7436	4.63852e-05		46	6.22331e-05	39.3162	2.97179e-05		102	0.000100086	87.1795	5.19079e-05
SYNPCC7002_A0069	236	7.42475e-05	296.855	5.98918e-05		87	5.52843e-05	109.434	4.49878e-05		101	6.31731e-05	127.044	4.9211e-05		6.4235e-05	9.52611e-06	5.13635e-05		79	0.000102814	99.3711	8.70423e-05		42	6.59119e-05	52.8302	5.5878e-05		73	0.000143782	91.8239	0.000119364		102	7.59056e-05	128.302	6.63145e-05		27	3.65281e-05	33.9623	2.5671e-05		45	4.41557e-05	56.6038	3.37027e-05
SYNPCC7002_A0070	206	6.48093e-05	443.011	8.93792e-05		68	4.32107e-05	146.237	6.01171e-05		75	4.69107e-05	161.29	6.24765e-05		5.16436e-05	1.1551e-05	7.06576e-05		64	8.32921e-05	137.634	0.000120558		23	3.60946e-05	49.4624	5.23159e-05		29	5.71188e-05	62.3656	8.10705e-05		38	2.82786e-05	81.7204	4.22383e-05		39	5.27629e-05	83.871	6.33954e-05		60	5.88743e-05	129.032	7.68276e-05
SYNPCC7002_A0071	109	3.42923e-05	427.451	8.624e-05		26	1.65217e-05	101.961	4.19156e-05		33	2.06407e-05	129.412	5.01282e-05		2.38182e-05	9.30165e-06	5.94279e-05		16	2.0823e-05	62.7451	5.49605e-05		20	3.13866e-05	78.4314	8.29561e-05		12	2.36354e-05	47.0588	6.11728e-05		41	3.05111e-05	160.784	8.31035e-05		12	1.62347e-05	47.0588	3.55703e-05		17	1.6681e-05	66.6667	3.96943e-05
SYNPCC7002_A0072	128	4.02698e-05	153.477	3.09646e-05		87	5.52843e-05	104.317	4.2884e-05		65	4.06559e-05	77.9376	3.01895e-05		4.54034e-05	8.55932e-06	3.46794e-05		39	5.07561e-05	46.7626	4.09609e-05		25	3.92333e-05	29.976	3.17053e-05		23	4.53011e-05	27.5779	3.58492e-05		78	5.80455e-05	93.5252	4.83397e-05		20	2.70579e-05	23.9808	1.81263e-05		31	3.04184e-05	37.1703	2.21317e-05
SYNPCC7002_A0073	1343	0.000422519	1041.09	0.000210043		715	0.000454348	554.264	0.000227855		819	0.000512265	634.884	0.000245925		0.000463044	4.55005e-05	0.000227941		498	0.000648117	386.047	0.000338151		298	0.000467661	231.008	0.000244335		275	0.000541644	213.178	0.000277115		857	0.000637756	664.341	0.000343373		221	0.00029899	171.318	0.000129494		367	0.000360114	284.496	0.000169393
SYNPCC7002_A0074	414	0.000130248	1053.44	0.000212535		149	9.46823e-05	379.135	0.00015586		161	0.000100702	409.669	0.000158687		0.000108544	1.90356e-05	0.000175694		90	0.00011713	229.008	0.000200595		71	0.000111423	180.662	0.000191084		93	0.000183174	236.641	0.000307615		131	9.74866e-05	333.333	0.000172288		42	5.68216e-05	106.87	8.07799e-05		35	3.43433e-05	89.0585	5.30267e-05
SYNPCC7002_A0075	610	0.000191911	382.206	7.71115e-05		205	0.000130268	128.446	5.28036e-05		238	0.000148863	149.123	5.77633e-05		0.000157014	3.16197e-05	6.25595e-05		133	0.000173091	83.3333	7.29944e-05		117	0.000183612	73.3083	7.75374e-05		101	0.000198931	63.2832	8.22633e-05		204	0.000151811	127.82	6.60652e-05		92	0.000124466	57.6441	4.35714e-05		156	0.000153073	97.7444	5.81983e-05
SYNPCC7002_A0076	151	4.75058e-05	613.821	0.000123841		256	0.000162676	1040.65	0.000427806		197	0.000123219	800.813	0.000310198		0.000111133	5.85283e-05	0.000287282		80	0.000104115	325.203	0.000284856		76	0.000119269	308.943	0.000326766		69	0.000135903	280.488	0.000364613		172	0.000127998	699.187	0.000361384		83	0.00011229	337.398	0.000255029		150	0.000147186	609.756	0.000363057
SYNPCC7002_A0077	127	3.99552e-05	529.167	0.000106762		141	8.95987e-05	587.5	0.000241518		138	8.63157e-05	575	0.000222729		7.19565e-05	2.77625e-05	0.000190336		16	2.0823e-05	66.6667	5.83955e-05		40	6.27733e-05	166.667	0.000176282		42	8.27237e-05	175	0.000227487		72	5.35804e-05	300	0.000155059		24	3.24695e-05	100	7.55869e-05		14	1.37373e-05	58.3333	3.47325e-05
SYNPCC7002_A0078	573	0.00018027	1480.62	0.000298721		563	0.000357759	1454.78	0.000598053		594	0.000371533	1534.88	0.000594544		0.000303187	0.000106672	0.000497106		118	0.00015357	304.91	0.00026708		163	0.000255801	421.189	0.000445487		207	0.00040771	534.884	0.000695308		342	0.000254507	883.721	0.000456763		258	0.000349047	666.667	0.000503913		243	0.000238441	627.907	0.000373865
SYNPCC7002_A0079	111	3.49215e-05	321.739	6.49122e-05		128	8.13378e-05	371.014	0.000152522		108	6.75514e-05	313.043	0.000121259		6.12702e-05	2.38371e-05	0.000112898		27	3.51389e-05	78.2609	6.85512e-05		38	5.96346e-05	110.145	0.000116499		28	5.51492e-05	81.1594	0.000105501		81	6.0278e-05	234.783	0.00012135		33	4.46455e-05	95.6522	7.23005e-05		70	6.86866e-05	202.899	0.000120809
SYNPCC7002_A0081	183	5.75733e-05	953.125	0.000192297		69	4.38462e-05	359.375	0.000147737		113	7.06788e-05	588.542	0.000227974		5.73661e-05	1.34175e-05	0.000189336		18	2.34259e-05	93.75	8.21187e-05		27	4.2372e-05	140.625	0.000148738		30	5.90884e-05	156.25	0.000203113		52	3.8697e-05	270.833	0.000139984		71	9.60555e-05	369.792	0.000279514		81	7.94803e-05	421.875	0.00025119
SYNPCC7002_A0082	404	0.000127102	585.507	0.000118128		345	0.000219231	500	0.000205548		406	0.000253943	588.406	0.000227921		0.000200092	6.55508e-05	0.000183866		107	0.000139254	155.072	0.000135833		84	0.000131824	121.739	0.000128762		64	0.000126055	92.7536	0.000120573		242	0.00018009	350.725	0.000181277		116	0.000156936	168.116	0.000127074		187	0.000183491	271.014	0.000161366
SYNPCC7002_A0083	376	0.000118293	292.152	5.89429e-05		298	0.000189365	231.546	9.51875e-05		244	0.000152616	189.588	7.34378e-05		0.000153424	3.55428e-05	7.58561e-05		226	0.000294125	175.602	0.000153816		175	0.000274633	135.975	0.00014382		81	0.000159539	62.9371	8.18133e-05		306	0.000227717	237.762	0.000122891		136	0.000183994	105.672	7.98742e-05		326	0.000319884	253.302	0.00015082
SYNPCC7002_A0084	41	1.28989e-05	53.1777	1.07288e-05		23	1.46154e-05	29.8314	1.22635e-05		34	2.12662e-05	44.0986	1.70818e-05		1.62602e-05	4.41946e-06	1.3358e-05		8	1.04115e-05	10.3761	9.08879e-06		8	1.25547e-05	10.3761	1.09747e-05		6	1.18177e-05	7.7821	1.01161e-05		9	6.69755e-06	11.6732	6.03342e-06		8	1.08232e-05	10.3761	7.843e-06		12	1.17749e-05	15.5642	9.26714e-06
SYNPCC7002_A0085	90	2.83147e-05	135.747	2.73874e-05		49	3.11371e-05	73.9065	3.03826e-05		51	3.18993e-05	76.9231	2.97965e-05		3.04504e-05	1.88837e-06	2.91888e-05		16	2.0823e-05	24.1327	2.11386e-05		12	1.8832e-05	18.0995	1.91437e-05		20	3.93923e-05	30.1659	3.92134e-05		35	2.6046e-05	52.7903	2.72854e-05		12	1.62347e-05	18.0995	1.36809e-05		27	2.64934e-05	40.724	2.42476e-05
SYNPCC7002_A0086	73	2.29664e-05	74.8718	1.51057e-05		68	4.32107e-05	69.7436	2.86712e-05		75	4.69107e-05	76.9231	2.97965e-05		3.76959e-05	1.28896e-05	2.45245e-05		29	3.77417e-05	29.7436	2.60534e-05		33	5.17879e-05	33.8462	3.57987e-05		18	3.5453e-05	18.4615	2.39986e-05		52	3.8697e-05	53.3333	2.7566e-05		22	2.97637e-05	22.5641	1.70555e-05		57	5.59306e-05	58.4615	3.48088e-05
SYNPCC7002_A0087	122	3.83822e-05	96.5954	1.94885e-05		39	2.47826e-05	30.8789	1.26941e-05		75	4.69107e-05	59.3824	2.3002e-05		3.66918e-05	1.11605e-05	1.83949e-05		50	6.5072e-05	39.5883	3.46767e-05		22	3.45253e-05	17.4188	1.84237e-05		25	4.92403e-05	19.7941	2.57309e-05		54	4.01853e-05	42.7553	2.20987e-05		18	2.43521e-05	14.2518	1.07725e-05		20	1.96248e-05	15.8353	9.42857e-06
SYNPCC7002_A0088	14	4.40451e-06	46.6667	9.41519e-06		10	6.35452e-06	33.3333	1.37032e-05		5	3.12738e-06	16.6667	6.4559e-06		4.6288e-06	1.62522e-06	9.85809e-06		6	7.80864e-06	20	1.75186e-05		5	7.84666e-06	16.6667	1.76282e-05		1	1.96961e-06	3.33333	4.33308e-06		17	1.26509e-05	56.6667	2.92889e-05		3	4.05868e-06	10	7.55869e-06		5	4.90619e-06	16.6667	9.92356e-06
SYNPCC7002_A0089	172	5.41126e-05	347.475	7.01044e-05		96	6.10034e-05	193.939	7.97275e-05		111	6.94278e-05	224.242	8.68612e-05		6.15146e-05	7.67039e-06	7.88977e-05		21	2.73302e-05	42.4242	3.71608e-05		31	4.86493e-05	62.6263	6.62392e-05		20	3.93923e-05	40.404	5.25221e-05		56	4.16737e-05	113.131	5.84734e-05		70	9.47026e-05	141.414	0.000106891		121	0.00011873	244.444	0.000145546
SYNPCC7002_A0090	203	6.38655e-05	378.026	7.62683e-05		95	6.03679e-05	176.909	7.27263e-05		91	5.69183e-05	169.46	6.5641e-05		6.03839e-05	3.47361e-06	7.15452e-05		23	2.99331e-05	42.8305	3.75167e-05		36	5.64959e-05	67.0391	7.09066e-05		41	8.07541e-05	76.3501	9.92492e-05		75	5.5813e-05	139.665	7.21876e-05		70	9.47026e-05	130.354	9.85304e-05		106	0.000104011	197.393	0.00011753
SYNPCC7002_A0091	355	0.000111686	387.978	7.82762e-05		215	0.000136622	234.973	9.65961e-05		193	0.000120717	210.929	8.17042e-05		0.000123008	1.2625e-05	8.55255e-05		73	9.50051e-05	79.7814	6.98831e-05		66	0.000103576	72.1311	7.62924e-05		50	9.84806e-05	54.6448	7.1034e-05		248	0.000184555	271.038	0.00014009		76	0.00010282	83.0601	6.27825e-05		85	8.34052e-05	92.8962	5.53117e-05
SYNPCC7002_A0092	558	0.000175551	696.629	0.000140548		495	0.000314549	617.978	0.000254048		485	0.000303356	605.493	0.00023454		0.000264485	7.7222e-05	0.000209712		232	0.000301934	289.638	0.000253703		228	0.000357808	284.644	0.000301065		92	0.000181204	114.856	0.000149305		439	0.000326692	548.065	0.000283275		74	0.000100114	92.3845	6.98306e-05		145	0.000142279	181.024	0.000107784
SYNPCC7002_A0093	476	0.000149753	1220.51	0.000246243		218	0.000138528	558.974	0.000229792		267	0.000167002	684.615	0.000265189		0.000151761	1.43426e-05	0.000247075		140	0.000182202	358.974	0.000314437		141	0.000221276	361.538	0.000382396		133	0.000261959	341.026	0.000443307		236	0.000175625	605.128	0.000312768		175	0.000236757	448.718	0.000339172		125	0.000122655	320.513	0.000190838
SYNPCC7002_A0094	304	9.56409e-05	411.924	8.31074e-05		193	0.000122642	261.518	0.000107509		234	0.000146361	317.073	0.00012282		0.000121548	2.53779e-05	0.000104479		92	0.000119732	124.661	0.000109195		85	0.000133393	115.176	0.000121821		100	0.000196961	135.501	0.000176141		185	0.000137672	250.678	0.000129566		79	0.000106879	107.046	8.09128e-05		96	9.41988e-05	130.081	7.74522e-05
SYNPCC7002_A0095	3443	0.0010832	2675.21	0.000539735		1814	0.00115271	1409.48	0.00057943		1798	0.00112461	1397.05	0.000541152		0.00112017	3.49682e-05	0.000553439		915	0.00119082	710.956	0.000622749		586	0.000919628	455.322	0.00048159		635	0.0012507	493.395	0.000641376		1664	0.0012383	1292.93	0.000668268		1013	0.00137048	787.102	0.000594946		1284	0.00125991	997.669	0.000594026
SYNPCC7002_A0096	65	2.04495e-05	117.754	2.37573e-05		49	3.11371e-05	88.7681	3.64921e-05		39	2.43936e-05	70.6522	2.73674e-05		2.53267e-05	5.40456e-06	2.92056e-05		10	1.30144e-05	18.1159	1.58683e-05		14	2.19706e-05	25.3623	2.68255e-05		17	3.34834e-05	30.7971	4.00339e-05		53	3.94412e-05	96.0145	4.96264e-05		12	1.62347e-05	21.7391	1.64319e-05		10	9.81238e-06	18.1159	1.07865e-05
SYNPCC7002_A0097	2192	0.000689621	1581.53	0.00031908		1221	0.000775886	880.952	0.000362155		1301	0.000813744	938.672	0.000363599		0.00075975	6.36152e-05	0.000348278		471	0.000612978	339.827	0.000297665		485	0.000761126	349.928	0.000370115		396	0.000779967	285.714	0.000371407		947	0.000704732	683.261	0.000353153		458	0.000619626	330.447	0.000249775		777	0.000762422	560.606	0.000333793
SYNPCC7002_A0098	191	6.00902e-05	217.292	4.38396e-05		86	5.46488e-05	97.8385	4.02209e-05		101	6.31731e-05	114.903	4.45083e-05		5.9304e-05	4.31614e-06	4.28563e-05		75	9.7608e-05	85.3242	7.47383e-05		53	8.31746e-05	60.2958	6.37743e-05		47	9.25718e-05	53.4699	6.95067e-05		84	6.25105e-05	95.5631	4.93931e-05		64	8.65852e-05	72.81	5.50348e-05		92	9.02739e-05	104.664	6.23186e-05
SYNPCC7002_A0099	163	5.12811e-05	221.769	4.47427e-05		125	7.94314e-05	170.068	6.99141e-05		137	8.56902e-05	186.395	7.22007e-05		7.21343e-05	1.83285e-05	6.22859e-05		44	5.72633e-05	59.8639	5.24368e-05		42	6.59119e-05	57.1429	6.04394e-05		40	7.87845e-05	54.4218	7.07441e-05		106	7.88823e-05	144.218	7.45408e-05		93	0.000125819	126.531	9.56405e-05		131	0.000128542	178.231	0.000106121
SYNPCC7002_A0101	877	0.000275911	437.625	8.82926e-05		578	0.000367291	288.423	0.000118569		610	0.00038154	304.391	0.000117907		0.000341581	5.7316e-05	0.000108256		245	0.000318853	122.255	0.000107088		238	0.000373501	118.762	0.000125614		191	0.000376196	95.3094	0.000123895		596	0.000443527	297.405	0.000153718		248	0.000335518	123.752	9.35406e-05		316	0.000310071	157.685	9.38876e-05
SYNPCC7002_A0102	65	2.04495e-05	481.481	9.71408e-05		14	8.89632e-06	103.704	4.26321e-05		15	9.38214e-06	111.111	4.30393e-05		1.29093e-05	6.53452e-06	6.09374e-05		7	9.11008e-06	51.8519	4.54187e-05		2	3.13866e-06	14.8148	1.56695e-05		4	7.87845e-06	29.6296	3.85162e-05		13	9.67425e-06	96.2963	4.9772e-05		25	3.38224e-05	185.185	0.000139976		13	1.27561e-05	96.2963	5.73362e-05
SYNPCC7002_A0103	585	0.000184046	1772.73	0.000357655		280	0.000177926	848.485	0.000348808		347	0.00021704	1051.52	0.000407309		0.000193004	2.10394e-05	0.000371257		197	0.000256384	596.97	0.000522905		139	0.000218137	421.212	0.000445512		215	0.000423467	651.515	0.00084692		277	0.000206136	839.394	0.000433852		156	0.000211052	472.727	0.00035732		140	0.000137373	424.242	0.0002526
SYNPCC7002_A0104	1167	0.000367148	1238.85	0.000249944		489	0.000310736	519.108	0.000213403		470	0.000293974	498.938	0.000193266		0.000323952	3.83356e-05	0.000218871		208	0.000270699	220.807	0.000193412		228	0.000357808	242.038	0.000256001		162	0.000319077	171.975	0.000223554		490	0.000364645	520.17	0.000268857		170	0.000229992	180.467	0.000136409		225	0.000220778	238.854	0.000142217
SYNPCC7002_A0105	1399	0.000440137	955.601	0.000192796		559	0.000355217	381.831	0.000156969		577	0.0003609	394.126	0.000152666		0.000385418	4.7473e-05	0.000167477		298	0.000387829	203.552	0.000178298		222	0.000348392	151.639	0.000160387		196	0.000386044	133.88	0.000174033		476	0.000354226	325.137	0.000168051		236	0.000319283	161.202	0.000121848		417	0.000409176	284.836	0.000169595
SYNPCC7002_A0106	15406	0.00484685	15193.3	0.00306531		3857	0.00245094	3803.75	0.0015637		4742	0.00296601	4676.53	0.00181147		0.00342127	0.00126117	0.00214683		1563	0.00203415	1541.42	0.00135018		1120	0.00175765	1104.54	0.00116826		1233	0.00242853	1215.98	0.00158068		3057	0.00227494	3014.79	0.00155824		1919	0.0025962	1892.5	0.00143049		2054	0.00201546	2025.64	0.00120609
SYNPCC7002_A0107	88	2.76855e-05	257.31	5.19133e-05		131	8.32442e-05	383.041	0.000157466		154	9.63233e-05	450.292	0.000174423		6.90843e-05	3.64439e-05	0.000127934		46	5.98662e-05	134.503	0.000117815		61	9.57292e-05	178.363	0.000188652		36	7.09061e-05	105.263	0.000136834		97	7.21848e-05	283.626	0.000146596		42	5.68216e-05	122.807	9.2826e-05		70	6.86866e-05	204.678	0.000121868
SYNPCC7002_A0108	166	5.2225e-05	190.805	3.84956e-05		181	0.000115017	208.046	8.55267e-05		148	9.25704e-05	170.115	6.58947e-05		8.6604e-05	3.18182e-05	6.33057e-05		88	0.000114527	101.149	8.86001e-05		90	0.00014124	103.448	0.000109416		38	7.48453e-05	43.6782	5.67782e-05		158	0.000117579	181.609	9.38671e-05		69	9.33497e-05	79.3103	5.99482e-05		160	0.000156998	183.908	0.000109501
SYNPCC7002_A0109	99	3.11462e-05	171.875	3.46765e-05		42	2.6689e-05	72.9167	2.99757e-05		54	3.37757e-05	93.75	3.63145e-05		3.0537e-05	3.58243e-06	3.36555e-05		42	5.46605e-05	72.9167	6.38701e-05		25	3.92333e-05	43.4028	4.59067e-05		14	2.75746e-05	24.3056	3.15954e-05		42	3.12553e-05	72.9167	3.76879e-05		32	4.32926e-05	55.5556	4.19927e-05		53	5.20056e-05	92.0139	5.47863e-05
SYNPCC7002_A0110	1483	0.000466564	1133.79	0.000228747		1066	0.000677391	814.985	0.000335036		1205	0.000753698	921.254	0.000356851		0.000632551	0.000148726	0.000306878		568	0.000739218	434.251	0.000380374		418	0.000655981	319.572	0.000338008		391	0.000770119	298.93	0.000388586		1075	0.000799986	821.865	0.000424792		472	0.000638566	360.856	0.00027276		624	0.000612292	477.064	0.000284051
SYNPCC7002_A0111	4	1.25843e-06	35.0877	7.07909e-06		7	4.44816e-06	61.4035	2.52427e-05		4	2.5019e-06	35.0877	1.35914e-05		2.73617e-06	1.60772e-06	1.53044e-05		0	0	0	0		1	1.56933e-06	8.77193	9.27798e-06		0	0	0	0		1	7.44173e-07	8.77193	4.53389e-06		3	4.05868e-06	26.3158	1.98913e-05		0	0	0	0
SYNPCC7002_A0112	5733	0.00180365	11241.2	0.00226795		3615	0.00229716	7088.24	0.00291394		3980	0.00248939	7803.92	0.00302288		0.00219673	0.000353731	0.00273492		1784	0.00232177	3498.04	0.00306405		1389	0.0021798	2723.53	0.00288065		1334	0.00262746	2615.69	0.00340019		2862	0.00212982	5611.76	0.00290051		2085	0.00282078	4088.24	0.00309017		3347	0.0032842	6562.75	0.00390755
SYNPCC7002_A0113	50	1.57304e-05	71.2251	1.43699e-05		18	1.14381e-05	25.641	1.05409e-05		24	1.50114e-05	34.188	1.32429e-05		1.406e-05	2.29888e-06	1.27179e-05		8	1.04115e-05	11.396	9.98214e-06		6	9.41599e-06	8.54701	9.04009e-06		1	1.96961e-06	1.4245	1.85174e-06		11	8.1859e-06	15.6695	8.099e-06		5	6.76447e-06	7.12251	5.38368e-06		8	7.8499e-06	11.396	6.78534e-06
SYNPCC7002_A0114	102	3.209e-05	176.166	3.55422e-05		63	4.00335e-05	108.808	4.47306e-05		112	7.00533e-05	193.437	7.49286e-05		4.73923e-05	2.00229e-05	5.17338e-05		42	5.46605e-05	72.5389	6.35391e-05		39	6.12039e-05	67.3575	7.12434e-05		13	2.5605e-05	22.4525	2.91865e-05		21	1.56276e-05	36.2694	1.87463e-05		19	2.5705e-05	32.8152	2.4804e-05		51	5.00431e-05	88.0829	5.24458e-05
SYNPCC7002_A0115	814	0.000256091	365.678	7.37771e-05		628	0.000399064	282.12	0.000115978		577	0.0003609	259.209	0.000100406		0.000338685	7.40298e-05	9.67204e-05		246	0.000320154	110.512	9.68012e-05		275	0.000431566	123.54	0.000130667		124	0.000244232	55.7053	7.24126e-05		576	0.000428644	258.76	0.000133744		270	0.000365281	121.294	9.16822e-05		540	0.000529868	242.588	0.00014444
SYNPCC7002_A0116	89	2.80001e-05	75.6803	1.52688e-05		41	2.60535e-05	34.8639	1.43324e-05		33	2.06407e-05	28.0612	1.08696e-05		2.48981e-05	3.81333e-06	1.34903e-05		10	1.30144e-05	8.5034	7.44841e-06		13	2.04013e-05	11.0544	1.16922e-05		16	3.15138e-05	13.6054	1.7686e-05		28	2.08368e-05	23.8095	1.23063e-05		14	1.89405e-05	11.9048	8.99844e-06		34	3.33621e-05	28.9116	1.72143e-05
SYNPCC7002_A0117	185	5.82025e-05	376.016	7.58628e-05		104	6.6087e-05	211.382	8.68981e-05		102	6.37985e-05	207.317	8.03051e-05		6.2696e-05	4.05621e-06	8.1022e-05		70	9.11008e-05	142.276	0.000124625		35	5.49266e-05	71.1382	7.52422e-05		62	0.000122116	126.016	0.000163811		128	9.52541e-05	260.163	0.000134468		143	0.000193464	290.65	0.000219694		124	0.000121673	252.033	0.000150064
SYNPCC7002_A0118	284	8.93487e-05	355.89	7.18022e-05		121	7.68896e-05	151.629	6.2334e-05		135	8.44392e-05	169.173	6.55298e-05		8.35592e-05	6.27599e-06	6.65553e-05		64	8.32921e-05	80.2005	7.02502e-05		33	5.17879e-05	41.3534	4.37391e-05		62	0.000122116	77.6942	0.000100997		99	7.36731e-05	124.06	6.41221e-05		55	7.44092e-05	68.9223	5.20962e-05		48	4.70994e-05	60.1504	3.58144e-05
SYNPCC7002_A0119	783	0.000246338	2193.28	0.000442503		314	0.000199532	879.552	0.000361579		420	0.0002627	1176.47	0.000455711		0.00023619	3.2784e-05	0.000419931		134	0.000174393	375.35	0.000328781		108	0.000169488	302.521	0.000319973		127	0.000250141	355.742	0.000462438		251	0.000186787	703.081	0.000363397		117	0.000158289	327.731	0.000247722		119	0.000116767	333.333	0.000198471
SYNPCC7002_A0120	527	0.000165799	300.799	6.06874e-05		336	0.000213512	191.781	7.88402e-05		323	0.000202029	184.361	7.14129e-05		0.00019378	2.49033e-05	7.03135e-05		74	9.63065e-05	42.2374	3.69971e-05		88	0.000138101	50.2283	5.3126e-05		78	0.00015363	44.5205	5.78733e-05		229	0.000170416	130.708	6.7558e-05		128	0.00017317	73.0594	5.52233e-05		221	0.000216854	126.142	7.51064e-05
SYNPCC7002_A0121	850	0.000267417	567.802	0.000114556		414	0.000263077	276.553	0.00011369		508	0.000317742	339.345	0.000131447		0.000282745	3.03854e-05	0.000119898		112	0.000145761	74.8163	6.5534e-05		112	0.000175765	74.8163	7.91325e-05		128	0.00025211	85.5043	0.000111149		348	0.000258972	232.465	0.000120153		148	0.000200228	98.8644	7.47285e-05		162	0.000158961	108.216	6.44336e-05
SYNPCC7002_A0122	199	6.2607e-05	362.477	7.31312e-05		65	4.13044e-05	118.397	4.86725e-05		88	5.50419e-05	160.291	6.20896e-05		5.29844e-05	1.07993e-05	6.12978e-05		34	4.42489e-05	61.9308	5.42472e-05		34	5.33573e-05	61.9308	6.55036e-05		36	7.09061e-05	65.5738	8.52409e-05		54	4.01853e-05	98.3607	5.0839e-05		37	5.00571e-05	67.3953	5.0942e-05		63	6.1818e-05	114.754	6.83262e-05
SYNPCC7002_A0123	1009	0.00031744	742.458	0.000149794		521	0.00033107	383.37	0.000157602		525	0.000328375	386.313	0.00014964		0.000325628	7.21846e-06	0.000152345		139	0.0001809	102.281	8.95913e-05		152	0.000238538	111.847	0.000118299		202	0.000397862	148.639	0.000193219		578	0.000430132	425.313	0.000219828		294	0.000397751	216.336	0.000163521		486	0.000476882	357.616	0.000212929
SYNPCC7002_A0124	164	5.15957e-05	133.659	2.69663e-05		81	5.14716e-05	66.0147	2.71383e-05		103	6.4424e-05	83.9446	3.25163e-05		5.58304e-05	7.4425e-06	2.88736e-05		36	4.68518e-05	29.3399	2.56997e-05		33	5.17879e-05	26.8949	2.84464e-05		24	4.72707e-05	19.5599	2.54264e-05		112	8.33473e-05	91.2795	4.7179e-05		26	3.51753e-05	21.1899	1.60168e-05		54	5.29868e-05	44.0098	2.6204e-05
SYNPCC7002_A0125	23311	0.00733383	27751.2	0.00559891		3353	0.00213067	3991.67	0.00164095		3649	0.00228236	4344.05	0.00168268		0.00391562	0.00296123	0.00297418		1883	0.00245061	2241.67	0.00196355		1871	0.00293622	2227.38	0.00235588		1177	0.00231823	1401.19	0.00182144		6101	0.0045402	7263.1	0.00375403		1131	0.00153012	1346.43	0.00101772		1256	0.00123243	1495.24	0.000890286
SYNPCC7002_A0126	169	5.31688e-05	257.23	5.18972e-05		105	6.67224e-05	159.817	6.57001e-05		97	6.06711e-05	147.641	5.71893e-05		6.01874e-05	6.78975e-06	5.82622e-05		42	5.46605e-05	63.9269	5.59957e-05		57	8.94519e-05	86.758	9.17631e-05		38	7.48453e-05	57.8387	7.51858e-05		87	6.4743e-05	132.42	6.84431e-05		48	6.49389e-05	73.0594	5.52233e-05		45	4.41557e-05	68.4932	4.07818e-05
SYNPCC7002_A0127	22	6.92138e-06	57.2917	1.15588e-05		21	1.33445e-05	54.6875	2.24818e-05		20	1.25095e-05	52.0833	2.01747e-05		1.09251e-05	3.49239e-06	1.80718e-05		5	6.5072e-06	13.0208	1.14054e-05		11	1.72626e-05	28.6458	3.02984e-05		7	1.37873e-05	18.2292	2.36965e-05		8	5.95338e-06	20.8333	1.0768e-05		18	2.43521e-05	46.875	3.54313e-05		15	1.47186e-05	39.0625	2.32584e-05
SYNPCC7002_A0128	64	2.01349e-05	145.125	2.92795e-05		40	2.54181e-05	90.7029	3.72875e-05		44	2.75209e-05	99.7732	3.86476e-05		2.4358e-05	3.80541e-06	3.50715e-05		5	6.5072e-06	11.3379	9.93121e-06		10	1.56933e-05	22.6757	2.39839e-05		15	2.95442e-05	34.0136	4.42151e-05		16	1.19068e-05	36.2812	1.87524e-05		18	2.43521e-05	40.8163	3.08518e-05		30	2.94371e-05	68.0272	4.05043e-05
SYNPCC7002_A0129	1617	0.000508721	4210.94	0.000849574		676	0.000429565	1760.42	0.000723699		945	0.000591075	2460.94	0.000953254		0.000509787	8.07599e-05	0.000842176		325	0.000422968	846.354	0.000741349		223	0.000349961	580.729	0.000614232		305	0.000600732	794.271	0.00103249		507	0.000377296	1320.31	0.000682421		442	0.000597979	1151.04	0.000870036		402	0.000394458	1046.88	0.000623324
SYNPCC7002_A0130	154	4.84497e-05	242.138	4.88524e-05		87	5.52843e-05	136.792	5.62347e-05		86	5.37909e-05	135.22	5.23781e-05		5.25083e-05	3.59331e-06	5.24884e-05		29	3.77417e-05	45.5975	3.99403e-05		18	2.8248e-05	28.3019	2.99346e-05		17	3.34834e-05	26.7296	3.47464e-05		60	4.46504e-05	94.3396	4.87607e-05		31	4.19397e-05	48.7421	3.68427e-05		77	7.55553e-05	121.069	7.20863e-05
SYNPCC7002_A0131	249	7.83374e-05	601.449	0.000121345		117	7.43478e-05	282.609	0.000116179		102	6.37985e-05	246.377	9.54351e-05		7.21613e-05	7.51204e-06	0.000110986		25	3.2536e-05	60.3865	5.28945e-05		26	4.08026e-05	62.8019	6.6425e-05		26	5.12099e-05	62.8019	8.16377e-05		111	8.26032e-05	268.116	0.000138579		25	3.38224e-05	60.3865	4.56442e-05		45	4.41557e-05	108.696	6.47189e-05
SYNPCC7002_A0132	267	8.40004e-05	946.809	0.000191022		101	6.41806e-05	358.156	0.000147236		107	6.69259e-05	379.433	0.000146975		7.17023e-05	1.07385e-05	0.000161744		21	2.73302e-05	74.4681	6.5229e-05		36	5.64959e-05	127.66	0.000135024		43	8.46934e-05	152.482	0.000198215		96	7.14406e-05	340.426	0.000175953		19	2.5705e-05	67.3759	5.09273e-05		29	2.84559e-05	102.837	6.12305e-05
SYNPCC7002_A0133	84	2.64271e-05	95.8904	1.93463e-05		58	3.68562e-05	66.21	2.72186e-05		38	2.37681e-05	43.379	1.6803e-05		2.90171e-05	6.91779e-06	2.11226e-05		24	3.12345e-05	27.3973	2.39982e-05		33	5.17879e-05	37.6712	3.98445e-05		12	2.36354e-05	13.6986	1.78072e-05		39	2.90227e-05	44.5205	2.3011e-05		28	3.7881e-05	31.9635	2.41602e-05		57	5.59306e-05	65.0685	3.87427e-05
SYNPCC7002_A0134	277	8.71465e-05	173.233	3.49505e-05		129	8.19733e-05	80.6754	3.31653e-05		98	6.12966e-05	61.2883	2.37403e-05		7.68054e-05	1.36778e-05	3.06187e-05		43	5.59619e-05	26.8918	2.35554e-05		44	6.90506e-05	27.5172	2.91047e-05		29	5.71188e-05	18.1363	2.35758e-05		118	8.78124e-05	73.7961	3.81425e-05		22	2.97637e-05	13.7586	1.03997e-05		38	3.7287e-05	23.7649	1.41499e-05
SYNPCC7002_A0135	2321	0.000730206	12478.5	0.00251759		1311	0.000833077	7048.39	0.00289756		1469	0.000918824	7897.85	0.00305926		0.000827369	9.44386e-05	0.0028248		971	0.0012637	5220.43	0.00457274		1163	0.00182513	6252.69	0.00661341		313	0.000616489	1682.8	0.0021875		770	0.000573013	4139.78	0.0021397		1298	0.00175606	6978.49	0.00527483		1989	0.00195168	10693.5	0.00636709
SYNPCC7002_A0136	236	7.42475e-05	497.89	0.000100451		104	6.6087e-05	219.409	9.01981e-05		110	6.88023e-05	232.068	8.98923e-05		6.97123e-05	4.15568e-06	9.35139e-05		119	0.000154871	251.055	0.000219907		93	0.000145948	196.203	0.000207521		33	6.49972e-05	69.6203	9.0501e-05		100	7.44173e-05	210.97	0.000109043		49	6.62918e-05	103.376	7.81383e-05		44	4.31745e-05	92.827	5.52705e-05
SYNPCC7002_A0138	1102	0.000346698	457.451	9.22926e-05		478	0.000303746	198.423	8.15705e-05		522	0.000326498	216.687	8.39348e-05		0.000325647	2.14888e-05	8.59326e-05		199	0.000258986	82.6069	7.23581e-05		207	0.000324852	85.9278	9.0885e-05		219	0.000431345	90.9091	0.000118175		489	0.0003639	202.989	0.000104917		139	0.000188052	57.7003	4.36138e-05		276	0.000270822	114.57	6.82168e-05
SYNPCC7002_A0139	153	4.8135e-05	224.67	4.5328e-05		93	5.9097e-05	136.564	5.61407e-05		81	5.06635e-05	118.943	4.6073e-05		5.26319e-05	5.73993e-06	4.91806e-05		22	2.86317e-05	32.3054	2.82974e-05		20	3.13866e-05	29.3686	3.10629e-05		37	7.28757e-05	54.3319	7.06272e-05		75	5.5813e-05	110.132	5.69233e-05		12	1.62347e-05	17.6211	1.33193e-05		35	3.43433e-05	51.395	3.06013e-05
SYNPCC7002_A0140	1647	0.00051816	4007.3	0.000808489		633	0.000402241	1540.15	0.000633146		602	0.000376536	1464.72	0.000567365		0.000432312	7.54487e-05	0.000669667		112	0.000145761	272.506	0.000238697		191	0.000299742	464.72	0.00049153		409	0.000805572	995.134	0.0012936		321	0.000238879	781.022	0.000403681		180	0.000243521	437.956	0.000331037		206	0.000202135	501.217	0.000298431
SYNPCC7002_A0141	5640	0.00177439	2289.89	0.000461995		2856	0.00181485	1159.56	0.00047669		2965	0.00185454	1203.82	0.000466303		0.00181459	4.00734e-05	0.000468329		1038	0.00135089	421.437	0.000369151		1042	0.00163524	423.061	0.000447468		1028	0.00202476	417.377	0.000542558		2410	0.00179346	978.482	0.000505741		979	0.00132448	397.483	0.000300445		1182	0.00115982	479.903	0.000285741
SYNPCC7002_A0142	39	1.22697e-05	105.691	2.13236e-05		27	1.71572e-05	73.1707	3.00801e-05		19	1.1884e-05	51.4905	1.99451e-05		1.37703e-05	2.93945e-06	2.37829e-05		10	1.30144e-05	27.1003	2.3738e-05		9	1.4124e-05	24.3902	2.57973e-05		7	1.37873e-05	18.9702	2.46598e-05		35	2.6046e-05	94.8509	4.9025e-05		13	1.75876e-05	35.2304	2.66295e-05		42	4.1212e-05	113.821	6.77707e-05
SYNPCC7002_A0143	110	3.46069e-05	183.333	3.69882e-05		117	7.43478e-05	195	8.01635e-05		85	5.31654e-05	141.667	5.48752e-05		5.40401e-05	1.98849e-05	5.73423e-05		39	5.07561e-05	65	5.69356e-05		33	5.17879e-05	55	5.8173e-05		18	3.5453e-05	30	3.89977e-05		55	4.09295e-05	91.6667	4.73791e-05		56	7.57621e-05	93.3333	7.05478e-05		71	6.96679e-05	118.333	7.04573e-05
SYNPCC7002_A0144	343	0.000107911	214.509	4.32781e-05		180	0.000114381	112.57	4.62771e-05		244	0.000152616	152.595	5.91084e-05		0.000124969	2.41604e-05	4.95545e-05		72	9.37036e-05	45.0281	3.94416e-05		53	8.31746e-05	33.1457	3.50579e-05		71	0.000139843	44.4028	5.77202e-05		160	0.000119068	100.063	5.17186e-05		67	9.06439e-05	41.9012	3.16718e-05		51	5.00431e-05	31.8949	1.89907e-05
SYNPCC7002_A0145	142	4.46744e-05	245.25	4.94803e-05		46	2.92308e-05	79.4473	3.26604e-05		53	3.31502e-05	91.5371	3.54573e-05		3.56851e-05	8.02779e-06	3.91993e-05		9	1.1713e-05	15.544	1.36155e-05		12	1.8832e-05	20.7254	2.1921e-05		14	2.75746e-05	24.1796	3.14316e-05		27	2.00927e-05	46.6321	2.41024e-05		17	2.29992e-05	29.361	2.2193e-05		11	1.07936e-05	18.9983	1.13118e-05
SYNPCC7002_A0146	264	8.30566e-05	149.66	3.01945e-05		135	8.5786e-05	76.5306	3.14614e-05		183	0.000114462	103.741	4.01847e-05		9.44349e-05	1.73977e-05	3.39468e-05		26	3.38374e-05	14.7392	1.29106e-05		26	4.08026e-05	14.7392	1.55895e-05		61	0.000120146	34.5805	4.4952e-05		94	6.99522e-05	53.288	2.75426e-05		72	9.74084e-05	40.8163	3.08518e-05		117	0.000114805	66.3265	3.94917e-05
SYNPCC7002_A0147	4393	0.00138207	2638.44	0.000532316		1392	0.000884549	836.036	0.00034369		1211	0.000757451	727.327	0.000281733		0.00100802	0.000330111	0.000385913		543	0.000706682	326.126	0.000285664		423	0.000663827	254.054	0.00026871		682	0.00134328	409.61	0.000532461		1279	0.000951797	768.168	0.000397038		347	0.000469454	208.408	0.000157529		359	0.000352264	215.616	0.000128381
SYNPCC7002_A0148	249	7.83374e-05	77.1375	1.55628e-05		135	8.5786e-05	41.8216	1.71926e-05		157	9.81997e-05	48.6369	1.88397e-05		8.7441e-05	1.0034e-05	1.71984e-05		48	6.24691e-05	14.8699	1.3025e-05		41	6.43426e-05	12.7014	1.34341e-05		32	6.30276e-05	9.91326	1.28865e-05		134	9.97191e-05	41.5118	2.14559e-05		43	5.81745e-05	13.3209	1.00689e-05		108	0.000105974	33.4572	1.99209e-05
SYNPCC7002_A0149	19	5.97756e-06	13.5908	2.74201e-06		4	2.54181e-06	2.86123	1.17624e-06		18	1.12586e-05	12.8755	4.98739e-06		6.59264e-06	4.39081e-06	2.96855e-06		5	6.5072e-06	3.57654	3.13281e-06		2	3.13866e-06	1.43062	1.51315e-06		5	9.84806e-06	3.57654	4.64922e-06		8	5.95338e-06	5.72246	2.95773e-06		1	1.35289e-06	0.715308	5.40679e-07		21	2.0606e-05	15.0215	8.94399e-06
SYNPCC7002_A0150	40	1.25843e-05	20.1106	4.0574e-06		19	1.20736e-05	9.55254	3.927e-06		16	1.00076e-05	8.04424	3.11597e-06		1.15552e-05	1.36434e-06	3.70012e-06		14	1.82202e-05	7.03871	6.16544e-06		9	1.4124e-05	4.52489	4.78593e-06		10	1.96961e-05	5.02765	6.53556e-06		14	1.04184e-05	7.03871	3.63805e-06		8	1.08232e-05	4.02212	3.0402e-06		21	2.0606e-05	10.5581	6.28642e-06
SYNPCC7002_A0151	2453	0.000771734	1548.61	0.000312439		1145	0.000727592	722.854	0.000297162		909	0.000568557	573.864	0.000222288		0.000689294	0.000106865	0.000277296		241	0.000313647	152.146	0.00013327		317	0.000497478	200.126	0.000211672		355	0.000699213	224.116	0.000291334		736	0.000547711	464.646	0.000240159		318	0.00043022	200.758	0.000151746		457	0.000448426	288.51	0.000171783
SYNPCC7002_A0152	38	1.19551e-05	86.1678	1.73847e-05		28	1.77926e-05	63.4921	2.61013e-05		33	2.06407e-05	74.8299	2.89857e-05		1.67962e-05	4.42771e-06	2.41572e-05		9	1.1713e-05	20.4082	1.78762e-05		13	2.04013e-05	29.4785	3.11791e-05		13	2.5605e-05	29.4785	3.83197e-05		16	1.19068e-05	36.2812	1.87524e-05		9	1.2176e-05	20.4082	1.54259e-05		15	1.47186e-05	34.0136	2.02522e-05
SYNPCC7002_A0153	281	8.84049e-05	1040.74	0.000209974		188	0.000119465	696.296	0.000286244		245	0.000153242	907.407	0.000351488		0.00012037	3.24278e-05	0.000282569		130	0.000169187	481.481	0.000421745		104	0.00016321	385.185	0.000407407		61	0.000120146	225.926	0.000293686		152	0.000113114	562.963	0.000290975		101	0.000136642	374.074	0.000282751		79	7.75178e-05	292.593	0.000174214
SYNPCC7002_A0154	179	5.63149e-05	268.769	5.42252e-05		130	8.26087e-05	195.195	8.02438e-05		117	7.31807e-05	175.676	6.80487e-05		7.07014e-05	1.33211e-05	6.75059e-05		76	9.89094e-05	114.114	9.99563e-05		78	0.000122408	117.117	0.000123874		31	6.1058e-05	46.5465	6.05069e-05		80	5.95338e-05	120.12	6.20857e-05		54	7.30563e-05	81.0811	6.12867e-05		80	7.8499e-05	120.12	7.15212e-05
SYNPCC7002_A0155	104	3.27192e-05	244.131	4.92545e-05		64	4.06689e-05	150.235	6.17608e-05		51	3.18993e-05	119.718	4.63734e-05		3.50958e-05	4.84383e-06	5.24629e-05		43	5.59619e-05	100.939	8.84157e-05		43	6.74813e-05	100.939	0.000106762		11	2.16657e-05	25.8216	3.35661e-05		59	4.39062e-05	138.498	7.15843e-05		15	2.02934e-05	35.2113	2.66151e-05		23	2.25685e-05	53.9906	3.21468e-05
SYNPCC7002_A0156	90	2.83147e-05	106.383	2.14632e-05		60	3.81271e-05	70.922	2.91557e-05		83	5.19145e-05	98.1087	3.80028e-05		3.94521e-05	1.18555e-05	2.95406e-05		18	2.34259e-05	21.2766	1.86369e-05		18	2.8248e-05	21.2766	2.2504e-05		21	4.13619e-05	24.8227	3.22676e-05		22	1.63718e-05	26.0047	1.34409e-05		42	5.68216e-05	49.6454	3.75254e-05		51	5.00431e-05	60.2837	3.58937e-05
SYNPCC7002_A0157	10367	0.00326154	9930.08	0.00200343		5599	0.00355789	5363.03	0.00220471		4910	0.00307109	4703.07	0.00182175		0.00329684	0.000245316	0.00200997		2452	0.00319113	2348.66	0.00205727		2369	0.00371775	2269.16	0.00240007		2572	0.00506584	2463.6	0.00320249		5380	0.00400365	5153.26	0.00266353		2591	0.00350535	2481.8	0.00187592		4727	0.00463831	4527.78	0.0026959
SYNPCC7002_A0158	164	5.15957e-05	76.2436	1.53825e-05		117	7.43478e-05	54.3933	2.23608e-05		138	8.63157e-05	64.1562	2.48512e-05		7.07531e-05	1.76369e-05	2.08648e-05		48	6.24691e-05	22.3152	1.95466e-05		50	7.84666e-05	23.245	2.4586e-05		46	9.06022e-05	21.3854	2.77994e-05		127	9.45099e-05	59.0423	3.05168e-05		52	7.03505e-05	24.1748	1.8273e-05		57	5.59306e-05	26.4993	1.57781e-05
SYNPCC7002_A0159	94	2.95732e-05	89.5238	1.80618e-05		60	3.81271e-05	57.1429	2.34911e-05		81	5.06635e-05	77.1429	2.98816e-05		3.94546e-05	1.06077e-05	2.38115e-05		244	0.000317551	232.381	0.00020355		67	0.000105145	63.8095	6.74907e-05		20	3.93923e-05	19.0476	2.47604e-05		91	6.77197e-05	86.6667	4.47948e-05		26	3.51753e-05	24.7619	1.87168e-05		67	6.57429e-05	63.8095	3.79931e-05
SYNPCC7002_A0160	161	5.06519e-05	346.237	6.98546e-05		82	5.2107e-05	176.344	7.24942e-05		93	5.81692e-05	200	7.74708e-05		5.36427e-05	3.98702e-06	7.32732e-05		64	8.32921e-05	137.634	0.000120558		76	0.000119269	163.441	0.00017287		45	8.86326e-05	96.7742	0.000125799		64	4.76271e-05	137.634	7.11382e-05		64	8.65852e-05	137.634	0.000104034		157	0.000154054	337.634	0.000201032
SYNPCC7002_A0161	362	0.000113888	655.797	0.00013231		144	9.1505e-05	260.87	0.000107242		169	0.000105705	306.159	0.000118592		0.0001037	1.13256e-05	0.000119381		52	6.76748e-05	94.2029	8.25154e-05		66	0.000103576	119.565	0.000126463		56	0.000110298	101.449	0.000131876		95	7.06964e-05	172.101	8.89529e-05		17	2.29992e-05	30.7971	2.32786e-05		42	4.1212e-05	76.087	4.53032e-05
SYNPCC7002_A0162	367	0.000115461	335.16	6.76198e-05		156	9.91304e-05	142.466	5.8567e-05		173	0.000108207	157.991	6.11984e-05		0.0001076	8.18232e-06	6.24617e-05		51	6.63734e-05	46.5753	4.07969e-05		49	7.68972e-05	44.7489	4.73304e-05		36	7.09061e-05	32.8767	4.27372e-05		180	0.000133951	164.384	8.49638e-05		40	5.41158e-05	36.5297	2.76116e-05		73	7.16304e-05	66.6667	3.96943e-05
SYNPCC7002_A0163	723	0.000227462	995.868	0.00020092		413	0.000262442	568.871	0.00023386		444	0.000277711	611.57	0.000236894		0.000255871	2.5761e-05	0.000223891		228	0.000296728	314.05	0.000275086		219	0.000343684	301.653	0.000319055		136	0.000267867	187.328	0.000243512		354	0.000263437	487.603	0.000252024		205	0.000277343	282.369	0.000213434		340	0.000333621	468.32	0.000278844
SYNPCC7002_A0164	961	0.000302338	1779.63	0.000359047		875	0.00055602	1620.37	0.000666126		971	0.000607337	1798.15	0.00069652		0.000488565	0.000163305	0.000573898		310	0.000403446	574.074	0.00050285		349	0.000547697	646.296	0.000683581		257	0.00050619	475.926	0.000618667		598	0.000445015	1107.41	0.000572378		402	0.000543864	744.444	0.000562702		464	0.000455294	859.259	0.000511615
SYNPCC7002_A0165	1267	0.000398609	885.395	0.000178632		513	0.000325987	358.491	0.000147374		499	0.000312112	348.707	0.000135073		0.000345569	4.64543e-05	0.000153693		210	0.000273302	146.751	0.000128544		164	0.00025737	114.605	0.000121217		160	0.000315138	111.81	0.000145344		547	0.000407062	382.25	0.000197571		142	0.000192111	99.2313	7.50058e-05		224	0.000219797	156.534	9.32025e-05
SYNPCC7002_A0166	332	0.00010445	337.398	6.80715e-05		154	9.78595e-05	156.504	6.4338e-05		133	8.31883e-05	135.163	5.23558e-05		9.51659e-05	1.08838e-05	6.15884e-05		54	7.02777e-05	54.878	4.80695e-05		54	8.47439e-05	54.878	5.8044e-05		92	0.000181204	93.4959	0.000121538		109	8.11148e-05	110.772	5.72542e-05		42	5.68216e-05	42.6829	3.22627e-05		66	6.47617e-05	67.0732	3.99363e-05
SYNPCC7002_A0167	14787	0.00465211	42128.2	0.00849954		8646	0.00549411	24632.5	0.0101263		9994	0.006251	28472.9	0.0110291		0.00546574	0.000799824	0.00988498		3318	0.00431818	9452.99	0.00828018		3511	0.00550992	10002.8	0.0105799		2687	0.00529235	7655.27	0.00995126		6382	0.00474931	18182.3	0.00939778		3818	0.00516535	10877.5	0.00822196		5803	0.00569412	16532.8	0.00984384
SYNPCC7002_A0168	908	0.000285664	698.999	0.000141026		697	0.00044291	536.567	0.00022058		702	0.000439084	540.416	0.000209332		0.000389219	8.97017e-05	0.000190313		167	0.00021734	128.56	0.00011261		194	0.00030445	149.346	0.000157961		237	0.000466798	182.448	0.000237168		732	0.000544734	563.51	0.000291258		306	0.000413986	235.566	0.000178057		418	0.000410157	321.786	0.000191596
SYNPCC7002_A0169	723	0.000227462	540.359	0.00010902		348	0.000221137	260.09	0.000106922		340	0.000212662	254.111	9.84308e-05		0.00022042	7.42598e-06	0.000104791		125	0.00016268	93.423	8.18323e-05		99	0.000155364	73.991	7.82596e-05		86	0.000169387	64.275	8.35526e-05		260	0.000193485	194.32	0.000100437		49	6.62918e-05	36.6218	2.76813e-05		85	8.34052e-05	63.5277	3.78252e-05
SYNPCC7002_A0170	281	8.84049e-05	205.861	4.15332e-05		149	9.46823e-05	109.158	4.48741e-05		173	0.000108207	126.74	4.90932e-05		9.70982e-05	1.01198e-05	4.51669e-05		64	8.32921e-05	46.8864	4.10694e-05		47	7.37586e-05	34.4322	3.64186e-05		57	0.000112268	41.7582	5.42825e-05		137	0.000101952	100.366	5.18756e-05		50	6.76447e-05	36.63	2.76875e-05		133	0.000130505	97.4359	5.80147e-05
SYNPCC7002_A0171	678	0.000213304	726.688	0.000146612		215	0.000136622	230.439	9.47325e-05		308	0.000192647	330.118	0.000127873		0.000180858	3.96771e-05	0.000123072		99	0.000128842	106.109	9.29446e-05		70	0.000109853	75.0268	7.93551e-05		215	0.000423467	230.439	0.000299554		169	0.000125765	181.136	9.36226e-05		153	0.000206993	163.987	0.000123953		271	0.000265915	290.461	0.000172944
SYNPCC7002_A0172	261	8.21127e-05	141.234	2.84945e-05		73	4.6388e-05	39.5022	1.62391e-05		101	6.31731e-05	54.6537	2.11703e-05		6.38912e-05	1.78732e-05	2.1968e-05		90	0.00011713	48.7013	4.2659e-05		45	7.06199e-05	24.3506	2.57554e-05		54	0.000106359	29.2208	3.79848e-05		88	6.54872e-05	47.619	2.46125e-05		43	5.81745e-05	23.2684	1.75879e-05		54	5.29868e-05	29.2208	1.73985e-05
SYNPCC7002_A0173	103	3.24046e-05	68.9424	1.39094e-05		44	2.79599e-05	29.4511	1.21072e-05		40	2.5019e-05	26.7738	1.03709e-05		2.84612e-05	3.71824e-06	1.21292e-05		35	4.55504e-05	23.427	2.05205e-05		27	4.2372e-05	18.0723	1.91149e-05		42	8.27237e-05	28.1124	3.6544e-05		57	4.24178e-05	38.1526	1.97197e-05		22	2.97637e-05	14.7256	1.11306e-05		41	4.02307e-05	27.4431	1.634e-05
SYNPCC7002_A0174	132	4.15283e-05	103.044	2.07896e-05		61	3.87625e-05	47.619	1.9576e-05		54	3.37757e-05	42.1546	1.63287e-05		3.80222e-05	3.92897e-06	1.88981e-05		44	5.72633e-05	34.3482	3.00867e-05		29	4.55106e-05	22.6386	2.39446e-05		26	5.12099e-05	20.2966	2.63841e-05		79	5.87896e-05	61.6706	3.18752e-05		32	4.32926e-05	24.9805	1.8882e-05		36	3.53246e-05	28.103	1.67329e-05
SYNPCC7002_A0175	91	2.86293e-05	228.07	4.60141e-05		36	2.28763e-05	90.2256	3.70913e-05		35	2.18917e-05	87.7193	3.39784e-05		2.44658e-05	3.63923e-06	3.90279e-05		15	1.95216e-05	37.594	3.29298e-05		21	3.2956e-05	52.6316	5.56679e-05		20	3.93923e-05	50.1253	6.51591e-05		31	2.30694e-05	77.6942	4.01573e-05		23	3.11166e-05	57.6441	4.35714e-05		31	3.04184e-05	77.6942	4.62602e-05
SYNPCC7002_A0176	543	0.000170832	683.019	0.000137802		203	0.000128997	255.346	0.000104971		193	0.000120717	242.767	9.40369e-05		0.000140182	2.68649e-05	0.00011227		91	0.000118431	114.465	0.000100264		73	0.000114561	91.8239	9.71212e-05		54	0.000106359	67.9245	8.82967e-05		219	0.000162974	275.472	0.000142381		69	9.33497e-05	86.7925	6.56037e-05		101	9.9105e-05	127.044	7.56438e-05
SYNPCC7002_A0177	642	0.000201978	560.209	0.000113025		555	0.000352676	484.293	0.000199091		452	0.000282715	394.415	0.000152778		0.000279123	7.54128e-05	0.000154964		268	0.000348786	233.857	0.000204843		218	0.000342114	190.227	0.000201201		112	0.000220597	97.7312	0.000127043		542	0.000403342	472.949	0.00024445		146	0.000197523	127.4	9.62974e-05		187	0.000183491	163.176	9.71574e-05
SYNPCC7002_A0178	412	0.000129619	155.883	3.14501e-05		281	0.000178562	106.319	4.3707e-05		223	0.000139481	84.3738	3.26825e-05		0.000149221	2.58844e-05	3.59466e-05		104	0.00013535	39.3492	3.44673e-05		75	0.0001177	28.3768	3.00139e-05		54	0.000106359	20.4313	2.65592e-05		203	0.000151067	76.8067	3.96985e-05		81	0.000109584	30.647	2.31651e-05		97	9.51801e-05	36.7007	2.18521e-05
SYNPCC7002_A0179	46	1.4472e-05	178.295	3.59717e-05		10	6.35452e-06	38.7597	1.59339e-05		18	1.12586e-05	69.7674	2.70247e-05		1.0695e-05	4.08797e-06	2.63101e-05		9	1.1713e-05	34.8837	3.05558e-05		6	9.41599e-06	23.2558	2.45974e-05		7	1.37873e-05	27.1318	3.52692e-05		18	1.33951e-05	69.7674	3.60602e-05		11	1.48818e-05	42.6357	3.2227e-05		5	4.90619e-06	19.3798	1.1539e-05
SYNPCC7002_A0180	468	0.000147237	876.404	0.000176818		363	0.000230669	679.775	0.000279452		261	0.000163249	488.764	0.000189325		0.000180385	4.42771e-05	0.000215198		239	0.000311044	447.566	0.000392037		271	0.000425289	507.491	0.000536768		84	0.000165447	157.303	0.000204482		259	0.000192741	485.019	0.000250688		124	0.000167759	232.21	0.00017552		177	0.000173679	331.461	0.000197356
SYNPCC7002_A0181	388	0.000122068	245.414	4.95133e-05		172	0.000109298	108.792	4.47238e-05		159	9.94506e-05	100.569	3.89559e-05		0.000110272	1.13401e-05	4.43977e-05		47	6.11677e-05	29.728	2.60397e-05		67	0.000105145	42.3782	4.4823e-05		70	0.000137873	44.2758	5.75551e-05		162	0.000120556	102.467	5.29613e-05		55	7.44092e-05	34.7881	2.62952e-05		99	9.71425e-05	62.6186	3.7284e-05
SYNPCC7002_A0183	335	0.000105394	280.57	5.6606e-05		145	9.21405e-05	121.441	4.99236e-05		203	0.000126972	170.017	6.58567e-05		0.000108169	1.75806e-05	5.74621e-05		65	8.45936e-05	54.4389	4.76848e-05		50	7.84666e-05	41.876	4.42919e-05		48	9.45414e-05	40.201	5.22582e-05		106	7.88823e-05	88.7772	4.58857e-05		82	0.000110937	68.6767	5.19106e-05		172	0.000168773	144.054	8.57715e-05
SYNPCC7002_A0184	2255	0.000709441	6593.57	0.00133028		758	0.000481672	2216.37	0.000911141		1043	0.000652371	3049.71	0.00118132		0.000614495	0.000118514	0.00114091		31	4.03446e-05	90.6433	7.93974e-05		58	9.10212e-05	169.591	0.000179374		311	0.00061255	909.357	0.00118209		314	0.00023367	918.129	0.000474547		154	0.000208346	450.292	0.000340362		94	9.22363e-05	274.854	0.000163652
SYNPCC7002_A0185	37	1.16405e-05	141.762	2.86011e-05		9	5.71906e-06	34.4828	1.41757e-05		25	1.56369e-05	95.7854	3.71029e-05		1.09988e-05	4.98996e-06	2.66266e-05		0	0	0	0		0	0	0	0		13	2.5605e-05	49.8084	6.47471e-05		4	2.97669e-06	15.3257	7.92127e-06		3	4.05868e-06	11.4943	8.68815e-06		0	0	0	0
SYNPCC7002_A0186	103	3.24046e-05	762.963	0.000153931		79	5.02007e-05	585.185	0.000240567		98	6.12966e-05	725.926	0.00028119		4.79673e-05	1.45749e-05	0.000225229		30	3.90432e-05	222.222	0.000194652		37	5.80653e-05	274.074	0.000289885		38	7.48453e-05	281.481	0.000365904		99	7.36731e-05	733.333	0.000379033		71	9.60555e-05	525.926	0.000397531		64	6.27992e-05	474.074	0.00028227
SYNPCC7002_A0187	1165	0.000366519	1236.73	0.000249515		778	0.000494381	825.902	0.000339524		980	0.000612966	1040.34	0.00040298		0.000491289	0.000123253	0.000330673		259	0.000337073	274.947	0.000240835		206	0.000323282	218.684	0.0002313		314	0.000618458	333.333	0.000433308		599	0.000445759	635.881	0.000328664		324	0.000438338	343.949	0.00025998		300	0.000294371	318.471	0.000189622
SYNPCC7002_A0188	496	0.000156046	460.539	9.29155e-05		247	0.000156957	229.341	9.42809e-05		316	0.00019765	293.408	0.000113653		0.000170218	2.37619e-05	0.000100283		97	0.00012624	90.065	7.88909e-05		61	9.57292e-05	56.6388	5.99063e-05		92	0.000181204	85.4225	0.000111043		207	0.000154044	192.201	9.93414e-05		69	9.33497e-05	64.0669	4.84261e-05		61	5.98555e-05	56.6388	3.37235e-05
SYNPCC7002_A0189	307	9.65847e-05	209.699	4.23077e-05		254	0.000161405	173.497	7.13239e-05		230	0.000143859	157.104	6.08548e-05		0.00013395	3.3527e-05	5.81621e-05		82	0.000106718	56.0109	4.90618e-05		90	0.00014124	61.4754	6.50219e-05		71	0.000139843	48.4973	6.30427e-05		206	0.0001533	140.71	7.2728e-05		98	0.000132584	66.9399	5.05978e-05		207	0.000203116	141.393	8.41876e-05
SYNPCC7002_A0190	605	0.000190338	413.251	8.33751e-05		251	0.000159498	171.448	7.04815e-05		299	0.000187017	204.235	7.91113e-05		0.000178951	1.69283e-05	7.7656e-05		78	0.000101512	53.2787	4.66685e-05		65	0.000102007	44.3989	4.69603e-05		111	0.000218627	75.8197	9.85597e-05		251	0.000186787	171.448	8.86152e-05		43	5.81745e-05	29.3716	2.22011e-05		101	9.9105e-05	68.9891	4.10771e-05
SYNPCC7002_A0191	319	0.00010036	241.119	4.86467e-05		191	0.000121371	144.369	5.93493e-05		194	0.000121342	146.636	5.68002e-05		0.000114358	1.21225e-05	5.49321e-05		69	8.97993e-05	52.1542	4.56836e-05		50	7.84666e-05	37.7929	3.99732e-05		57	0.000112268	43.0839	5.60058e-05		160	0.000119068	120.937	6.2508e-05		47	6.3586e-05	35.5253	2.68525e-05		76	7.45741e-05	57.4452	3.42037e-05
SYNPCC7002_A0192	181	5.69441e-05	314.236	6.33984e-05		68	4.32107e-05	118.056	4.85321e-05		76	4.75362e-05	131.944	5.11092e-05		4.92303e-05	7.02168e-06	5.43466e-05		20	2.60288e-05	34.7222	3.04143e-05		20	3.13866e-05	34.7222	3.67254e-05		31	6.1058e-05	53.8194	6.99611e-05		51	3.79528e-05	88.5417	4.57639e-05		44	5.95274e-05	76.3889	5.774e-05		40	3.92495e-05	69.4444	4.13482e-05
SYNPCC7002_A0193	531	0.000167057	311.072	6.276e-05		207	0.000131538	121.265	4.98516e-05		216	0.000135103	126.538	4.90149e-05		0.000144566	1.9559e-05	5.38755e-05		67	8.71964e-05	39.2501	3.43805e-05		90	0.00014124	52.7241	5.57657e-05		49	9.6511e-05	28.7053	3.73147e-05		203	0.000151067	118.922	6.14664e-05		53	7.17034e-05	31.0486	2.34687e-05		141	0.000138355	82.6011	4.91818e-05
SYNPCC7002_A0194	144	4.53036e-05	137.931	2.78281e-05		62	3.9398e-05	59.387	2.44137e-05		41	2.56445e-05	39.272	1.52122e-05		3.6782e-05	1.00872e-05	2.24847e-05		12	1.56173e-05	11.4943	1.00682e-05		7	1.09853e-05	6.70498	7.09179e-06		15	2.95442e-05	14.3678	1.86771e-05		44	3.27436e-05	42.1456	2.17835e-05		15	2.02934e-05	14.3678	1.08602e-05		32	3.13996e-05	30.6513	1.82502e-05
SYNPCC7002_A0195	189	5.94609e-05	386.503	7.79786e-05		86	5.46488e-05	175.869	7.22989e-05		89	5.56673e-05	182.004	7.05e-05		5.65924e-05	2.53591e-06	7.35925e-05		20	2.60288e-05	40.8998	3.58255e-05		33	5.17879e-05	67.4847	7.13779e-05		25	4.92403e-05	51.1247	6.64582e-05		68	5.06037e-05	139.059	7.18746e-05		24	3.24695e-05	49.0798	3.70979e-05		27	2.64934e-05	55.2147	3.28756e-05
SYNPCC7002_A0196	282	8.87195e-05	176.03	3.55148e-05		175	0.000111204	109.238	4.49074e-05		211	0.000131975	131.71	5.10186e-05		0.000110633	2.16336e-05	4.38136e-05		27	3.51389e-05	16.8539	1.47629e-05		34	5.33573e-05	21.2235	2.24479e-05		45	8.86326e-05	28.0899	3.65147e-05		121	9.00449e-05	75.5306	3.9039e-05		36	4.87042e-05	22.4719	1.69858e-05		52	5.10244e-05	32.4594	1.93268e-05
SYNPCC7002_A0197	420	0.000132135	588.235	0.000118679		225	0.000142977	315.126	0.000129547		234	0.000146361	327.731	0.000126948		0.000140491	7.4315e-06	0.000125058		20	2.60288e-05	28.0112	2.45359e-05		33	5.17879e-05	46.2185	4.88848e-05		39	7.68149e-05	54.6218	7.10042e-05		192	0.000142881	268.908	0.000138988		50	6.76447e-05	70.028	5.2932e-05		70	6.86866e-05	98.0392	5.83739e-05
SYNPCC7002_A0198	189	5.94609e-05	335.106	6.76091e-05		98	6.22743e-05	173.759	7.14314e-05		106	6.63004e-05	187.943	7.28006e-05		6.26785e-05	3.43762e-06	7.06137e-05		11	1.43158e-05	19.5035	1.70838e-05		18	2.8248e-05	31.9149	3.37561e-05		16	3.15138e-05	28.3688	3.68772e-05		53	3.94412e-05	93.9716	4.85705e-05		40	5.41158e-05	70.922	5.36077e-05		59	5.7893e-05	104.61	6.22862e-05
SYNPCC7002_A0199	209	6.57531e-05	334.936	6.75747e-05		109	6.92642e-05	174.679	7.18099e-05		117	7.31807e-05	187.5	7.26289e-05		6.93993e-05	3.71562e-06	7.06711e-05		23	2.99331e-05	36.859	3.2286e-05		16	2.51093e-05	25.641	2.71203e-05		20	3.93923e-05	32.0513	4.16642e-05		73	5.43246e-05	116.987	6.04664e-05		44	5.95274e-05	70.5128	5.32984e-05		50	4.90619e-05	80.1282	4.77094e-05
SYNPCC7002_A0200	464	0.000145978	326.301	6.58325e-05		202	0.000128361	142.053	5.83975e-05		313	0.000195774	220.113	8.52615e-05		0.000156704	3.49629e-05	6.98305e-05		17	2.21245e-05	11.955	1.04718e-05		33	5.17879e-05	23.2068	2.45456e-05		49	9.6511e-05	34.4585	4.47934e-05		175	0.00013023	123.066	6.36083e-05		108	0.000146113	75.9494	5.74078e-05		87	8.53677e-05	61.1814	3.64283e-05
SYNPCC7002_A0201	199	6.2607e-05	463.869	9.35875e-05		76	4.82943e-05	177.156	7.2828e-05		138	8.63157e-05	321.678	0.000124603		6.5739e-05	1.92032e-05	9.70063e-05		13	1.69187e-05	30.303	2.65434e-05		8	1.25547e-05	18.648	1.97238e-05		16	3.15138e-05	37.296	4.8482e-05		68	5.06037e-05	158.508	8.1927e-05		42	5.68216e-05	97.9021	7.40011e-05		60	5.88743e-05	139.86	8.32747e-05
SYNPCC7002_A0202	76	2.39102e-05	224.189	4.5231e-05		46	2.92308e-05	135.693	5.57828e-05		62	3.87795e-05	182.891	7.08435e-05		3.06402e-05	7.53416e-06	5.72858e-05		6	7.80864e-06	17.6991	1.55032e-05		4	6.27733e-06	11.7994	1.24801e-05		11	2.16657e-05	32.4484	4.21804e-05		35	2.6046e-05	103.245	5.33635e-05		23	3.11166e-05	67.8466	5.12831e-05		12	1.17749e-05	35.3982	2.10766e-05
SYNPCC7002_A0203	312	9.81577e-05	380.952	7.68587e-05		158	0.000100401	192.918	7.93077e-05		239	0.000149489	291.819	0.000113037		0.000116016	2.901e-05	8.97346e-05		19	2.47273e-05	23.199	2.03208e-05		23	3.60946e-05	28.083	2.97031e-05		47	9.25718e-05	57.3871	7.45988e-05		93	6.92081e-05	113.553	5.86914e-05		67	9.06439e-05	81.8071	6.18354e-05		79	7.75178e-05	96.4591	5.74331e-05
SYNPCC7002_A0204	301	9.46971e-05	132.366	2.67053e-05		153	9.72241e-05	67.2823	2.76594e-05		180	0.000112586	79.1557	3.06613e-05		0.000101502	9.68129e-06	2.8342e-05		18	2.34259e-05	7.91557	6.9335e-06		22	3.45253e-05	9.67458	1.02327e-05		31	6.1058e-05	13.6324	1.7721e-05		90	6.69755e-05	39.5778	2.04563e-05		85	0.000114996	37.3791	2.82537e-05		81	7.94803e-05	35.6201	2.12087e-05
SYNPCC7002_A0205	273	8.5888e-05	1151.9	0.0002324		108	6.86288e-05	455.696	0.000187334		90	5.62928e-05	379.747	0.000147097		7.02699e-05	1.48657e-05	0.000188944		12	1.56173e-05	50.6329	4.4351e-05		21	3.2956e-05	88.6076	9.37194e-05		45	8.86326e-05	189.873	0.000246821		78	5.80455e-05	329.114	0.000170107		20	2.70579e-05	84.3882	6.37864e-05		49	4.80806e-05	206.751	0.000123102
SYNPCC7002_A0206	259	8.14835e-05	239.151	4.82496e-05		156	9.91304e-05	144.044	5.92159e-05		181	0.000113211	167.128	6.47379e-05		9.79417e-05	1.58972e-05	5.74011e-05		24	3.12345e-05	22.1607	1.94112e-05		32	5.02186e-05	29.5476	3.12522e-05		31	6.1058e-05	28.6242	3.72092e-05		125	9.30216e-05	115.42	5.96564e-05		64	8.65852e-05	59.0951	4.46681e-05		71	6.96679e-05	65.5586	3.90345e-05
SYNPCC7002_A0207	240	7.5506e-05	615.385	0.000124156		83	5.27425e-05	212.821	8.74895e-05		91	5.69183e-05	233.333	9.03826e-05		6.17222e-05	1.21183e-05	0.000100676		45	5.85648e-05	115.385	0.000101069		34	5.33573e-05	87.1795	9.22089e-05		24	4.72707e-05	61.5385	7.99953e-05		87	6.4743e-05	223.077	0.0001153		42	5.68216e-05	107.692	8.14013e-05		49	4.80806e-05	125.641	7.48084e-05
SYNPCC7002_A0208	221	6.95284e-05	640.58	0.00012924		128	8.13378e-05	371.014	0.000152522		139	8.69411e-05	402.899	0.000156064		7.92691e-05	8.88878e-06	0.000145942		48	6.24691e-05	139.13	0.000121869		47	7.37586e-05	136.232	0.000144091		58	0.000114238	168.116	0.000218538		81	6.0278e-05	234.783	0.00012135		35	4.73513e-05	101.449	7.66823e-05		50	4.90619e-05	144.928	8.62919e-05
SYNPCC7002_A0209	21	6.60677e-06	46.3576	9.35284e-06		13	8.26087e-06	28.6976	1.17974e-05		13	8.13118e-06	28.6976	1.11161e-05		7.66628e-06	9.19846e-07	1.07555e-05		7	9.11008e-06	15.4525	1.35354e-05		5	7.84666e-06	11.0375	1.16743e-05		2	3.93923e-06	4.41501	5.73917e-06		3	2.23252e-06	6.62252	3.42293e-06		5	6.76447e-06	11.0375	8.34292e-06		3	2.94371e-06	6.62252	3.94314e-06
SYNPCC7002_A0210	1472	0.000463103	1523.81	0.000307435		1135	0.000721238	1174.95	0.000483015		1028	0.000642989	1064.18	0.000412215		0.00060911	0.00013236	0.000400889		531	0.000691064	549.689	0.000481491		478	0.00075014	494.824	0.00052337		258	0.00050816	267.081	0.000347184		1018	0.000757568	1053.83	0.000544686		487	0.00065886	504.141	0.000381064		767	0.000752609	793.996	0.000472756
SYNPCC7002_A0211	86	2.70563e-05	181.435	3.66052e-05		50	3.17726e-05	105.485	4.33645e-05		66	4.12814e-05	139.241	5.39354e-05		3.33701e-05	7.24585e-06	4.4635e-05		21	2.73302e-05	44.3038	3.88071e-05		17	2.66786e-05	35.865	3.7934e-05		8	1.57569e-05	16.8776	2.19396e-05		40	2.97669e-05	84.3882	4.36171e-05		27	3.65281e-05	56.962	4.30558e-05		34	3.33621e-05	71.73	4.2709e-05
SYNPCC7002_A0212	711	0.000223686	645.777	0.000130288		669	0.000425117	607.629	0.000249793		547	0.000342135	496.821	0.000192446		0.000330313	0.000101234	0.000190842		316	0.000411255	287.012	0.000251403		340	0.000533573	308.81	0.000326625		192	0.000378166	174.387	0.00022669		577	0.000429388	524.069	0.000270872		326	0.000441044	296.094	0.000223809		635	0.000623086	576.748	0.000343404
SYNPCC7002_A0213	2646	0.000832453	2004.55	0.000404425		1316	0.000836254	996.97	0.000409849		1266	0.000791852	959.091	0.000371508		0.000820187	2.46117e-05	0.000395261		247	0.000321456	187.121	0.000163906		294	0.000461383	222.727	0.000235576		397	0.000781936	300.758	0.000390962		1098	0.000817102	831.818	0.000429936		353	0.000477572	267.424	0.000202138		597	0.000585799	452.273	0.000269289
SYNPCC7002_A0214	296	9.3124e-05	97.1129	1.95929e-05		158	0.000100401	51.8373	2.131e-05		178	0.000111335	58.399	2.26211e-05		0.00010162	9.16629e-06	2.11747e-05		272	0.000353992	89.2388	7.81672e-05		157	0.000246385	51.5092	5.44808e-05		37	7.28757e-05	12.1391	1.57799e-05		276	0.000205392	90.5512	4.68026e-05		75	0.000101467	24.6063	1.85991e-05		139	0.000136392	45.6037	2.71531e-05
SYNPCC7002_A0215	750	0.000235956	1141.55	0.000230313		330	0.000209699	502.283	0.000206486		385	0.000240808	585.997	0.000226988		0.000228821	1.6737e-05	0.000221262		93	0.000121034	141.553	0.00012399		114	0.000178904	173.516	0.000183526		179	0.000352561	272.451	0.000354165		253	0.000188276	385.084	0.000199036		117	0.000158289	178.082	0.000134607		184	0.000180548	280.061	0.000166752
SYNPCC7002_A0216	765	0.000240675	777.439	0.000156851		229	0.000145518	232.724	9.56715e-05		223	0.000139481	226.626	8.77845e-05		0.000175225	5.6762e-05	0.000113436		151	0.000196517	153.455	0.000134416		112	0.000175765	113.821	0.000120387		92	0.000181204	93.4959	0.000121538		204	0.000151811	207.317	0.000107155		81	0.000109584	82.3171	6.22209e-05		85	8.34052e-05	86.3821	5.14331e-05
SYNPCC7002_A0217	393	0.000123641	418.53	8.44402e-05		255	0.00016204	271.565	0.000111639		247	0.000154493	263.046	0.000101892		0.000146725	2.0344e-05	9.93238e-05		117	0.000152268	124.601	0.000109142		87	0.000136532	92.6518	9.79968e-05		69	0.000135903	73.4824	9.55215e-05		256	0.000190508	272.63	0.000140913		108	0.000146113	115.016	8.6937e-05		175	0.000171717	186.368	0.000110966
SYNPCC7002_A0218	411	0.000129304	568.465	0.00011469		239	0.000151873	330.567	0.000135894		246	0.000153867	340.249	0.000131797		0.000145015	1.36423e-05	0.00012746		60	7.80864e-05	82.9876	7.26915e-05		84	0.000131824	116.183	0.000122885		47	9.25718e-05	65.0069	8.4504e-05		195	0.000145114	269.71	0.000139403		93	0.000125819	128.631	9.72279e-05		159	0.000156017	219.917	0.000130942
SYNPCC7002_A0219	272	8.55734e-05	509.363	0.000102766		113	7.1806e-05	211.61	8.6992e-05		142	8.88176e-05	265.918	0.000103004		8.20657e-05	9.03196e-06	9.75875e-05		36	4.68518e-05	67.4157	5.90516e-05		42	6.59119e-05	78.6517	8.31891e-05		44	8.6663e-05	82.397	0.00010711		95	7.06964e-05	177.903	9.19513e-05		48	6.49389e-05	89.8876	6.79433e-05		83	8.14427e-05	155.431	9.25456e-05
SYNPCC7002_A0220	160	5.03373e-05	219.479	4.42807e-05		119	7.56187e-05	163.237	6.71061e-05		110	6.88023e-05	150.892	5.84485e-05		6.49195e-05	1.30803e-05	5.66118e-05		23	2.99331e-05	31.5501	2.76357e-05		48	7.53279e-05	65.8436	6.96421e-05		26	5.12099e-05	35.6653	4.63621e-05		88	6.54872e-05	120.713	6.23923e-05		51	6.89976e-05	69.9588	5.28797e-05		111	0.000108917	152.263	9.06597e-05
SYNPCC7002_A0221	1690	0.000531688	1193.5	0.000240794		890	0.000565552	628.531	0.000258386		963	0.000602333	680.085	0.000263434		0.000566524	3.53327e-05	0.000254205		158	0.000205627	111.582	9.77382e-05		209	0.00032799	147.599	0.000156114		235	0.000462859	165.96	0.000215736		627	0.000466596	442.797	0.000228865		218	0.000294931	153.955	0.00011637		333	0.000326752	235.169	0.000140023
SYNPCC7002_A0222	192	6.04048e-05	146.119	2.948e-05		95	6.03679e-05	72.2983	2.97215e-05		119	7.44316e-05	90.5632	3.508e-05		6.50681e-05	8.10907e-06	3.14272e-05		24	3.12345e-05	18.2648	1.59988e-05		15	2.354e-05	11.4155	1.20741e-05		54	0.000106359	41.0959	5.34215e-05		73	5.43246e-05	55.5556	2.87146e-05		36	4.87042e-05	27.3973	2.07087e-05		23	2.25685e-05	17.5038	1.0422e-05
SYNPCC7002_A0224	2624	0.000825532	3037.04	0.000612734		888	0.000564281	1027.78	0.000422514		808	0.000505384	935.185	0.000362248		0.000631732	0.000170399	0.000465832		318	0.000413858	368.056	0.000322392		280	0.000439413	324.074	0.00034277		203	0.000399831	234.954	0.000305422		687	0.000511247	795.139	0.000410978		241	0.000326048	278.935	0.000210838		345	0.000338527	399.306	0.000237752
SYNPCC7002_A0225	839	0.000263956	1997.62	0.000403028		468	0.000297391	1114.29	0.000458077		478	0.000298977	1138.1	0.000440846		0.000286775	1.97775e-05	0.000433984		121	0.000157474	288.095	0.000252352		92	0.000144378	219.048	0.000231685		171	0.000336804	407.143	0.000529254		364	0.000270879	866.667	0.000447948		168	0.000227286	400	0.000302348		157	0.000154054	373.81	0.000222571
SYNPCC7002_A0226	770	0.000242248	2193.73	0.000442594		347	0.000220502	988.604	0.00040641		386	0.000241434	1099.72	0.000425979		0.000234728	1.2327e-05	0.000424995		108	0.000140555	307.692	0.000269518		95	0.000149086	270.655	0.000286269		205	0.000403771	584.046	0.000759214		328	0.000244089	934.473	0.000482995		113	0.000152877	321.937	0.000243342		168	0.000164848	478.632	0.000284984
SYNPCC7002_A0227	568	0.000178697	294.912	5.94996e-05		304	0.000193177	157.84	6.48873e-05		327	0.000204531	169.782	6.57657e-05		0.000192135	1.29481e-05	6.33842e-05		111	0.00014446	57.6324	5.04821e-05		92	0.000144378	47.7674	5.05231e-05		132	0.000259989	68.5358	8.90913e-05		200	0.000148835	103.842	5.36722e-05		95	0.000128525	49.325	3.72832e-05		94	9.22363e-05	48.8058	2.90597e-05
SYNPCC7002_A0228	161	5.06519e-05	466.667	9.41519e-05		137	8.70569e-05	397.101	0.000163246		111	6.94278e-05	321.739	0.000124627		6.90455e-05	1.82055e-05	0.000127342		78	0.000101512	226.087	0.000198037		40	6.27733e-05	115.942	0.000122631		33	6.49972e-05	95.6522	0.00012434		71	5.28363e-05	205.797	0.000106369		67	9.06439e-05	194.203	0.000146792		164	0.000160923	475.362	0.000283037
SYNPCC7002_A0229	862	0.000271192	845.098	0.000170502		400	0.000254181	392.157	0.000161214		434	0.000271456	425.49	0.000164815		0.00026561	9.89882e-06	0.00016551		223	0.000290221	218.627	0.000191503		163	0.000255801	159.804	0.000169023		142	0.000279685	139.216	0.00018097		441	0.00032818	432.353	0.000223467		161	0.000217816	157.843	0.000119309		294	0.000288484	288.235	0.000171619
SYNPCC7002_A0230	2322	0.00073052	9555.56	0.00192787		946	0.000601137	3893	0.00160039		1112	0.000695529	4576.13	0.00177258		0.000675729	6.69255e-05	0.00176695		399	0.000519274	1641.98	0.00143826		269	0.00042215	1107	0.00117086		379	0.000746483	1559.67	0.00202745		837	0.000622873	3444.44	0.00178031		557	0.000753562	2292.18	0.00173259		684	0.000671167	2814.81	0.00167598
SYNPCC7002_A0231	3294	0.00103632	25534.9	0.00515177		922	0.000585886	7147.29	0.00293821		937	0.000586071	7263.57	0.00281357		0.000736092	0.000260004	0.00363452		316	0.000411255	2449.61	0.0021457		274	0.000429997	2124.03	0.00224657		301	0.000592853	2333.33	0.00303315		567	0.000421946	4395.35	0.00227179		472	0.000638566	3658.91	0.00276566		944	0.000926288	7317.83	0.00435714
SYNPCC7002_A0232	2926	0.000920544	25008.5	0.00504558		931	0.000591605	7957.26	0.00327119		940	0.000587947	8034.19	0.00311208		0.000700032	0.000190977	0.00380961		384	0.000499753	3282.05	0.00287486		279	0.000437843	2384.62	0.00252218		178	0.000350591	1521.37	0.00197766		449	0.000334134	3837.61	0.00198352		1042	0.00140972	8905.98	0.00673175		916	0.000898814	7829.06	0.00466153
SYNPCC7002_A0233	1192	0.000375013	10188	0.00205548		698	0.000443545	5965.81	0.00245252		760	0.000475362	6495.73	0.00251615		0.000431307	5.12816e-05	0.00234138		270	0.000351389	2307.69	0.00202138		231	0.000362516	1974.36	0.00208826		147	0.000289533	1256.41	0.00163324		439	0.000326692	3752.14	0.00193934		443	0.000599332	3786.32	0.00286196		626	0.000614255	5350.43	0.00318572
SYNPCC7002_A0234	222	6.9843e-05	121.911	2.4596e-05		164	0.000104214	90.0604	3.70234e-05		137	8.56902e-05	75.2334	2.9142e-05		8.65824e-05	1.72029e-05	3.02538e-05		50	6.5072e-05	27.4574	2.40509e-05		57	8.94519e-05	31.3015	3.31073e-05		27	5.31795e-05	14.827	1.9274e-05		117	8.70682e-05	64.2504	3.32087e-05		25	3.38224e-05	13.7287	1.03771e-05		63	6.1818e-05	34.5964	2.05992e-05
SYNPCC7002_A0235	706	0.000222113	555.031	0.00011198		328	0.000208428	257.862	0.000106006		293	0.000183264	230.346	8.92254e-05		0.000204602	1.97051e-05	0.000102404		81	0.000105417	63.6792	5.57787e-05		111	0.000174196	87.2642	9.22984e-05		95	0.000187113	74.6855	9.70854e-05		245	0.000182322	192.61	9.9553e-05		111	0.000150171	87.2642	6.59602e-05		145	0.000142279	113.994	6.78734e-05
SYNPCC7002_A0236	1546	0.000486384	1269.29	0.000256085		397	0.000252274	325.944	0.000133994		684	0.000427825	561.576	0.000217529		0.000388828	0.00012183	0.000202536		96	0.000124938	78.8177	6.9039e-05		71	0.000111423	58.2923	6.16552e-05		100	0.000196961	82.1018	0.000106726		291	0.000216554	238.916	0.000123487		210	0.000284108	172.414	0.000130322		157	0.000154054	128.9	7.67488e-05
SYNPCC7002_A0237	210	6.60677e-05	112.36	2.2669e-05		96	6.10034e-05	51.3644	2.11156e-05		110	6.88023e-05	58.855	2.27977e-05		6.52911e-05	3.95706e-06	2.21941e-05		28	3.64403e-05	14.9813	1.31226e-05		23	3.60946e-05	12.306	1.3016e-05		39	7.68149e-05	20.8668	2.71252e-05		65	4.83712e-05	34.778	1.79754e-05		54	7.30563e-05	28.8925	2.18389e-05		69	6.77054e-05	36.9181	2.19816e-05
SYNPCC7002_A0238	2621	0.000824588	2631.53	0.000530921		1847	0.00117368	1854.42	0.000762342		1806	0.00112961	1813.25	0.000702371		0.00104263	0.000190107	0.000665211		419	0.000545303	420.683	0.00036849		543	0.000852147	545.181	0.000576632		566	0.0011148	568.273	0.000738711		1483	0.00110361	1488.96	0.000769586		655	0.000886146	657.631	0.000497082		984	0.000965538	987.952	0.00058824
SYNPCC7002_A0239	390	0.000122697	257.426	5.19367e-05		190	0.000120736	125.413	5.15565e-05		215	0.000134477	141.914	5.4971e-05		0.00012597	7.43243e-06	5.28214e-05		93	0.000121034	61.3861	5.37701e-05		66	0.000103576	43.5644	4.60776e-05		75	0.000147721	49.505	6.43526e-05		146	0.000108649	96.3696	4.98099e-05		94	0.000127172	62.0462	4.68988e-05		180	0.000176623	118.812	7.07422e-05
SYNPCC7002_A0240	283	8.90341e-05	307.275	6.19939e-05		155	9.8495e-05	168.295	6.91854e-05		154	9.63233e-05	167.21	6.47693e-05		9.46175e-05	4.95575e-06	6.53162e-05		38	4.94547e-05	41.2595	3.61405e-05		51	8.00359e-05	55.3746	5.85692e-05		56	0.000110298	60.8035	7.90398e-05		142	0.000105673	154.18	7.96901e-05		78	0.000105526	84.6906	6.40149e-05		120	0.000117749	130.293	7.75784e-05
SYNPCC7002_A0242	5667	0.00178288	9492.46	0.00191514		6430	0.00408595	10770.5	0.00442771		6217	0.00388858	10413.7	0.0040338		0.00325247	0.00127652	0.00345888		2529	0.00329134	4236.18	0.00371061		2246	0.00352472	3762.14	0.00397918		1195	0.00235369	2001.68	0.00260202		4672	0.00347678	7825.8	0.00404487		2610	0.00353105	4371.86	0.00330455		4076	0.00399953	6827.47	0.00406517
SYNPCC7002_A0243	171	5.3798e-05	100	2.01754e-05		73	4.6388e-05	42.6901	1.75497e-05		89	5.56673e-05	52.0468	2.01605e-05		5.19511e-05	4.90764e-06	1.92952e-05		28	3.64403e-05	16.3743	1.43428e-05		30	4.70799e-05	17.5439	1.8556e-05		20	3.93923e-05	11.6959	1.52038e-05		68	5.06037e-05	39.7661	2.05536e-05		37	5.00571e-05	21.6374	1.63551e-05		58	5.69118e-05	33.9181	2.01953e-05
SYNPCC7002_A0244	776	0.000244136	1690.63	0.000341092		305	0.000193813	664.488	0.000273168		338	0.000211411	736.383	0.000285241		0.000216453	2.55377e-05	0.000299834		24	3.12345e-05	52.2876	4.58004e-05		48	7.53279e-05	104.575	0.000110608		95	0.000187113	206.972	0.000269047		270	0.000200927	588.235	0.000304037		100	0.000135289	217.865	0.000164677		130	0.000127561	283.224	0.000168636
SYNPCC7002_A0245	577	0.000181529	204.176	4.11932e-05		377	0.000239565	133.404	5.48418e-05		355	0.000222044	125.619	4.86591e-05		0.000214379	2.97676e-05	4.82314e-05		54	7.02777e-05	19.1083	1.67376e-05		62	9.72986e-05	21.9391	2.32048e-05		96	0.000189083	33.9703	4.41587e-05		233	0.000173392	82.4487	4.26147e-05		145	0.00019617	51.3093	3.87831e-05		228	0.000223722	80.6794	4.80376e-05
SYNPCC7002_A0246	5959	0.00187475	2743.55	0.000553523		2814	0.00178816	1295.58	0.000532607		2806	0.00175508	1291.9	0.000500422		0.001806	6.17946e-05	0.00052885		1603	0.00208621	738.029	0.000646464		1446	0.00226925	665.746	0.000704153		1111	0.00218824	511.51	0.000664924		2686	0.00199885	1236.65	0.000639178		1067	0.00144354	491.252	0.000371322		1402	0.0013757	645.488	0.000384333
SYNPCC7002_A0247	644	0.000202608	672.936	0.000135768		411	0.000261171	429.467	0.000176552		460	0.000287719	480.669	0.000186189		0.000250499	4.35476e-05	0.000166169		170	0.000221245	177.638	0.000155599		135	0.00021186	141.066	0.000149204		103	0.00020287	107.628	0.000139908		291	0.000216554	304.075	0.000157165		154	0.000208346	160.92	0.000121634		216	0.000211947	225.705	0.000134388
SYNPCC7002_A0248	184	5.78879e-05	502.732	0.000101428		99	6.29097e-05	270.492	0.000111198		94	5.87947e-05	256.831	9.94844e-05		5.98641e-05	2.67625e-06	0.000104037		48	6.24691e-05	131.148	0.000114876		48	7.53279e-05	131.148	0.000138713		22	4.33315e-05	60.1093	7.81375e-05		81	6.0278e-05	221.311	0.000114388		45	6.08802e-05	122.951	9.29347e-05		119	0.000116767	325.137	0.000193591
SYNPCC7002_A0249	101	3.17754e-05	115.693	2.33415e-05		29	1.84281e-05	33.2188	1.36561e-05		39	2.43936e-05	44.6735	1.73045e-05		2.48657e-05	6.68618e-06	1.81007e-05		9	1.1713e-05	10.3093	9.03023e-06		6	9.41599e-06	6.87285	7.26935e-06		10	1.96961e-05	11.4548	1.48903e-05		14	1.04184e-05	16.0367	8.28876e-06		17	2.29992e-05	19.4731	1.47191e-05		8	7.8499e-06	9.1638	5.45626e-06
SYNPCC7002_A0250	1302	0.00040962	521.008	0.000105116		610	0.000387625	244.098	0.000100347		626	0.000391548	250.5	9.70323e-05		0.000396264	1.17313e-05	0.000100832		43	5.59619e-05	17.2069	1.50721e-05		69	0.000108284	27.611	2.92039e-05		269	0.000529826	107.643	0.000139928		356	0.000264926	142.457	7.36308e-05		207	0.000280049	82.8331	6.2611e-05		235	0.000230591	94.0376	5.59913e-05
SYNPCC7002_A0251	231	7.26745e-05	706.422	0.000142523		100	6.35452e-05	305.81	0.000125717		188	0.000117589	574.924	0.000222699		8.4603e-05	2.89295e-05	0.000163647		15	1.95216e-05	45.8716	4.01804e-05		23	3.60946e-05	70.3364	7.43941e-05		77	0.00015166	235.474	0.000306098		71	5.28363e-05	217.125	0.000112224		101	0.000136642	308.869	0.000233464		61	5.98555e-05	186.544	0.000111071
SYNPCC7002_A0252	230	7.23599e-05	401.396	8.09833e-05		193	0.000122642	336.824	0.000138467		154	9.63233e-05	268.761	0.000104106		9.71084e-05	2.51503e-05	0.000107852		52	6.76748e-05	90.7504	7.94913e-05		57	8.94519e-05	99.4764	0.000105215		37	7.28757e-05	64.5724	8.39392e-05		144	0.000107161	251.309	0.000129892		74	0.000100114	129.145	9.76166e-05		64	6.27992e-05	111.693	6.65035e-05
SYNPCC7002_A0254	224	7.04722e-05	312.413	6.30306e-05		98	6.22743e-05	136.681	5.61887e-05		128	8.00609e-05	178.522	6.91511e-05		7.09358e-05	8.90238e-06	6.27901e-05		49	6.37705e-05	68.3403	5.98615e-05		54	8.47439e-05	75.3138	7.96587e-05		34	6.69668e-05	47.4198	6.16421e-05		58	4.3162e-05	80.8926	4.18104e-05		40	5.41158e-05	55.788	4.21684e-05		111	0.000108917	154.812	9.2177e-05
SYNPCC7002_A0255	135	4.24721e-05	176.471	3.56037e-05		53	3.36789e-05	69.281	2.84811e-05		51	3.18993e-05	66.6667	2.58236e-05		3.60168e-05	5.66086e-06	2.99695e-05		19	2.47273e-05	24.8366	2.17552e-05		11	1.72626e-05	14.3791	1.52086e-05		17	3.34834e-05	22.2222	2.88872e-05		29	2.1581e-05	37.9085	1.95935e-05		29	3.92339e-05	37.9085	2.86538e-05		32	3.13996e-05	41.8301	2.49062e-05
SYNPCC7002_A0256	227	7.14161e-05	158.298	3.19374e-05		129	8.19733e-05	89.9582	3.69814e-05		117	7.31807e-05	81.59	3.16042e-05		7.55233e-05	5.65506e-06	3.35076e-05		33	4.29475e-05	23.0126	2.01574e-05		39	6.12039e-05	27.1967	2.87656e-05		36	7.09061e-05	25.1046	3.26341e-05		105	7.81381e-05	73.2218	3.78456e-05		34	4.59984e-05	23.7099	1.79216e-05		112	0.000109899	78.1032	4.65037e-05
SYNPCC7002_A0257	90	2.83147e-05	198.675	4.00836e-05		10	6.35452e-06	22.0751	9.07495e-06		10	6.25476e-06	22.0751	8.55086e-06		1.36413e-05	1.27076e-05	1.92365e-05		22	2.86317e-05	48.5651	4.25398e-05		7	1.09853e-05	15.4525	1.6344e-05		2	3.93923e-06	4.41501	5.73917e-06		4	2.97669e-06	8.83002	4.56391e-06		2	2.70579e-06	4.41501	3.33717e-06		23	2.25685e-05	50.7726	3.02307e-05
SYNPCC7002_A0258	130	4.08991e-05	133.745	2.69836e-05		57	3.62207e-05	58.642	2.41074e-05		38	2.37681e-05	39.0947	1.51435e-05		3.36293e-05	8.85462e-06	2.20782e-05		158	0.000205627	162.551	0.000142384		104	0.00016321	106.996	0.000113168		23	4.53011e-05	23.6626	3.07595e-05		67	4.98596e-05	68.93	3.56274e-05		36	4.87042e-05	37.037	2.79951e-05		67	6.57429e-05	68.93	4.10419e-05
SYNPCC7002_A0259	512	0.000161079	384.384	7.75511e-05		308	0.000195719	231.231	9.5058e-05		344	0.000215164	258.258	0.000100037		0.000190654	2.73956e-05	9.08822e-05		90	0.00011713	67.5676	5.91846e-05		77	0.000120839	57.8078	6.11427e-05		109	0.000214688	81.8318	0.000106375		216	0.000160741	162.162	8.38157e-05		119	0.000160994	89.3393	6.75288e-05		141	0.000138355	105.856	6.3028e-05
SYNPCC7002_A0260	205	6.44947e-05	212.215	4.28153e-05		126	8.00669e-05	130.435	5.36211e-05		141	8.81921e-05	145.963	5.65393e-05		7.75846e-05	1.20421e-05	5.09919e-05		59	7.67849e-05	61.0766	5.3499e-05		43	6.74813e-05	44.5135	4.70814e-05		56	0.000110298	57.971	7.53579e-05		97	7.21848e-05	100.414	5.19003e-05		46	6.22331e-05	47.619	3.59938e-05		49	4.80806e-05	50.7246	3.02022e-05
SYNPCC7002_A0261	191	6.00902e-05	273.247	5.51288e-05		117	7.43478e-05	167.382	6.88099e-05		114	7.13042e-05	163.09	6.31736e-05		6.85807e-05	7.50889e-06	6.23708e-05		78	0.000101512	111.588	9.77435e-05		89	0.000139671	127.325	0.00013467		38	7.48453e-05	54.3634	7.06682e-05		183	0.000136184	261.803	0.000135316		60	8.11737e-05	85.8369	6.48814e-05		49	4.80806e-05	70.1001	4.17386e-05
SYNPCC7002_A0262	112	3.52361e-05	135.266	2.72904e-05		40	2.54181e-05	48.3092	1.98597e-05		45	2.81464e-05	54.3478	2.10519e-05		2.96002e-05	5.0679e-06	2.2734e-05		14	1.82202e-05	16.9082	1.48105e-05		23	3.60946e-05	27.7778	2.93803e-05		13	2.5605e-05	15.7005	2.04094e-05		39	2.90227e-05	47.1014	2.4345e-05		10	1.35289e-05	12.0773	9.12885e-06		27	2.64934e-05	32.6087	1.94157e-05
SYNPCC7002_A0263	8629	0.00271475	14903.3	0.0030068		4083	0.00259455	7051.81	0.00289897		4790	0.00299603	8272.88	0.00320454		0.00276844	0.000206055	0.00303677		618	0.00080429	1067.36	0.000934933		849	0.00133236	1466.32	0.00155091		1432	0.00282049	2473.23	0.00321501		1955	0.00145486	3376.51	0.00174519		1593	0.00215516	2751.3	0.00207962		1644	0.00161315	2839.38	0.00169061
SYNPCC7002_A0264	33	1.03821e-05	41.9847	8.47059e-06		3	1.90635e-06	3.81679	1.56907e-06		8	5.00381e-06	10.1781	3.94254e-06		5.76408e-06	4.2887e-06	4.66073e-06		1	1.30144e-06	1.27226	1.11442e-06		7	1.09853e-05	8.90585	9.41963e-06		3	5.90884e-06	3.81679	4.96154e-06		10	7.44173e-06	12.7226	6.57587e-06		12	1.62347e-05	15.2672	1.154e-05		5	4.90619e-06	6.36132	3.78762e-06
SYNPCC7002_A0265	395	0.00012427	2438.27	0.000491931		251	0.000159498	1549.38	0.000636944		231	0.000144485	1425.93	0.000552338		0.000142751	1.76779e-05	0.000560404		52	6.76748e-05	320.988	0.000281164		55	8.63132e-05	339.506	0.000359092		63	0.000124086	388.889	0.000505526		121	9.00449e-05	746.914	0.000386052		43	5.81745e-05	265.432	0.000200632		75	7.35928e-05	462.963	0.000275655
SYNPCC7002_A0266	3801	0.00119583	3273.9	0.000660523		1687	0.00107201	1453.06	0.000597345		1718	0.00107457	1479.76	0.000573191		0.00111413	7.07593e-05	0.000610353		777	0.00101122	669.251	0.000586218		638	0.00100123	549.526	0.000581229		651	0.00128222	560.724	0.000728897		1612	0.00119961	1388.46	0.000717643		781	0.00105661	672.696	0.00050847		986	0.0009675	849.268	0.000505666
SYNPCC7002_A0267	646	0.000203237	2725.74	0.000549929		528	0.000335518	2227.85	0.000915857		521	0.000325873	2198.31	0.000851525		0.000288209	7.37462e-05	0.000772437		198	0.000257685	835.443	0.000731792		349	0.000547697	1472.57	0.00155753		129	0.00025408	544.304	0.000707553		302	0.00022474	1274.26	0.000658619		401	0.000542511	1691.98	0.00127892		832	0.00081639	3510.55	0.00209023
SYNPCC7002_A0268	177	5.56856e-05	212.23	4.28183e-05		93	5.9097e-05	111.511	4.58415e-05		108	6.75514e-05	129.496	5.0161e-05		6.0778e-05	6.10887e-06	4.62736e-05		62	8.06892e-05	74.3405	6.51173e-05		82	0.000128685	98.3213	0.000103994		27	5.31795e-05	32.3741	4.20838e-05		113	8.40915e-05	135.492	7.00306e-05		24	3.24695e-05	28.777	2.17516e-05		28	2.74747e-05	33.5731	1.99899e-05
SYNPCC7002_A0269	6971	0.00219313	8358.51	0.00168636		4540	0.00288495	5443.65	0.00223786		4249	0.00265765	5094.72	0.00197346		0.00257858	0.000352621	0.00196589		6283	0.00817694	7533.57	0.0065989		4852	0.0076144	5817.75	0.00615337		1772	0.00349015	2124.7	0.00276195		4448	0.00331008	5333.33	0.0027566		2520	0.00340929	3021.58	0.00228392		3917	0.00384351	4696.64	0.00279645
SYNPCC7002_A0270	2499	0.000786206	2092.96	0.000422264		1655	0.00105167	1386.1	0.000569818		1476	0.000923202	1236.18	0.00047884		0.00092036	0.000132756	0.000490307		191	0.000248575	159.966	0.00014012		304	0.000477077	254.606	0.000269295		539	0.00106162	451.424	0.000586816		961	0.00071515	804.858	0.000416001		562	0.000760327	470.687	0.000355777		732	0.000718266	613.065	0.000365028
SYNPCC7002_A0271	941	0.000296046	446.183	9.00192e-05		432	0.000274515	204.836	8.42072e-05		437	0.000273333	207.207	8.02626e-05		0.000281298	1.2786e-05	8.48297e-05		132	0.00017179	62.5889	5.48237e-05		96	0.000150656	45.5192	4.81452e-05		121	0.000238323	57.3732	7.45807e-05		372	0.000276832	176.387	9.11679e-05		235	0.00031793	111.427	8.42244e-05		319	0.000313015	151.257	9.00602e-05
SYNPCC7002_A0272	12032	0.00378537	47746	0.00963295		3204	0.00203599	12714.3	0.00522678		3617	0.00226235	14353.2	0.00555976		0.00269457	0.000951416	0.0068065		1816	0.00236341	7206.35	0.00631228		1244	0.00195225	4936.51	0.0052213		797	0.00156978	3162.7	0.00411126		2787	0.00207401	11059.5	0.00571626		1162	0.00157206	4611.11	0.00348539		1133	0.00111174	4496.03	0.002677
SYNPCC7002_A0273	541	0.000170203	395.468	7.97872e-05		202	0.000128361	147.661	6.07026e-05		204	0.000127597	149.123	5.77633e-05		0.000142054	2.4381e-05	6.60844e-05		73	9.50051e-05	53.3626	4.6742e-05		58	9.10212e-05	42.3977	4.48436e-05		97	0.000191052	70.9064	9.21729e-05		218	0.00016223	159.357	8.23656e-05		75	0.000101467	54.8246	4.14402e-05		74	7.26116e-05	54.0936	3.22081e-05
SYNPCC7002_A0274	920	0.00028944	590.88	0.000119212		363	0.000230669	233.141	9.5843e-05		410	0.000256445	263.327	0.000102001		0.000258851	2.94591e-05	0.000105685		162	0.000210833	104.046	9.11375e-05		169	0.000265217	108.542	0.000114804		125	0.000246202	80.2826	0.000104361		332	0.000247065	213.231	0.000110211		225	0.000304401	144.509	0.00010923		475	0.000466088	305.074	0.000181645
SYNPCC7002_A0275	306	9.62701e-05	203.187	4.09938e-05		162	0.000102943	107.57	4.42214e-05		156	9.75742e-05	103.586	4.01243e-05		9.89292e-05	3.53685e-06	4.17799e-05		96	0.000124938	63.745	5.58363e-05		73	0.000114561	48.4728	5.12692e-05		46	9.06022e-05	30.5445	3.97055e-05		162	0.000120556	107.57	5.55988e-05		69	9.33497e-05	45.8167	3.46314e-05		50	4.90619e-05	33.2005	1.97681e-05
SYNPCC7002_A0276	491	0.000154473	517.932	0.000104495		213	0.000135351	224.684	9.23663e-05		200	0.000125095	210.97	8.17203e-05		0.000138306	1.491e-05	9.28605e-05		79	0.000102814	83.3333	7.29944e-05		85	0.000133393	89.6624	9.48351e-05		46	9.06022e-05	48.5232	6.30764e-05		148	0.000110138	156.118	8.06917e-05		59	7.98208e-05	62.2363	4.70425e-05		85	8.34052e-05	89.6624	5.33863e-05
SYNPCC7002_A0277	182	5.72587e-05	919.192	0.000185451		105	6.67224e-05	530.303	0.000218005		153	9.56978e-05	772.727	0.000299319		7.32263e-05	2.00279e-05	0.000234258		34	4.42489e-05	171.717	0.000150413		30	4.70799e-05	151.515	0.000160256		31	6.1058e-05	156.566	0.000203523		84	6.25105e-05	424.242	0.000219275		99	0.000133937	500	0.000377934		118	0.000115786	595.96	0.000354843
SYNPCC7002_A0278	59	1.85619e-05	293.532	5.92213e-05		21	1.33445e-05	104.478	4.29502e-05		29	1.81388e-05	144.279	5.58869e-05		1.66817e-05	2.89786e-06	5.26862e-05		8	1.04115e-05	39.801	3.4863e-05		10	1.56933e-05	49.7512	5.26214e-05		11	2.16657e-05	54.7264	7.11401e-05		21	1.56276e-05	104.478	5.40006e-05		9	1.2176e-05	44.7761	3.38449e-05		14	1.37373e-05	69.6517	4.14716e-05
SYNPCC7002_A0279	158	4.97081e-05	148.357	2.99316e-05		102	6.48161e-05	95.7746	3.93725e-05		103	6.4424e-05	96.7136	3.74624e-05		5.96494e-05	8.61164e-06	3.55888e-05		71	9.24022e-05	66.6667	5.83955e-05		69	0.000108284	64.7887	6.85264e-05		36	7.09061e-05	33.8028	4.39411e-05		85	6.32547e-05	79.8122	4.1252e-05		35	4.73513e-05	32.8638	2.48408e-05		119	0.000116767	111.737	6.65298e-05
SYNPCC7002_A0280	70	2.20226e-05	107.034	2.15945e-05		66	4.19398e-05	100.917	4.14867e-05		72	4.50343e-05	110.092	4.26445e-05		3.63322e-05	1.24887e-05	3.52419e-05		33	4.29475e-05	50.4587	4.41984e-05		34	5.33573e-05	51.9878	5.49869e-05		18	3.5453e-05	27.5229	3.57777e-05		63	4.68829e-05	96.3303	4.97896e-05		51	6.89976e-05	77.9817	5.89439e-05		40	3.92495e-05	61.1621	3.64168e-05
SYNPCC7002_A0281	127	3.99552e-05	188.148	3.79596e-05		92	5.84615e-05	136.296	5.60307e-05		75	4.69107e-05	111.111	4.30393e-05		4.84425e-05	9.34776e-06	4.56766e-05		53	6.89763e-05	78.5185	6.87769e-05		21	3.2956e-05	31.1111	3.29059e-05		24	4.72707e-05	35.5556	4.62195e-05		68	5.06037e-05	100.741	5.20692e-05		31	4.19397e-05	45.9259	3.4714e-05		42	4.1212e-05	62.2222	3.7048e-05
SYNPCC7002_A0282	188	5.91463e-05	712.121	0.000143673		58	3.68562e-05	219.697	9.03163e-05		69	4.31578e-05	261.364	0.00010124		4.63868e-05	1.14905e-05	0.000111743		25	3.2536e-05	94.697	8.29482e-05		26	4.08026e-05	98.4848	0.000104166		33	6.49972e-05	125	0.00016249		47	3.49761e-05	178.03	9.20173e-05		22	2.97637e-05	83.3333	6.29891e-05		42	4.1212e-05	159.091	9.47249e-05
SYNPCC7002_A0283	797	0.000250743	391.262	7.89386e-05		406	0.000257993	199.313	8.19365e-05		430	0.000268955	211.095	8.17684e-05		0.00025923	9.16872e-06	8.08812e-05		139	0.0001809	68.2376	5.97715e-05		76	0.000119269	37.3098	3.94622e-05		130	0.00025605	63.8193	8.29602e-05		393	0.00029246	192.931	9.97188e-05		219	0.000296284	107.511	8.12642e-05		276	0.000270822	135.493	8.06746e-05
SYNPCC7002_A0284	73	2.29664e-05	126.736	2.55695e-05		25	1.58863e-05	43.4028	1.78427e-05		53	3.31502e-05	92.0139	3.5642e-05		2.4001e-05	8.67834e-06	2.63514e-05		9	1.1713e-05	15.625	1.36864e-05		13	2.04013e-05	22.5694	2.38715e-05		8	1.57569e-05	13.8889	1.80545e-05		43	3.19994e-05	74.6528	3.85853e-05		25	3.38224e-05	43.4028	3.28068e-05		25	2.45309e-05	43.4028	2.58426e-05
SYNPCC7002_A0285	4930	0.00155102	18058.6	0.0036434		2176	0.00138274	7970.7	0.00327671		2621	0.00163937	9600.73	0.00371888		0.00152438	0.000130372	0.00354633		872	0.00113486	3194.14	0.00279785		827	0.00129784	3029.3	0.00320406		385	0.000758301	1410.26	0.00183322		1872	0.00139309	6857.14	0.0035442		1031	0.00139483	3776.56	0.00285458		1314	0.00128935	4813.19	0.00286584
SYNPCC7002_A0286	1958	0.000616003	1500.38	0.000302708		1682	0.00106883	1288.89	0.000529856		1439	0.00090006	1102.68	0.000427128		0.000861631	0.000228846	0.000419898		754	0.000981285	577.778	0.000506094		698	0.00109539	534.866	0.000565722		473	0.000931627	362.452	0.00047116		1590	0.00118323	1218.39	0.000629741		511	0.000691329	391.571	0.000295976		916	0.000898814	701.916	0.00041793
SYNPCC7002_A0287	3882	0.00122131	2507.75	0.000505949		1539	0.00097796	994.186	0.000408705		1867	0.00116776	1206.07	0.000467177		0.00112234	0.000127874	0.00046061		310	0.000403446	200.258	0.000175413		367	0.000575945	237.08	0.000250757		395	0.000777997	255.168	0.000331699		1580	0.00117579	1020.67	0.000527548		476	0.000643978	307.494	0.000232425		429	0.000420951	277.132	0.000165008
SYNPCC7002_A0288	664	0.0002089	2088.05	0.000421273		589	0.000374281	1852.2	0.000761431		625	0.000390922	1965.41	0.000761309		0.000324701	0.000100631	0.000648004		109	0.000141857	342.767	0.000300241		167	0.000262078	525.157	0.000555454		68	0.000133934	213.836	0.000277971		310	0.000230694	974.843	0.00050386		156	0.000211052	490.566	0.000370804		287	0.000281615	902.516	0.00053737
SYNPCC7002_A0289	245	7.7079e-05	273.133	5.51056e-05		160	0.000101672	178.372	7.3328e-05		165	0.000103203	183.946	7.12524e-05		9.39849e-05	1.4661e-05	6.6562e-05		56	7.28806e-05	62.4303	5.46847e-05		46	7.21892e-05	51.2821	5.42405e-05		32	6.30276e-05	35.6745	4.63741e-05		76	5.65571e-05	84.7269	4.37922e-05		133	0.000179935	148.272	0.000112074		167	0.000163867	186.176	0.000110852
SYNPCC7002_A0290	327	0.000102877	183.811	3.70846e-05		139	8.83278e-05	78.1338	3.21204e-05		169	0.000105705	94.9972	3.67976e-05		9.897e-05	9.32433e-06	3.53342e-05		98	0.000127541	55.0871	4.82526e-05		61	9.57292e-05	34.2889	3.62671e-05		39	7.68149e-05	21.9224	2.84975e-05		141	0.000104928	79.258	4.09655e-05		49	6.62918e-05	27.5436	2.08193e-05		116	0.000113824	65.2052	3.88241e-05
SYNPCC7002_A0291	334	0.000105079	123.704	2.49577e-05		166	0.000105485	61.4815	2.52747e-05		178	0.000111335	65.9259	2.55367e-05		0.0001073	3.50038e-06	2.52564e-05		147	0.000191312	54.4444	4.76897e-05		139	0.000218137	51.4815	5.44515e-05		50	9.84806e-05	18.5185	2.40726e-05		241	0.000179346	89.2593	4.61348e-05		50	6.76447e-05	18.5185	1.39976e-05		79	7.75178e-05	29.2593	1.74214e-05
SYNPCC7002_A0292	552	0.000173664	469.388	9.47009e-05		319	0.000202709	271.259	0.000111513		243	0.000151991	206.633	8.004e-05		0.000176121	2.54484e-05	9.5418e-05		128	0.000166584	108.844	9.53396e-05		132	0.000207152	112.245	0.00011872		54	0.000106359	45.9184	5.96903e-05		223	0.000165951	189.626	9.80106e-05		107	0.00014476	90.9864	6.87738e-05		275	0.00026984	233.844	0.000139234
SYNPCC7002_A0293	459	0.000144405	1416.67	0.000285818		112	7.11706e-05	345.679	0.000142107		123	7.69335e-05	379.63	0.000147051		9.75031e-05	4.07205e-05	0.000191659		64	8.32921e-05	197.531	0.000173024		58	9.10212e-05	179.012	0.00018934		36	7.09061e-05	111.111	0.000144436		99	7.36731e-05	305.556	0.00015793		50	6.76447e-05	154.321	0.000116646		67	6.57429e-05	206.79	0.000123126
SYNPCC7002_A0294	1957	0.000615688	2443.2	0.000492925		715	0.000454348	892.634	0.000366958		921	0.000576063	1149.81	0.000445385		0.0005487	8.40788e-05	0.000435089		189	0.000245972	235.955	0.000206681		221	0.000346822	275.905	0.000291822		322	0.000634215	401.998	0.000522566		541	0.000402597	675.406	0.000349092		249	0.000336871	310.861	0.00023497		357	0.000350302	445.693	0.000265372
SYNPCC7002_A0295	768	0.000241619	656.41	0.000132433		287	0.000182375	245.299	0.000100841		329	0.000205782	281.197	0.000108923		0.000209925	2.98388e-05	0.000114066		77	0.000100211	65.812	5.76468e-05		92	0.000144378	78.6325	8.31688e-05		96	0.000189083	82.0513	0.00010666		242	0.00018009	206.838	0.000106907		156	0.000211052	133.333	0.000100783		179	0.000175642	152.991	9.10932e-05
SYNPCC7002_A0296	1756	0.000552452	1403.68	0.000283198		1056	0.000671037	844.125	0.000347016		1209	0.0007562	966.427	0.000374349		0.000659896	0.00010233	0.000334854		402	0.000523179	321.343	0.000281475		330	0.000517879	263.789	0.000279007		329	0.000648003	262.99	0.000341866		1003	0.000746405	801.759	0.000414399		246	0.000332812	196.643	0.000148636		539	0.000528887	430.855	0.000256537
SYNPCC7002_A0297	422	0.000132765	642.314	0.000129589		221	0.000140435	336.377	0.000138283		231	0.000144485	351.598	0.000136193		0.000139228	5.95257e-06	0.000134688		125	0.00016268	190.259	0.000166654		88	0.000138101	133.942	0.000141669		69	0.000135903	105.023	0.000136522		172	0.000127998	261.796	0.000135313		67	9.06439e-05	101.979	7.70825e-05		165	0.000161904	251.142	0.000149533
SYNPCC7002_A0298	273	8.5888e-05	1625	0.00032785		113	7.1806e-05	672.619	0.00027651		156	9.75742e-05	928.571	0.000359686		8.50894e-05	1.29026e-05	0.000321349		73	9.50051e-05	434.524	0.000380614		65	0.000102007	386.905	0.000409225		52	0.00010242	309.524	0.000402357		121	9.00449e-05	720.238	0.000372265		54	7.30563e-05	321.429	0.000242958		127	0.000124617	755.952	0.000450105
SYNPCC7002_A0299	350	0.000110113	527.903	0.000106507		164	0.000104214	247.36	0.000101689		146	9.13195e-05	220.211	8.52997e-05		0.000101882	9.61126e-06	9.78317e-05		67	8.71964e-05	101.056	8.85181e-05		46	7.21892e-05	69.3816	7.33842e-05		48	9.45414e-05	72.3982	9.41121e-05		114	8.48357e-05	171.946	8.88724e-05		41	5.54687e-05	61.8401	4.6743e-05		74	7.26116e-05	111.614	6.64565e-05
SYNPCC7002_A0300	218	6.85846e-05	376.511	7.59627e-05		101	6.41806e-05	174.439	7.17109e-05		119	7.44316e-05	205.527	7.96116e-05		6.90656e-05	5.1424e-06	7.57617e-05		38	4.94547e-05	65.6304	5.74878e-05		48	7.53279e-05	82.9016	8.76842e-05		48	9.45414e-05	82.9016	0.000107766		65	4.83712e-05	112.263	5.80244e-05		59	7.98208e-05	101.9	7.70229e-05		118	0.000115786	203.8	0.000121345
SYNPCC7002_A0301	163	5.12811e-05	97.5464	1.96804e-05		102	6.48161e-05	61.0413	2.50938e-05		117	7.31807e-05	70.018	2.71217e-05		6.30926e-05	1.1051e-05	2.39653e-05		62	8.06892e-05	37.1035	3.25002e-05		50	7.84666e-05	29.9222	3.16484e-05		36	7.09061e-05	21.544	2.80055e-05		85	6.32547e-05	50.8677	2.62917e-05		26	3.51753e-05	15.5595	1.1761e-05		55	5.39681e-05	32.9144	1.95977e-05
SYNPCC7002_A0302	76	2.39102e-05	155.419	3.13565e-05		41	2.60535e-05	83.8446	3.44681e-05		63	3.9405e-05	128.834	4.99045e-05		2.97896e-05	8.39586e-06	3.85764e-05		6	7.80864e-06	12.2699	1.07476e-05		7	1.09853e-05	14.3149	1.51408e-05		5	9.84806e-06	10.2249	1.32916e-05		27	2.00927e-05	55.2147	2.85385e-05		21	2.84108e-05	42.9448	3.24606e-05		40	3.92495e-05	81.7996	4.87046e-05
SYNPCC7002_A0303	237	7.45621e-05	289.377	5.8383e-05		64	4.06689e-05	78.1441	3.21246e-05		81	5.06635e-05	98.9011	3.83098e-05		5.52982e-05	1.74154e-05	4.29391e-05		4	5.20576e-06	4.884	4.27806e-06		4	6.27733e-06	4.884	5.16576e-06		13	2.5605e-05	15.873	2.06337e-05		46	3.42319e-05	56.1661	2.90302e-05		15	2.02934e-05	18.315	1.38438e-05		16	1.56998e-05	19.536	1.1632e-05
SYNPCC7002_A0304	815	0.000256406	2562.89	0.000517074		132	8.38796e-05	415.094	0.000170643		113	7.06788e-05	355.346	0.000137645		0.000136988	0.000103629	0.000275121		2	2.60288e-06	6.28931	5.50901e-06		15	2.354e-05	47.1698	4.9891e-05		28	5.51492e-05	88.0503	0.000114459		81	6.0278e-05	254.717	0.000131654		22	2.97637e-05	69.1824	5.22928e-05		12	1.17749e-05	37.7358	2.24684e-05
SYNPCC7002_A0305	324	0.000101933	679.245	0.00013704		124	7.8796e-05	259.958	0.000106867		124	7.7559e-05	259.958	0.000100696		8.6096e-05	1.37292e-05	0.000114868		93	0.000121034	194.969	0.000170779		69	0.000108284	144.654	0.000152999		80	0.000157569	167.715	0.000218016		113	8.40915e-05	236.897	0.000122443		109	0.000147465	228.512	0.000172725		67	6.57429e-05	140.461	8.36326e-05
SYNPCC7002_A0306	251	7.89667e-05	457.195	9.22409e-05		119	7.56187e-05	216.758	8.9108e-05		148	9.25704e-05	269.581	0.000104423		8.23853e-05	8.97803e-06	9.52574e-05		102	0.000132747	185.792	0.000162742		77	0.000120839	140.255	0.000148346		30	5.90884e-05	54.6448	7.1034e-05		110	8.1859e-05	200.364	0.000103561		43	5.81745e-05	78.3242	5.92028e-05		48	4.70994e-05	87.4317	5.2058e-05
SYNPCC7002_A0307	109	3.42923e-05	302.778	6.10866e-05		64	4.06689e-05	177.778	7.30836e-05		60	3.75285e-05	166.667	6.4559e-05		3.74966e-05	3.18843e-06	6.62431e-05		52	6.76748e-05	144.444	0.000126524		36	5.64959e-05	100	0.000105769		16	3.15138e-05	44.4444	5.77744e-05		54	4.01853e-05	150	7.75295e-05		17	2.29992e-05	47.2222	3.56938e-05		36	3.53246e-05	100	5.95414e-05
SYNPCC7002_A0308	152	4.78204e-05	206.803	4.17233e-05		86	5.46488e-05	117.007	4.81009e-05		136	8.50647e-05	185.034	7.16737e-05		6.25113e-05	1.9828e-05	5.38326e-05		69	8.97993e-05	93.8776	8.22304e-05		33	5.17879e-05	44.898	4.74881e-05		54	0.000106359	73.4694	9.55046e-05		70	5.20921e-05	95.2381	4.92251e-05		28	3.7881e-05	38.0952	2.8795e-05		57	5.59306e-05	77.551	4.6175e-05
SYNPCC7002_A0309	894	0.00028126	811.989	0.000163822		687	0.000436555	623.978	0.000256514		605	0.000378413	549.5	0.000212851		0.000365409	7.84602e-05	0.000211063		420	0.000546605	381.471	0.000334143		347	0.000544558	315.168	0.00033335		206	0.00040574	187.103	0.000243219		564	0.000419713	512.262	0.000264769		189	0.000255697	171.662	0.000129754		498	0.000488656	452.316	0.000269315
SYNPCC7002_A0310	566	0.000178068	885.759	0.000178705		463	0.000294214	724.57	0.000297867		425	0.000265827	665.102	0.00025763		0.000246037	6.05493e-05	0.000244734		166	0.000216039	259.781	0.000227551		117	0.000183612	183.099	0.000193662		91	0.000179235	142.41	0.000185122		376	0.000279809	588.419	0.000304132		115	0.000155583	179.969	0.000136033		223	0.000218816	348.983	0.000207789
SYNPCC7002_A0311	115	3.61799e-05	228.175	4.60351e-05		69	4.38462e-05	136.905	5.62809e-05		61	3.8154e-05	121.032	4.68821e-05		3.93934e-05	3.98054e-06	4.97327e-05		69	8.97993e-05	136.905	0.000119919		53	8.31746e-05	105.159	0.000111225		21	4.13619e-05	41.6667	5.41635e-05		70	5.20921e-05	138.889	7.17866e-05		23	3.11166e-05	45.6349	3.4494e-05		56	5.49493e-05	111.111	6.61571e-05
SYNPCC7002_A0312	3620	0.00113888	9427.08	0.00190195		1225	0.000778428	3190.1	0.00131144		1646	0.00102953	4286.46	0.00166038		0.000982281	0.000184814	0.00162459		49	6.37705e-05	127.604	0.000111773		130	0.000204013	338.542	0.000358072		384	0.000756331	1000	0.00129992		582	0.000433109	1515.62	0.000783371		435	0.000588509	1132.81	0.000856258		371	0.000364039	966.146	0.000575257
SYNPCC7002_A0313	191	6.00902e-05	168.877	3.40716e-05		92	5.84615e-05	81.3439	3.34401e-05		83	5.19145e-05	73.3864	2.84265e-05		5.68221e-05	4.32739e-06	3.19794e-05		29	3.77417e-05	25.641	2.24598e-05		35	5.49266e-05	30.9461	3.27313e-05		19	3.74226e-05	16.7993	2.18378e-05		65	4.83712e-05	57.4713	2.97048e-05		27	3.65281e-05	23.8727	1.80446e-05		51	5.00431e-05	45.0928	2.68489e-05
SYNPCC7002_A0314	294	9.24948e-05	257.218	5.18947e-05		168	0.000106756	146.982	6.04234e-05		129	8.06864e-05	112.861	4.37171e-05		9.33123e-05	1.3054e-05	5.20118e-05		65	8.45936e-05	56.8679	4.98124e-05		58	9.10212e-05	50.7437	5.36711e-05		62	0.000122116	54.2432	7.0512e-05		143	0.000106417	125.109	6.46644e-05		31	4.19397e-05	27.1216	2.05004e-05		79	7.75178e-05	69.1164	4.11528e-05
SYNPCC7002_A0315	558	0.000175551	881.517	0.00017785		365	0.00023194	576.619	0.000237045		358	0.00022392	565.561	0.000219072		0.000210471	3.05055e-05	0.000211322		114	0.000148364	180.095	0.000157751		131	0.000205582	206.951	0.00021889		64	0.000126055	101.106	0.00013143		253	0.000188276	399.684	0.000206582		58	7.84679e-05	91.6272	6.92581e-05		97	9.51801e-05	153.239	9.12404e-05
SYNPCC7002_A0316	164	5.15957e-05	307.116	6.19619e-05		92	5.84615e-05	172.285	7.08254e-05		86	5.37909e-05	161.049	6.23829e-05		5.46161e-05	3.50649e-06	6.50567e-05		57	7.4182e-05	106.742	9.34984e-05		54	8.47439e-05	101.124	0.000106957		22	4.33315e-05	41.1985	5.35549e-05		88	6.54872e-05	164.794	8.5176e-05		54	7.30563e-05	101.124	7.64362e-05		38	3.7287e-05	71.161	4.23703e-05
SYNPCC7002_A0317	180	5.66295e-05	240	4.8421e-05		160	0.000101672	213.333	8.77003e-05		131	8.19373e-05	174.667	6.76579e-05		8.00797e-05	2.25788e-05	6.79264e-05		115	0.000149666	153.333	0.00013431		80	0.000125547	106.667	0.00011282		33	6.49972e-05	44	5.71966e-05		134	9.97191e-05	178.667	9.23462e-05		68	9.19968e-05	90.6667	6.85321e-05		104	0.000102049	138.667	8.25641e-05
SYNPCC7002_A0318	2933	0.000922746	1352.24	0.000272819		1432	0.000909967	660.212	0.00027141		1419	0.00088755	654.219	0.000253414		0.000906754	1.78164e-05	0.000265881		677	0.000881074	312.125	0.000273401		508	0.00079722	234.209	0.000247721		447	0.000880417	206.086	0.000267896		1547	0.00115124	713.232	0.000368643		384	0.000519511	177.04	0.000133819		557	0.000546549	256.8	0.000152903
SYNPCC7002_A0319	857	0.000269619	1038.79	0.00020958		315	0.000200167	381.818	0.000156964		404	0.000252692	489.697	0.000189686		0.000240826	3.62146e-05	0.00018541		127	0.000165283	153.939	0.000134841		142	0.000222845	172.121	0.000182051		93	0.000183174	112.727	0.000146537		356	0.000264926	431.515	0.000223034		93	0.000125819	112.727	8.5207e-05		156	0.000153073	189.091	0.000112587
SYNPCC7002_A0320	1069	0.000336316	1688.78	0.000340719		893	0.000567458	1410.74	0.000579949		922	0.000576689	1456.56	0.000564203		0.000493488	0.000136193	0.000494957		306	0.00039824	483.412	0.000423437		383	0.000601054	605.055	0.000639961		301	0.000592853	475.513	0.000618131		900	0.000669755	1421.8	0.000734877		331	0.000447808	522.907	0.000395249		387	0.000379739	611.374	0.000364021
SYNPCC7002_A0321	105	3.30339e-05	614.035	0.000123884		91	5.78261e-05	532.164	0.00021877		86	5.37909e-05	502.924	0.00019481		4.8217e-05	1.33028e-05	0.000179155		14	1.82202e-05	81.8713	7.17138e-05		48	7.53279e-05	280.702	0.000296895		12	2.36354e-05	70.1754	9.12227e-05		55	4.09295e-05	321.637	0.000166243		32	4.32926e-05	187.135	0.000141449		3	2.94371e-06	17.5439	1.04459e-05
SYNPCC7002_A0322	5026	0.00158122	12140.1	0.00244931		3015	0.00191589	7282.61	0.00299384		2982	0.00186517	7202.9	0.00279007		0.00178743	0.00018037	0.00274441		1710	0.00222546	4130.43	0.00361798		1269	0.00199148	3065.22	0.00324205		1835	0.00361424	4432.37	0.00576174		2058	0.00153151	4971.01	0.00256933		2289	0.00309678	5528.99	0.00417919		2684	0.00263364	6483.09	0.00386012
SYNPCC7002_A0323	494	0.000155416	350.355	7.06855e-05		383	0.000243378	271.631	0.000111666		379	0.000237055	268.794	0.000104119		0.00021195	4.90614e-05	9.54901e-05		193	0.000251178	136.879	0.000119897		185	0.000290326	131.206	0.000138775		130	0.00025605	92.1986	0.000119851		263	0.000195717	186.525	9.64078e-05		187	0.000252991	132.624	0.000100246		489	0.000479825	346.809	0.000206495
SYNPCC7002_A0324	751	0.000236271	1093.16	0.000220549		682	0.000433378	992.722	0.000408103		635	0.000397177	924.309	0.000358035		0.000355609	0.000104923	0.000328896		395	0.000514069	574.964	0.000503629		337	0.000528865	490.539	0.000518838		312	0.000614519	454.148	0.000590358		813	0.000605012	1183.41	0.000611659		224	0.000303048	326.055	0.000246455		287	0.000281615	417.758	0.000248739
SYNPCC7002_A0325	280	8.80903e-05	264.4	5.33438e-05		132	8.38796e-05	124.646	5.12413e-05		142	8.88176e-05	134.089	5.19398e-05		8.69292e-05	2.6659e-06	5.2175e-05		60	7.80864e-05	56.6572	4.96279e-05		56	8.78826e-05	52.8801	5.59307e-05		23	4.53011e-05	21.7186	2.82325e-05		62	4.61387e-05	58.5458	3.02602e-05		56	7.57621e-05	52.8801	3.99704e-05		90	8.83114e-05	84.9858	5.06017e-05
SYNPCC7002_A0326	1047	0.000329395	834.928	0.00016845		643	0.000408595	512.759	0.000210793		676	0.000422822	539.075	0.000208813		0.000386937	5.03384e-05	0.000196019		210	0.000273302	167.464	0.000146687		339	0.000532003	270.335	0.000285931		329	0.000648003	262.36	0.000341048		771	0.000573757	614.833	0.000317784		268	0.000362576	213.716	0.000161541		422	0.000414082	336.523	0.000200371
SYNPCC7002_A0327	1099	0.000345754	703.135	0.00014186		770	0.000489298	492.642	0.000202523		767	0.00047974	490.723	0.000190084		0.000438264	8.02581e-05	0.000178156		278	0.0003618	177.863	0.000155796		236	0.000370362	150.992	0.000159702		170	0.000334834	108.765	0.000141386		596	0.000443527	381.318	0.000197089		268	0.000362576	171.465	0.000129605		516	0.000506319	330.134	0.000196567
SYNPCC7002_A0328	212	6.66969e-05	981.481	0.000198018		114	7.24415e-05	527.778	0.000216967		110	6.88023e-05	509.259	0.000197264		6.93136e-05	2.9062e-06	0.000204083		30	3.90432e-05	138.889	0.000121657		34	5.33573e-05	157.407	0.000166488		32	6.30276e-05	148.148	0.000192581		79	5.87896e-05	365.741	0.000189038		28	3.7881e-05	129.63	9.7983e-05		24	2.35497e-05	111.111	6.61571e-05
SYNPCC7002_A0329	706	0.000222113	674.308	0.000136044		719	0.00045689	686.724	0.000282309		821	0.000513516	784.145	0.000303742		0.000397506	0.000154511	0.000240698		96	0.000124938	91.6905	8.03147e-05		197	0.000309158	188.157	0.000199011		128	0.00025211	122.254	0.000158921		600	0.000446504	573.066	0.000296197		223	0.000301695	212.989	0.000160992		367	0.000360114	350.525	0.000208708
SYNPCC7002_A0330	2072	0.000651868	1511.31	0.000304912		1057	0.000671672	770.97	0.000316942		1289	0.000806238	940.19	0.000364186		0.000709926	8.39944e-05	0.00032868		197	0.000256384	143.691	0.000125863		176	0.000276202	128.373	0.000135779		287	0.000565279	209.336	0.000272121		736	0.000547711	536.834	0.00027747		248	0.000335518	180.89	0.000136729		430	0.000421932	313.64	0.000186745
SYNPCC7002_A0331	189	5.94609e-05	496.063	0.000100083		63	4.00335e-05	165.354	6.79764e-05		72	4.50343e-05	188.976	7.32008e-05		4.81762e-05	1.00877e-05	8.04199e-05		15	1.95216e-05	39.3701	3.44855e-05		16	2.51093e-05	41.9948	4.44174e-05		24	4.72707e-05	62.9921	8.18849e-05		48	3.57203e-05	125.984	6.51166e-05		24	3.24695e-05	62.9921	4.76138e-05		40	3.92495e-05	104.987	6.25106e-05
SYNPCC7002_A0332	3259	0.00102531	2306.44	0.000465334		1009	0.000641171	714.084	0.000293556		1354	0.000846894	958.245	0.00037118		0.000837791	0.00019223	0.00037669		310	0.000403446	219.391	0.000192172		304	0.000477077	215.145	0.000227557		322	0.000634215	227.884	0.000296232		706	0.000525386	499.646	0.000258249		927	0.00125413	656.051	0.000495888		753	0.000738872	532.909	0.000317301
SYNPCC7002_A0333	1594	0.000501485	2310.14	0.000466081		591	0.000375552	856.522	0.000352112		911	0.000569808	1320.29	0.00051142		0.000482282	9.85418e-05	0.000443204		183	0.000238163	265.217	0.000232313		140	0.000219706	202.899	0.000214604		231	0.000454981	334.783	0.000435192		465	0.00034604	673.913	0.000348321		527	0.000712975	763.768	0.000577308		403	0.000395439	584.058	0.000347756
SYNPCC7002_A0334	774	0.000243507	924.731	0.000186568		201	0.000127726	240.143	9.87218e-05		303	0.000189519	362.007	0.000140225		0.000186917	5.79343e-05	0.000141838		57	7.4182e-05	68.1004	5.96513e-05		78	0.000122408	93.19	9.85661e-05		52	0.00010242	62.1266	8.07599e-05		145	0.000107905	173.238	8.95402e-05		180	0.000243521	215.054	0.000162552		149	0.000146204	178.017	0.000105994
SYNPCC7002_A0335	108	3.39777e-05	65.4545	1.32057e-05		51	3.2408e-05	30.9091	1.27066e-05		40	2.5019e-05	24.2424	9.3904e-06		3.04682e-05	4.78398e-06	1.17676e-05		19	2.47273e-05	11.5152	1.00865e-05		26	4.08026e-05	15.7576	1.66666e-05		15	2.95442e-05	9.09091	1.18175e-05		38	2.82786e-05	23.0303	1.19035e-05		17	2.29992e-05	10.303	7.78774e-06		26	2.55122e-05	15.7576	9.38228e-06
SYNPCC7002_A0336	204	6.41801e-05	219.355	4.42557e-05		124	7.8796e-05	133.333	5.48127e-05		131	8.19373e-05	140.86	5.45628e-05		7.49711e-05	9.47641e-06	5.12104e-05		108	0.000140555	116.129	0.000101721		56	8.78826e-05	60.2151	6.36889e-05		41	8.07541e-05	44.086	5.73084e-05		116	8.6324e-05	124.731	6.4469e-05		28	3.7881e-05	30.1075	2.27573e-05		55	5.39681e-05	59.1398	3.52126e-05
SYNPCC7002_A0337	286	8.99779e-05	727.735	0.000146824		130	8.26087e-05	330.789	0.000135986		137	8.56902e-05	348.601	0.000135032		8.60923e-05	3.70103e-06	0.00013928		54	7.02777e-05	137.405	0.000120357		41	6.43426e-05	104.326	0.000110344		69	0.000135903	175.573	0.000228231		78	5.80455e-05	198.473	0.000102584		66	8.9291e-05	167.939	0.00012694		56	5.49493e-05	142.494	8.48427e-05
SYNPCC7002_A0338	160	5.03373e-05	136.054	2.74495e-05		79	5.02007e-05	67.1769	2.76161e-05		68	4.25324e-05	57.8231	2.2398e-05		4.76901e-05	4.46727e-06	2.58212e-05		16	2.0823e-05	13.6054	1.19174e-05		28	4.39413e-05	23.8095	2.51831e-05		24	4.72707e-05	20.4082	2.6529e-05		59	4.39062e-05	50.1701	2.59311e-05		20	2.70579e-05	17.0068	1.28549e-05		19	1.86435e-05	16.1565	9.61978e-06
SYNPCC7002_A0339	146	4.59328e-05	60.4555	1.21971e-05		78	4.95652e-05	32.2981	1.32776e-05		69	4.31578e-05	28.5714	1.10673e-05		4.62186e-05	3.21325e-06	1.21807e-05		24	3.12345e-05	9.93789	8.70492e-06		24	3.7664e-05	9.93789	1.05112e-05		20	3.93923e-05	8.28157	1.07654e-05		44	3.27436e-05	18.2195	9.41697e-06		32	4.32926e-05	13.2505	1.00157e-05		52	5.10244e-05	21.5321	1.28205e-05
SYNPCC7002_A0340	729	0.000229349	1208.96	0.000243912		364	0.000231304	603.648	0.000248157		287	0.000179512	475.954	0.000184363		0.000213388	2.93545e-05	0.000225477		170	0.000221245	281.924	0.000246946		179	0.00028091	296.849	0.000313974		110	0.000216657	182.421	0.000237134		385	0.000286507	638.474	0.000330004		87	0.000117702	144.279	0.000109056		176	0.000172698	291.874	0.000173786
SYNPCC7002_A0341	16918	0.00532254	8114.15	0.00163706		3731	0.00237087	1789.45	0.000735633		4170	0.00260823	2000	0.000774708		0.00343388	0.00163993	0.00104913		2063	0.00268487	989.448	0.00086669		1364	0.00214057	654.197	0.000691937		1505	0.00296427	721.823	0.000938314		3113	0.00231661	1493.05	0.0007717		1051	0.00142189	504.077	0.000381016		1055	0.00103521	505.995	0.000301277
SYNPCC7002_A0342	110	3.46069e-05	146.667	2.95906e-05		42	2.6689e-05	56	2.30213e-05		54	3.37757e-05	72	2.78895e-05		3.16905e-05	4.35136e-06	2.68338e-05		14	1.82202e-05	18.6667	1.63507e-05		8	1.25547e-05	10.6667	1.1282e-05		13	2.5605e-05	17.3333	2.2532e-05		18	1.33951e-05	24	1.24047e-05		8	1.08232e-05	10.6667	8.0626e-06		9	8.83114e-06	12	7.14497e-06
SYNPCC7002_A0343	1961	0.000616947	1286.75	0.000259606		429	0.000272609	281.496	0.000115722		370	0.000231426	242.782	9.40427e-05		0.00037366	0.000211696	0.000156457		81	0.000105417	53.1496	4.65555e-05		116	0.000182042	76.1155	8.05066e-05		142	0.000279685	93.1759	0.000121121		312	0.000232182	204.724	0.000105815		89	0.000120408	58.399	4.41419e-05		138	0.000135411	90.5512	5.39154e-05
SYNPCC7002_A0344	1307	0.000411193	1512.73	0.0003052		476	0.000302475	550.926	0.000226483		388	0.000242685	449.074	0.000173951		0.000318784	8.54298e-05	0.000235211		75	9.7608e-05	86.8056	7.60358e-05		130	0.000204013	150.463	0.000159143		174	0.000342713	201.389	0.00026179		272	0.000202415	314.815	0.000162716		121	0.0001637	140.046	0.000105857		212	0.000208022	245.37	0.000146097
SYNPCC7002_A0345	606	0.000190653	592.375	0.000119514		193	0.000122642	188.661	7.75575e-05		209	0.000130724	204.301	7.91369e-05		0.000148006	3.71531e-05	9.20695e-05		138	0.000179599	134.897	0.000118161		131	0.000205582	128.055	0.000135442		111	0.000218627	108.504	0.000141047		222	0.000165206	217.009	0.000112164		90	0.00012176	87.9765	6.64987e-05		84	8.2424e-05	82.1114	4.88903e-05
SYNPCC7002_A0346	531	0.000167057	1195.95	0.000241287		419	0.000266254	943.694	0.000387948		468	0.000292723	1054.05	0.000408292		0.000242011	6.62477e-05	0.000345842		189	0.000245972	425.676	0.000372863		136	0.000213429	306.306	0.000323977		128	0.00025211	288.288	0.000374753		339	0.000252275	763.514	0.000394632		83	0.00011229	186.937	0.0001413		91	8.92926e-05	204.955	0.000122033
SYNPCC7002_A0347	995	0.000313035	2139.78	0.00043171		399	0.000253545	858.065	0.000352746		368	0.000230175	791.398	0.000306551		0.000265585	4.2722e-05	0.000363669		118	0.00015357	253.763	0.00022228		129	0.000202444	277.419	0.000293424		169	0.000332865	363.441	0.000472445		286	0.000212833	615.054	0.000317899		191	0.000258403	410.753	0.000310475		210	0.00020606	451.613	0.000268897
SYNPCC7002_A0348	1196	0.000376271	1828.75	0.000368957		564	0.000358395	862.385	0.000354522		433	0.000270831	662.08	0.000256459		0.000335166	5.64279e-05	0.000326646		216	0.000281111	330.275	0.000289299		223	0.000349961	340.979	0.00036065		142	0.000279685	217.125	0.000282246		467	0.000347529	714.067	0.000369075		307	0.000415339	469.419	0.000354819		396	0.00038857	605.505	0.000360526
SYNPCC7002_A0349	2183	0.00068679	1158.7	0.000233773		1130	0.00071806	599.788	0.00024657		1074	0.000671761	570.064	0.000220817		0.000692204	2.36197e-05	0.00023372		466	0.000606471	247.346	0.000216658		438	0.000687367	232.484	0.000245896		475	0.000935566	252.123	0.000327741		1340	0.000997191	711.253	0.00036762		319	0.000431573	169.321	0.000127984		464	0.000455294	246.285	0.000146641
SYNPCC7002_A0350	293	9.21802e-05	284.742	5.74479e-05		144	9.1505e-05	139.942	5.75293e-05		126	7.88099e-05	122.449	4.74311e-05		8.74984e-05	7.53198e-06	5.41361e-05		60	7.80864e-05	58.309	5.10748e-05		50	7.84666e-05	48.5909	5.13941e-05		28	5.51492e-05	27.2109	3.53721e-05		128	9.52541e-05	124.393	6.4294e-05		41	5.54687e-05	39.8445	3.01172e-05		88	8.63489e-05	85.5199	5.09197e-05
SYNPCC7002_A0351	977	0.000307372	2467.17	0.000497762		415	0.000263712	1047.98	0.000430819		477	0.000298352	1204.55	0.000466586		0.000289812	2.30486e-05	0.000465056		190	0.000247273	479.798	0.000420271		169	0.000265217	426.768	0.000451388		242	0.000476646	611.111	0.000794397		320	0.000238135	808.081	0.000417667		98	0.000132584	247.475	0.000187058		64	6.27992e-05	161.616	9.62285e-05
SYNPCC7002_A0352	481	0.000151327	363.568	7.33512e-05		274	0.000174114	207.105	8.51399e-05		282	0.000176384	213.152	8.25653e-05		0.000167275	1.38582e-05	8.03521e-05		141	0.000183503	106.576	9.33533e-05		112	0.000175765	84.6561	8.95399e-05		106	0.000208779	80.1209	0.000104151		200	0.000148835	151.172	7.8135e-05		96	0.000129878	72.5624	5.48476e-05		175	0.000171717	132.275	7.87585e-05
SYNPCC7002_A0353	1058	0.000332855	1028.18	0.00020744		602	0.000382542	585.034	0.000240505		598	0.000374034	581.147	0.00022511		0.000363144	2.65733e-05	0.000224351		476	0.000619485	462.585	0.000405193		293	0.000459814	284.742	0.000301169		221	0.000435284	214.772	0.000279187		570	0.000424178	553.936	0.000286309		153	0.000206993	148.688	0.000112389		210	0.00020606	204.082	0.000121513
SYNPCC7002_A0354	807	0.000253889	375.698	7.57987e-05		559	0.000355217	260.242	0.000106984		464	0.000290221	216.015	8.36743e-05		0.000299776	5.13356e-05	8.88191e-05		179	0.000232958	83.3333	7.29944e-05		214	0.000335837	99.6276	0.000105375		136	0.000267867	63.3147	8.23043e-05		478	0.000355715	222.533	0.000115019		158	0.000213757	73.5568	5.55993e-05		349	0.000342452	162.477	9.67409e-05
SYNPCC7002_A0355	155	4.87643e-05	269.097	5.42915e-05		67	4.25753e-05	116.319	4.78184e-05		58	3.62776e-05	100.694	3.90044e-05		4.2539e-05	6.24342e-06	4.70381e-05		23	2.99331e-05	39.9306	3.49765e-05		30	4.70799e-05	52.0833	5.5088e-05		20	3.93923e-05	34.7222	4.51362e-05		77	5.73013e-05	133.681	6.90946e-05		25	3.38224e-05	43.4028	3.28068e-05		27	2.64934e-05	46.875	2.791e-05
SYNPCC7002_A0356	54	1.69888e-05	113.208	2.28401e-05		17	1.08027e-05	35.6394	1.46512e-05		34	2.12662e-05	71.2788	2.76101e-05		1.63526e-05	5.26069e-06	2.17005e-05		9	1.1713e-05	18.8679	1.6527e-05		9	1.4124e-05	18.8679	1.99564e-05		12	2.36354e-05	25.1572	3.27025e-05		49	3.64645e-05	102.725	5.3095e-05		8	1.08232e-05	16.7715	1.2677e-05		23	2.25685e-05	48.218	2.87097e-05
SYNPCC7002_A0357	161	5.06519e-05	135.865	2.74113e-05		108	6.86288e-05	91.1392	3.74669e-05		125	7.81845e-05	105.485	4.08601e-05		6.58217e-05	1.39793e-05	3.52461e-05		40	5.20576e-05	33.7553	2.95673e-05		43	6.74813e-05	36.2869	3.83803e-05		37	7.28757e-05	31.2236	4.05883e-05		77	5.73013e-05	64.9789	3.35852e-05		47	6.3586e-05	39.6624	2.99796e-05		124	0.000121673	104.641	6.23049e-05
SYNPCC7002_A0358	1154	0.000363058	329.338	6.64453e-05		406	0.000257993	115.868	4.76326e-05		502	0.000313989	143.265	5.54942e-05		0.00031168	5.25703e-05	5.6524e-05		52	6.76748e-05	14.8402	1.2999e-05		95	0.000149086	27.1119	2.8676e-05		169	0.000332865	48.2306	6.26961e-05		237	0.000176369	67.637	3.49591e-05		136	0.000183994	38.8128	2.93374e-05		109	0.000106955	31.1073	1.85217e-05
SYNPCC7002_A0359	82	2.57979e-05	157.996	3.18764e-05		23	1.46154e-05	44.316	1.82181e-05		31	1.93897e-05	59.7303	2.31368e-05		1.99343e-05	5.6111e-06	2.44104e-05		14	1.82202e-05	26.975	2.36282e-05		9	1.4124e-05	17.341	1.83414e-05		10	1.96961e-05	19.2678	2.50467e-05		30	2.23252e-05	57.8035	2.98765e-05		19	2.5705e-05	36.6089	2.76715e-05		20	1.96248e-05	38.5356	2.29447e-05
SYNPCC7002_A0360	377	0.000118607	246.889	4.98109e-05		200	0.00012709	130.976	5.38435e-05		214	0.000133852	140.144	5.42854e-05		0.000126516	7.63845e-06	5.26466e-05		45	5.85648e-05	29.4695	2.58133e-05		77	0.000120839	50.4257	5.33347e-05		102	0.000200901	66.7976	8.68318e-05		202	0.000150323	132.286	6.83735e-05		71	9.60555e-05	46.4964	3.51452e-05		62	6.08367e-05	40.6025	2.41753e-05
SYNPCC7002_A0361	505	0.000158877	293.264	5.91671e-05		162	0.000102943	94.0767	3.86744e-05		187	0.000116964	108.595	4.20646e-05		0.000126261	2.9103e-05	4.66354e-05		78	0.000101512	45.2962	3.96764e-05		43	6.74813e-05	24.971	2.64115e-05		44	8.6663e-05	25.5517	3.32152e-05		172	0.000127998	99.8839	5.16263e-05		36	4.87042e-05	20.9059	1.58021e-05		71	6.96679e-05	41.2311	2.45496e-05
SYNPCC7002_A0362	768	0.000241619	543.524	0.000109658		344	0.000218595	243.454	0.000100083		324	0.000202654	229.299	8.88201e-05		0.000220956	1.95895e-05	9.95203e-05		167	0.00021734	118.188	0.000103525		128	0.000200874	90.5874	9.58134e-05		155	0.00030529	109.696	0.000142596		308	0.000229205	217.976	0.000112664		121	0.0001637	85.6334	6.47276e-05		187	0.000183491	132.343	7.87986e-05
SYNPCC7002_A0363	2213	0.000696228	1886.62	0.000380632		971	0.000617023	827.792	0.000340301		1015	0.000634858	865.303	0.000335179		0.00064937	4.15485e-05	0.000352037		1021	0.00132877	870.418	0.000762427		528	0.000828607	450.128	0.000476096		416	0.000819359	354.646	0.000461013		981	0.000730033	836.317	0.000432262		424	0.000573627	361.466	0.000273221		618	0.000606405	526.854	0.000313696
SYNPCC7002_A0364	9359	0.00294442	8547.03	0.0017244		6250	0.00397157	5707.76	0.00234643		6719	0.00420257	6136.07	0.00237683		0.00370619	0.000669746	0.00214922		848	0.00110362	774.429	0.000678348		1510	0.00236969	1379	0.00145855		1540	0.0030332	1406.39	0.0018282		3984	0.00296478	3638.36	0.00188053		2090	0.00282755	1908.68	0.00144271		3014	0.00295745	2752.51	0.00163888
SYNPCC7002_A0365	430	0.000135282	178.497	3.60126e-05		179	0.000113746	74.3047	3.05463e-05		219	0.000136979	90.9091	3.5214e-05		0.000128669	1.29516e-05	3.39243e-05		44	5.72633e-05	18.2648	1.59988e-05		47	7.37586e-05	19.5102	2.06357e-05		40	7.87845e-05	16.6044	2.15844e-05		146	0.000108649	60.6061	3.1325e-05		84	0.000113643	34.8692	2.63566e-05		100	9.81238e-05	41.511	2.47162e-05
SYNPCC7002_A0366	863	0.000271507	1002.32	0.000202223		404	0.000256722	469.222	0.000192895		530	0.000331502	615.563	0.000238441		0.000286577	3.96022e-05	0.000211186		162	0.000210833	188.153	0.00016481		138	0.000216568	160.279	0.000169525		118	0.000232414	137.05	0.000178154		386	0.000287251	448.316	0.000231718		91	0.000123113	105.691	7.98886e-05		132	0.000129523	153.31	9.1283e-05
SYNPCC7002_A0367	1214	0.000381934	3458.69	0.000697805		514	0.000326622	1464.39	0.000602002		674	0.000421571	1920.23	0.000743808		0.000376709	4.76895e-05	0.000681205		98	0.000127541	279.202	0.000244562		101	0.000158502	287.749	0.00030435		167	0.000328925	475.783	0.000618482		338	0.00025153	962.963	0.00049772		210	0.000284108	598.291	0.000452229		277	0.000271803	789.174	0.000469885
SYNPCC7002_A0368	365	0.000114832	289.683	5.84446e-05		179	0.000113746	142.063	5.84016e-05		140	8.75666e-05	111.111	4.30393e-05		0.000105381	1.54377e-05	5.32952e-05		102	0.000132747	80.9524	7.09088e-05		100	0.000156933	79.3651	8.39437e-05		56	0.000110298	44.4444	5.77744e-05		252	0.000187532	200	0.000103373		47	6.3586e-05	37.3016	2.81951e-05		86	8.43864e-05	68.254	4.06394e-05
SYNPCC7002_A0369	830	0.000261125	1051.96	0.000212238		386	0.000245284	489.227	0.000201119		339	0.000212036	429.658	0.00016643		0.000239482	2.50534e-05	0.000193262		281	0.000365704	356.147	0.000311961		280	0.000439413	354.88	0.000375353		104	0.00020484	131.812	0.000171346		364	0.000270879	461.343	0.000238451		141	0.000190758	178.707	0.000135079		156	0.000153073	197.719	0.000117724
SYNPCC7002_A0370	275	8.65172e-05	1388.89	0.000280214		118	7.49833e-05	595.96	0.000244996		111	6.94278e-05	560.606	0.000217153		7.69761e-05	8.71727e-06	0.000247454		33	4.29475e-05	166.667	0.000145989		43	6.74813e-05	217.172	0.0002297		29	5.71188e-05	146.465	0.000190393		90	6.69755e-05	454.545	0.000234938		25	3.38224e-05	126.263	9.5438e-05		59	5.7893e-05	297.98	0.000177421
SYNPCC7002_A0371	1104	0.000347327	773.109	0.000155978		542	0.000344415	379.552	0.000156032		583	0.000364652	408.263	0.000158142		0.000352132	1.09407e-05	0.000156717		144	0.000187407	100.84	8.83293e-05		181	0.000284049	126.751	0.000134063		254	0.000500282	177.871	0.000231219		478	0.000355715	334.734	0.000173012		211	0.000285461	147.759	0.000111686		214	0.000209985	149.86	8.92287e-05
SYNPCC7002_A0372	328	0.000103191	345.992	6.98052e-05		162	0.000102943	170.886	7.02504e-05		159	9.94506e-05	167.722	6.49676e-05		0.000101862	2.09178e-06	6.83411e-05		68	8.84979e-05	71.73	6.28306e-05		39	6.12039e-05	41.1392	4.35126e-05		55	0.000108329	58.0169	7.54175e-05		115	8.55799e-05	121.308	6.26996e-05		77	0.000104173	81.2236	6.13944e-05		68	6.67242e-05	71.73	4.2709e-05
SYNPCC7002_A0373	1140	0.000358653	588.235	0.000118679		811	0.000515351	418.473	0.000172032		838	0.000524149	432.405	0.000167494		0.000466051	9.31131e-05	0.000152735		205	0.000266795	105.779	9.26554e-05		243	0.000381348	125.387	0.000132621		274	0.000539674	141.383	0.000183787		539	0.000401109	278.122	0.000143751		209	0.000282755	107.843	8.15153e-05		428	0.00041997	220.846	0.000131495
SYNPCC7002_A0374	675	0.000212361	5921.05	0.0011946		442	0.00028087	3877.19	0.00159389		538	0.000336506	4719.3	0.00182804		0.000276579	6.21839e-05	0.00153884		261	0.000339676	2289.47	0.00200542		248	0.000389194	2175.44	0.00230094		117	0.000230445	1026.32	0.00133413		418	0.000311064	3666.67	0.00189516		290	0.000392339	2543.86	0.00192282		463	0.000454313	4061.4	0.00241822
SYNPCC7002_A0375	48	1.51012e-05	129.032	2.60328e-05		10	6.35452e-06	26.8817	1.10509e-05		15	9.38214e-06	40.3226	1.56191e-05		1.02793e-05	4.44182e-06	1.75676e-05		29	3.77417e-05	77.957	6.82851e-05		19	2.98173e-05	51.0753	5.40218e-05		12	2.36354e-05	32.2581	4.1933e-05		23	1.7116e-05	61.828	3.19566e-05		18	2.43521e-05	48.3871	3.65743e-05		0	0	0	0
SYNPCC7002_A0376	33	1.03821e-05	47.619	9.60734e-06		18	1.14381e-05	25.974	1.06778e-05		24	1.50114e-05	34.632	1.34149e-05		1.22772e-05	2.42606e-06	1.12333e-05		9	1.1713e-05	12.987	1.13757e-05		6	9.41599e-06	8.65801	9.15749e-06		8	1.57569e-05	11.544	1.50063e-05		14	1.04184e-05	20.202	1.04417e-05		10	1.35289e-05	14.43	1.09072e-05		10	9.81238e-06	14.43	8.59183e-06
SYNPCC7002_A0377	52	1.63596e-05	70.7483	1.42738e-05		28	1.77926e-05	38.0952	1.56608e-05		25	1.56369e-05	34.0136	1.31753e-05		1.65964e-05	1.0972e-06	1.43699e-05		15	1.95216e-05	20.4082	1.78762e-05		10	1.56933e-05	13.6054	1.43903e-05		4	7.87845e-06	5.44218	7.07441e-06		19	1.41393e-05	25.8503	1.33611e-05		10	1.35289e-05	13.6054	1.02839e-05		5	4.90619e-06	6.80272	4.05043e-06
SYNPCC7002_A0378	39	1.22697e-05	158.537	3.19854e-05		8	5.08361e-06	32.5203	1.33689e-05		5	3.12738e-06	20.3252	7.87305e-06		6.8269e-06	4.81403e-06	1.77425e-05		5	6.5072e-06	20.3252	1.78035e-05		8	1.25547e-05	32.5203	3.43964e-05		6	1.18177e-05	24.3902	3.17054e-05		1	7.44173e-07	4.06504	2.10107e-06		11	1.48818e-05	44.7154	3.3799e-05		8	7.8499e-06	32.5203	1.93631e-05
SYNPCC7002_A0379	1231	0.000387283	2194.3	0.000442708		310	0.00019699	552.585	0.000227165		312	0.000195148	556.15	0.000215427		0.000259807	0.000110401	0.0002951		105	0.000136651	187.166	0.000163945		94	0.000147517	167.558	0.000177224		70	0.000137873	124.777	0.000162201		226	0.000168183	402.852	0.000208219		90	0.00012176	160.428	0.000121262		91	8.92926e-05	162.21	9.65823e-05
SYNPCC7002_A0380	277	8.71465e-05	341.975	6.89949e-05		99	6.29097e-05	122.222	5.0245e-05		89	5.56673e-05	109.877	4.25611e-05		6.85745e-05	1.64864e-05	5.39337e-05		22	2.86317e-05	27.1605	2.37908e-05		27	4.2372e-05	33.3333	3.52563e-05		48	9.45414e-05	59.2593	7.70325e-05		68	5.06037e-05	83.9506	4.3391e-05		27	3.65281e-05	33.3333	2.51956e-05		58	5.69118e-05	71.6049	4.26346e-05
SYNPCC7002_A0381	264	8.30566e-05	325.926	6.57569e-05		126	8.00669e-05	155.556	6.39481e-05		111	6.94278e-05	137.037	5.30819e-05		7.75171e-05	7.16323e-06	6.0929e-05		126	0.000163981	155.556	0.000136256		97	0.000152225	119.753	0.000126662		81	0.000159539	100	0.000129992		153	0.000113858	188.889	9.76297e-05		66	8.9291e-05	81.4815	6.15893e-05		110	0.000107936	135.802	8.08587e-05
SYNPCC7002_A0382	503	0.000158248	476.326	9.61006e-05		356	0.000226221	337.121	0.000138589		351	0.000219542	332.386	0.000128751		0.000201337	3.74653e-05	0.000121147		227	0.000295427	214.962	0.000188292		176	0.000276202	166.667	0.000176282		86	0.000169387	81.4394	0.000105865		303	0.000225484	286.932	0.000148304		165	0.000223228	156.25	0.000118104		244	0.000239422	231.061	0.000137577
SYNPCC7002_A0383	1932	0.000607823	5649.12	0.00113973		1246	0.000791773	3643.27	0.00149773		1318	0.000824377	3853.8	0.00149279		0.000741324	0.000116759	0.00137675		637	0.000829017	1862.57	0.00163149		517	0.000811344	1511.7	0.00159891		471	0.000927688	1377.19	0.00179024		1081	0.000804451	3160.82	0.00163371		514	0.000695388	1502.92	0.00113601		611	0.000599536	1786.55	0.00106374
SYNPCC7002_A0384	364	0.000114517	926.209	0.000186866		196	0.000124549	498.728	0.000205025		166	0.000103829	422.392	0.000163615		0.000114298	1.03615e-05	0.000185169		115	0.000149666	292.621	0.000256316		121	0.000189889	307.888	0.00032565		52	0.00010242	132.316	0.000172		183	0.000136184	465.649	0.000240677		45	6.08802e-05	114.504	8.65499e-05		88	8.63489e-05	223.919	0.000133324
SYNPCC7002_A0385	417	0.000131192	358.247	7.22779e-05		216	0.000137258	185.567	7.62857e-05		189	0.000118215	162.371	6.28951e-05		0.000128888	9.72807e-06	7.04862e-05		219	0.000285015	188.144	0.000164802		130	0.000204013	111.684	0.000118127		85	0.000167417	73.0241	9.49257e-05		178	0.000132463	152.921	7.90392e-05		67	9.06439e-05	57.5601	4.35079e-05		95	9.32176e-05	81.6151	4.85948e-05
SYNPCC7002_A0386	624	0.000196315	2260.87	0.00045614		369	0.000234482	1336.96	0.000549616		431	0.00026958	1561.59	0.00060489		0.000233459	3.6643e-05	0.000536882		201	0.000261589	728.261	0.000637907		165	0.00025894	597.826	0.000632315		139	0.000273776	503.623	0.000654671		262	0.000194973	949.275	0.000490645		320	0.000432926	1159.42	0.00087637		547	0.000536737	1981.88	0.00118004
SYNPCC7002_A0387	348	0.000109484	395.904	7.98753e-05		160	0.000101672	182.025	7.48296e-05		159	9.94506e-05	180.887	7.00675e-05		0.000103536	5.26964e-06	7.49241e-05		120	0.000156173	136.519	0.000119581		38	5.96346e-05	43.2309	4.57249e-05		79	0.000155599	89.8749	0.00011683		112	8.33473e-05	127.418	6.58574e-05		82	0.000110937	93.2878	7.05134e-05		80	7.8499e-05	91.0125	5.41901e-05
SYNPCC7002_A0388	421	0.00013245	485.582	9.79682e-05		116	7.37124e-05	133.795	5.50023e-05		166	0.000103829	191.465	7.41647e-05		0.00010333	2.9372e-05	7.57118e-05		54	7.02777e-05	62.2837	5.45563e-05		35	5.49266e-05	40.3691	4.2698e-05		33	6.49972e-05	38.0623	4.9478e-05		169	0.000125765	194.925	0.00010075		21	2.84108e-05	24.2215	1.83082e-05		35	3.43433e-05	40.3691	2.40363e-05
SYNPCC7002_A0389	82	2.57979e-05	130.159	2.626e-05		40	2.54181e-05	63.4921	2.61013e-05		55	3.44012e-05	87.3016	3.38166e-05		2.8539e-05	5.08031e-06	2.8726e-05		22	2.86317e-05	34.9206	3.05881e-05		19	2.98173e-05	30.1587	3.18986e-05		10	1.96961e-05	15.873	2.06337e-05		22	1.63718e-05	34.9206	1.80492e-05		19	2.5705e-05	30.1587	2.2796e-05		30	2.94371e-05	47.619	2.8353e-05
SYNPCC7002_A0390	186	5.85171e-05	283.105	5.71176e-05		99	6.29097e-05	150.685	6.19458e-05		106	6.63004e-05	161.339	6.24955e-05		6.25758e-05	3.90239e-06	6.05196e-05		21	2.73302e-05	31.9635	2.79978e-05		13	2.04013e-05	19.7869	2.09284e-05		32	6.30276e-05	48.7062	6.33144e-05		42	3.12553e-05	63.9269	3.30415e-05		46	6.22331e-05	70.0152	5.29223e-05		47	4.61182e-05	71.5373	4.25943e-05
SYNPCC7002_A0391	1403	0.000441395	4676.67	0.000943536		1840	0.00116923	6133.33	0.00252138		1725	0.00107895	5750	0.00222729		0.000896524	0.00039673	0.0018974		782	0.00101773	2606.67	0.00228326		576	0.000903935	1920	0.00203077		553	0.0010892	1843.33	0.00239619		1548	0.00115198	5160	0.00266701		1192	0.00161265	3973.33	0.00300332		2370	0.00232553	7900	0.00470377
SYNPCC7002_A0392	82	2.57979e-05	333.333	6.72513e-05		30	1.90635e-05	121.951	5.01335e-05		30	1.87643e-05	121.951	4.72383e-05		2.12086e-05	3.97727e-06	5.48744e-05		16	2.0823e-05	65.0407	5.69712e-05		14	2.19706e-05	56.9106	6.01937e-05		8	1.57569e-05	32.5203	4.22739e-05		23	1.7116e-05	93.4959	4.83246e-05		17	2.29992e-05	69.1057	5.22348e-05		15	1.47186e-05	60.9756	3.63057e-05
SYNPCC7002_A0393	832	0.000261754	504.242	0.000101733		410	0.000260535	248.485	0.000102151		480	0.000300228	290.909	0.000112685		0.000274173	2.25733e-05	0.000105523		231	0.000300632	140	0.000122631		185	0.000290326	112.121	0.000118589		117	0.000230445	70.9091	9.21764e-05		434	0.000322971	263.03	0.000135951		142	0.000192111	86.0606	6.50505e-05		348	0.000341471	210.909	0.000125578
SYNPCC7002_A0394	418	0.000131506	483.796	9.76079e-05		136	8.64214e-05	157.407	6.47094e-05		160	0.000100076	185.185	7.17322e-05		0.000106001	2.3119e-05	7.80165e-05		57	7.4182e-05	65.9722	5.77872e-05		90	0.00014124	104.167	0.000110176		29	5.71188e-05	33.5648	4.36317e-05		161	0.000119812	186.343	9.63136e-05		24	3.24695e-05	27.7778	2.09964e-05		61	5.98555e-05	70.6019	4.20373e-05
SYNPCC7002_A0395	948	0.000298249	847.185	0.000170923		326	0.000207157	291.332	0.000119765		340	0.000212662	303.843	0.000117695		0.000239356	5.10768e-05	0.000136128		153	0.00019912	136.729	0.000119766		165	0.00025894	147.453	0.00015596		108	0.000212718	96.5147	0.000125462		314	0.00023367	280.608	0.000145036		126	0.000170465	112.601	8.51112e-05		219	0.000214891	195.71	0.000116529
SYNPCC7002_A0396	713	0.000224316	665.733	0.000134314		253	0.000160769	236.228	9.71121e-05		246	0.000153867	229.692	8.89721e-05		0.000179651	3.88347e-05	0.0001068		144	0.000187407	134.454	0.000117772		149	0.00023383	139.122	0.000147148		98	0.000193022	91.5033	0.000118947		322	0.000239624	300.654	0.000155397		88	0.000119055	82.1662	6.21069e-05		187	0.000183491	174.603	0.000103961
SYNPCC7002_A0397	972	0.000305799	826.531	0.000166756		514	0.000326622	437.075	0.000179679		436	0.000272707	370.748	0.000143611		0.00030171	2.7189e-05	0.000163349		445	0.000579141	378.401	0.000331454		314	0.00049277	267.007	0.00028241		91	0.000179235	77.381	0.000100589		558	0.000415248	474.49	0.000245246		177	0.000239462	150.51	0.000113766		445	0.000436651	378.401	0.000225305
SYNPCC7002_A0398	3332	0.00104827	2535.77	0.000511602		2491	0.00158291	1895.74	0.000779329		2568	0.00160622	1954.34	0.000757021		0.00141247	0.000315617	0.00068265		1638	0.00213176	1246.58	0.00109192		1420	0.00222845	1080.67	0.00114301		576	0.0011345	438.356	0.000569829		3162	0.00235307	2406.39	0.00124378		919	0.00124331	699.391	0.000528648		2072	0.00203312	1576.86	0.000938887
SYNPCC7002_A0399	420	0.000132135	443.038	8.93847e-05		185	0.000117559	195.148	8.02242e-05		198	0.000123844	208.861	8.09031e-05		0.000124513	7.3114e-06	8.3504e-05		38	4.94547e-05	40.0844	3.51112e-05		63	9.88679e-05	66.4557	7.02895e-05		74	0.000145751	78.0591	0.000101471		166	0.000123533	175.105	9.05056e-05		65	8.79381e-05	68.5654	5.18264e-05		86	8.43864e-05	90.7173	5.40143e-05
SYNPCC7002_A0400	186	5.85171e-05	480.62	9.69671e-05		89	5.65552e-05	229.974	9.45412e-05		121	7.56826e-05	312.661	0.000121111		6.3585e-05	1.05227e-05	0.000104206		24	3.12345e-05	62.0155	5.43214e-05		30	4.70799e-05	77.5194	8.19915e-05		34	6.69668e-05	87.8553	0.000114205		76	5.65571e-05	196.382	0.000101503		12	1.62347e-05	31.0078	2.34378e-05		21	2.0606e-05	54.2636	3.23093e-05
SYNPCC7002_A0401	281	8.84049e-05	221.959	4.47811e-05		94	5.97324e-05	74.2496	3.05236e-05		104	6.50495e-05	82.1485	3.18206e-05		7.10623e-05	1.52526e-05	3.57084e-05		38	4.94547e-05	30.0158	2.62918e-05		46	7.21892e-05	36.3349	3.84311e-05		51	0.00010045	40.2844	5.23666e-05		72	5.35804e-05	56.872	2.93951e-05		38	5.141e-05	30.0158	2.2688e-05		71	6.96679e-05	56.0821	3.33921e-05
SYNPCC7002_A0402	568	0.000178697	1324.01	0.000267124		254	0.000161405	592.075	0.000243399		193	0.000120717	449.883	0.000174264		0.000153606	2.97666e-05	0.000228262		67	8.71964e-05	156.177	0.000136801		70	0.000109853	163.17	0.000172583		112	0.000220597	261.072	0.000339374		171	0.000127254	398.601	0.000206022		58	7.84679e-05	135.198	0.000102192		96	9.41988e-05	223.776	0.000133239
SYNPCC7002_A0403	281	8.84049e-05	229.575	4.63177e-05		109	6.92642e-05	89.0523	3.6609e-05		137	8.56902e-05	111.928	4.33558e-05		8.11198e-05	1.03565e-05	4.20942e-05		23	2.99331e-05	18.7908	1.64595e-05		40	6.27733e-05	32.6797	3.4565e-05		51	0.00010045	41.6667	5.41635e-05		73	5.43246e-05	59.6405	3.0826e-05		94	0.000127172	76.7974	5.80487e-05		87	8.53677e-05	71.0784	4.23211e-05
SYNPCC7002_A0404	463	0.000145664	502.714	0.000101425		162	0.000102943	175.896	7.23099e-05		251	0.000156994	272.53	0.000105566		0.0001352	2.85043e-05	9.31e-05		31	4.03446e-05	33.6591	2.94831e-05		39	6.12039e-05	42.3453	4.47882e-05		60	0.000118177	65.1466	8.46855e-05		73	5.43246e-05	79.2617	4.09674e-05		135	0.000182641	146.58	0.000110795		132	0.000129523	143.322	8.53362e-05
SYNPCC7002_A0405	184	5.78879e-05	438.095	8.83875e-05		83	5.27425e-05	197.619	8.12402e-05		118	7.38061e-05	280.952	0.000108828		6.14788e-05	1.09814e-05	9.28186e-05		25	3.2536e-05	59.5238	5.21388e-05		35	5.49266e-05	83.3333	8.81408e-05		32	6.30276e-05	76.1905	9.90418e-05		37	2.75344e-05	88.0952	4.55332e-05		82	0.000110937	195.238	0.000147574		56	5.49493e-05	133.333	7.93885e-05
SYNPCC7002_A0406	274	8.62026e-05	1074.51	0.000216787		139	8.83278e-05	545.098	0.000224087		194	0.000121342	760.784	0.000294693		9.86242e-05	1.97031e-05	0.000245189		54	7.02777e-05	211.765	0.000185492		36	5.64959e-05	141.176	0.000149321		41	8.07541e-05	160.784	0.000209007		124	9.22774e-05	486.275	0.000251337		31	4.19397e-05	121.569	9.18899e-05		23	2.25685e-05	90.1961	5.3704e-05
SYNPCC7002_A0407	305	9.59555e-05	726.19	0.000146512		123	7.81605e-05	292.857	0.000120392		180	0.000112586	428.571	0.000166009		9.55672e-05	1.72158e-05	0.000144304		43	5.59619e-05	102.381	8.96788e-05		44	6.90506e-05	104.762	0.000110806		35	6.89364e-05	83.3333	0.000108327		101	7.51614e-05	240.476	0.000124293		41	5.54687e-05	97.619	7.37872e-05		36	3.53246e-05	85.7143	5.10355e-05
SYNPCC7002_A0408	159	5.00227e-05	128.019	2.58284e-05		71	4.51171e-05	57.1659	2.35006e-05		87	5.44164e-05	70.0483	2.71335e-05		4.98521e-05	4.65201e-06	2.54875e-05		14	1.82202e-05	11.2721	9.87364e-06		15	2.354e-05	12.0773	1.2774e-05		19	3.74226e-05	15.2979	1.98861e-05		56	4.16737e-05	45.0886	2.33046e-05		57	7.7115e-05	45.8937	3.46896e-05		78	7.65365e-05	62.8019	3.73931e-05
SYNPCC7002_A0409	290	9.12364e-05	749.354	0.000151185		112	7.11706e-05	289.406	0.000118973		128	8.00609e-05	330.749	0.000128117		8.08226e-05	1.00546e-05	0.000132759		28	3.64403e-05	72.3514	6.3375e-05		22	3.45253e-05	56.8475	6.01271e-05		22	4.33315e-05	56.8475	7.38974e-05		92	6.84639e-05	237.726	0.000122872		33	4.46455e-05	85.2713	6.44539e-05		45	4.41557e-05	116.279	6.92342e-05
SYNPCC7002_A0410	190	5.97756e-05	844.444	0.00017037		104	6.6087e-05	462.222	0.000190017		140	8.75666e-05	622.222	0.00024102		7.1143e-05	1.45691e-05	0.000200469		24	3.12345e-05	106.667	9.34328e-05		23	3.60946e-05	102.222	0.000108119		36	7.09061e-05	160	0.000207988		56	4.16737e-05	248.889	0.000128642		59	7.98208e-05	262.222	0.000198206		62	6.08367e-05	275.556	0.00016407
SYNPCC7002_A0411	793	0.000249484	798.59	0.000161119		159	0.000101037	160.121	6.58249e-05		263	0.0001645	264.854	0.000102592		0.000171674	7.44833e-05	0.000109845		17	2.21245e-05	17.1198	1.49958e-05		16	2.51093e-05	16.1128	1.70423e-05		47	9.25718e-05	47.3313	6.15271e-05		89	6.62314e-05	89.6274	4.63251e-05		256	0.000346341	257.805	0.000194866		294	0.000288484	296.073	0.000176286
SYNPCC7002_A0412	994	0.000312721	1010.16	0.000203804		246	0.000156321	250	0.000102774		418	0.000261449	424.797	0.000164547		0.000243497	7.97302e-05	0.000157042		27	3.51389e-05	27.439	2.40347e-05		42	6.59119e-05	42.6829	4.51453e-05		104	0.00020484	105.691	0.00013739		155	0.000115347	157.52	8.14165e-05		273	0.00036934	277.439	0.000209707		245	0.000240403	248.984	0.000148248
SYNPCC7002_A0413	2031	0.000638969	2302.72	0.000464583		560	0.000355853	634.921	0.000261013		836	0.000522898	947.846	0.000367152		0.000505907	0.000142321	0.000364249		103	0.000134048	116.78	0.000102291		102	0.000160072	115.646	0.000122318		220	0.000433315	249.433	0.000324244		234	0.000174136	265.306	0.000137127		464	0.000627743	526.077	0.000397645		509	0.00049945	577.098	0.000343612
SYNPCC7002_A0414	824	0.000259237	1277.52	0.000257745		187	0.000118829	289.922	0.000119186		312	0.000195148	483.721	0.000187371		0.000191072	7.02926e-05	0.000188101		56	7.28806e-05	86.8217	7.605e-05		42	6.59119e-05	65.1163	6.88728e-05		48	9.45414e-05	74.4186	9.67385e-05		114	8.48357e-05	176.744	9.13526e-05		163	0.000220522	252.713	0.000191018		103	0.000101067	159.69	9.50816e-05
SYNPCC7002_A0415	788	0.000247911	908.881	0.00018337		165	0.00010485	190.311	7.82361e-05		260	0.000162624	299.885	0.000116162		0.000171795	7.19705e-05	0.000125923		42	5.46605e-05	48.4429	4.24327e-05		49	7.68972e-05	56.5167	5.97772e-05		36	7.09061e-05	41.5225	5.3976e-05		134	9.97191e-05	154.556	7.98843e-05		109	0.000147465	125.721	9.50285e-05		158	0.000155036	182.238	0.000108507
SYNPCC7002_A0416	859	0.000270248	1261.38	0.000254489		176	0.000111839	258.443	0.000106245		239	0.000149489	350.954	0.000135944		0.000177192	8.27584e-05	0.000165559		42	5.46605e-05	61.674	5.40223e-05		27	4.2372e-05	39.6476	4.19349e-05		43	8.46934e-05	63.1424	8.20803e-05		78	5.80455e-05	114.537	5.92002e-05		130	0.000175876	190.896	0.000144292		84	8.2424e-05	123.348	7.34431e-05
SYNPCC7002_A0417	616	0.000193799	777.778	0.00015692		135	8.5786e-05	170.455	7.0073e-05		182	0.000113837	229.798	8.90132e-05		0.00013114	5.60469e-05	0.000105335		41	5.3359e-05	51.7677	4.5345e-05		35	5.49266e-05	44.1919	4.67414e-05		55	0.000108329	69.4444	9.02724e-05		59	4.39062e-05	74.4949	3.85037e-05		227	0.000307107	286.616	0.000216644		154	0.000151111	194.444	0.000115775
SYNPCC7002_A0418	760	0.000239102	585.065	0.000118039		243	0.000154415	187.067	7.69023e-05		209	0.000130724	160.893	6.23226e-05		0.000174747	5.6978e-05	8.57547e-05		84	0.000109321	64.6651	5.66423e-05		61	9.57292e-05	46.9592	4.96683e-05		88	0.000173326	67.7444	8.80625e-05		135	0.000100463	103.926	5.37156e-05		75	0.000101467	57.7367	4.36414e-05		46	4.51369e-05	35.4119	2.10847e-05
SYNPCC7002_A0419	490	0.000154158	1081.68	0.000218233		161	0.000102308	355.408	0.000146107		149	9.31959e-05	328.918	0.000127408		0.000116554	3.28833e-05	0.000163916		49	6.37705e-05	108.168	9.47477e-05		56	8.78826e-05	123.62	0.000130752		45	8.86326e-05	99.3377	0.000129131		105	7.81381e-05	231.788	0.000119803		69	9.33497e-05	152.318	0.000115132		56	5.49493e-05	123.62	7.36052e-05
SYNPCC7002_A0420	1438	0.000452407	1711.9	0.000345384		496	0.000315184	590.476	0.000242742		818	0.000511639	973.81	0.000377209		0.00042641	0.000100775	0.000321778		111	0.00014446	132.143	0.000115748		141	0.000221276	167.857	0.000177541		142	0.000279685	169.048	0.000219749		348	0.000258972	414.286	0.000214129		150	0.000202934	178.571	0.000134977		111	0.000108917	132.143	7.86797e-05
SYNPCC7002_A0421	121	3.80676e-05	147.202	2.96986e-05		61	3.87625e-05	74.2092	3.05071e-05		51	3.18993e-05	62.0438	2.40329e-05		3.62431e-05	3.77792e-06	2.80795e-05		44	5.72633e-05	53.528	4.68869e-05		25	3.92333e-05	30.4136	3.21682e-05		14	2.75746e-05	17.0316	2.21398e-05		52	3.8697e-05	63.2603	3.26969e-05		37	5.00571e-05	45.0122	3.40233e-05		48	4.70994e-05	58.3942	3.47687e-05
SYNPCC7002_A0422	1348	0.000424092	753.915	0.000152105		580	0.000368562	324.385	0.000133353		645	0.000403432	360.738	0.000139733		0.000398695	2.80663e-05	0.000141731		283	0.000368307	158.277	0.00013864		161	0.000252662	90.0447	9.52394e-05		215	0.000423467	120.246	0.000156311		484	0.00036018	270.694	0.000139912		173	0.000234051	96.7562	7.3135e-05		205	0.000201154	114.653	6.82661e-05
SYNPCC7002_A0423	167	5.25396e-05	183.114	3.6944e-05		74	4.70234e-05	81.1404	3.33564e-05		64	4.00304e-05	70.1754	2.71827e-05		4.65311e-05	6.26907e-06	3.24944e-05		60	7.80864e-05	65.7895	5.76271e-05		28	4.39413e-05	30.7018	3.24729e-05		18	3.5453e-05	19.7368	2.56564e-05		54	4.01853e-05	59.2105	3.06037e-05		35	4.73513e-05	38.3772	2.90081e-05		23	2.25685e-05	25.2193	1.50159e-05
SYNPCC7002_A0424	260	8.17981e-05	231.729	4.67523e-05		124	7.8796e-05	110.517	4.5433e-05		140	8.75666e-05	124.777	4.8333e-05		8.27202e-05	4.45742e-06	4.68394e-05		27	3.51389e-05	24.0642	2.10786e-05		25	3.92333e-05	22.2816	2.35671e-05		48	9.45414e-05	42.7807	5.56117e-05		98	7.29289e-05	87.344	4.51449e-05		25	3.38224e-05	22.2816	1.6842e-05		41	4.02307e-05	36.5419	2.17575e-05
SYNPCC7002_A0425	372	0.000117034	320.413	6.46447e-05		184	0.000116923	158.484	6.5152e-05		189	0.000118215	162.791	6.30577e-05		0.000117391	7.1591e-07	6.42848e-05		104	0.00013535	89.578	7.84642e-05		87	0.000136532	74.9354	7.92584e-05		101	0.000198931	86.994	0.000113085		184	0.000136928	158.484	8.19146e-05		51	6.89976e-05	43.9276	3.32035e-05		56	5.49493e-05	48.2343	2.87194e-05
SYNPCC7002_A0426	439	0.000138113	420.498	8.48372e-05		223	0.000141706	213.602	8.78105e-05		256	0.000160122	245.211	9.49834e-05		0.000146647	1.18071e-05	8.92104e-05		76	9.89094e-05	72.7969	6.37652e-05		59	9.25906e-05	56.5134	5.97737e-05		83	0.000163478	79.5019	0.000103346		208	0.000154788	199.234	0.000102977		63	8.52323e-05	60.3448	4.56128e-05		72	7.06491e-05	68.9655	4.1063e-05
SYNPCC7002_A0427	606	0.000190653	364.621	7.35637e-05		351	0.000223044	211.191	8.68197e-05		372	0.000232677	223.827	8.67002e-05		0.000215458	2.20153e-05	8.23612e-05		128	0.000166584	77.0156	6.74605e-05		116	0.000182042	69.7954	7.38219e-05		117	0.000230445	70.3971	9.15108e-05		309	0.000229949	185.921	9.60955e-05		125	0.000169112	75.2106	5.68493e-05		205	0.000201154	123.345	7.34415e-05
SYNPCC7002_A0428	359	0.000112944	216.395	4.36586e-05		228	0.000144883	137.432	5.64977e-05		246	0.000153867	148.282	5.74377e-05		0.000137231	2.15076e-05	5.25313e-05		70	9.11008e-05	42.1941	3.69592e-05		94	0.000147517	56.6606	5.99294e-05		56	0.000110298	33.7553	4.38793e-05		174	0.000129486	104.882	5.42099e-05		113	0.000152877	68.1133	5.14847e-05		168	0.000164848	101.266	6.02951e-05
SYNPCC7002_A0429	66	2.07641e-05	271.605	5.47974e-05		69	4.38462e-05	283.951	0.000116731		37	2.31426e-05	152.263	5.89798e-05		2.9251e-05	1.26956e-05	7.6836e-05		20	2.60288e-05	82.3045	7.20932e-05		33	5.17879e-05	135.802	0.000143637		22	4.33315e-05	90.535	0.000117689		52	3.8697e-05	213.992	0.000110604		22	2.97637e-05	90.535	6.84326e-05		6	5.88743e-06	24.6914	1.47016e-05
SYNPCC7002_A0430	2882	0.000906701	6717.95	0.00135537		1323	0.000840702	3083.92	0.00126778		1230	0.000769335	2867.13	0.0011106		0.000838913	6.87003e-05	0.00124458		618	0.00080429	1440.56	0.00126183		395	0.000619886	920.746	0.000973864		449	0.000884356	1046.62	0.00136053		839	0.000624361	1955.71	0.00101083		619	0.000837442	1442.89	0.00109064		908	0.000890964	2116.55	0.00126022
SYNPCC7002_A0431	1486	0.000467508	505.958	0.000102079		672	0.000427023	228.805	9.40606e-05		809	0.00050601	275.451	0.000106697		0.000466847	3.94974e-05	0.000100946		255	0.000331867	86.8233	7.60513e-05		199	0.000312297	67.7562	7.16651e-05		242	0.000476646	82.397	0.00010711		582	0.000433109	198.161	0.000102422		217	0.000293578	73.8849	5.58473e-05		285	0.000279653	97.0378	5.77776e-05
SYNPCC7002_A0432	3334	0.0010489	2475.13	0.000499367		1141	0.00072505	847.068	0.000348225		1693	0.00105893	1256.87	0.000486853		0.000944295	0.000189937	0.000444815		209	0.000272001	155.16	0.000135909		217	0.000340545	161.099	0.000170393		320	0.000630276	237.565	0.000308816		680	0.000506037	504.826	0.000260926		644	0.000871264	478.099	0.00036138		550	0.000539681	408.315	0.000243116
SYNPCC7002_A0433	3242	0.00101996	4271.41	0.000861774		571	0.000362843	752.306	0.000309269		853	0.000533531	1123.85	0.000435327		0.000638778	0.000340967	0.000535457		57	7.4182e-05	75.0988	6.57815e-05		61	9.57292e-05	80.3689	8.50054e-05		159	0.000313168	209.486	0.000272316		372	0.000276832	490.119	0.000253324		309	0.000418044	407.115	0.000307725		179	0.000175642	235.837	0.00014042
SYNPCC7002_A0434	1374	0.000432272	664.731	0.000134112		502	0.000318997	242.864	9.98402e-05		494	0.000308985	238.994	9.25752e-05		0.000353418	6.84727e-05	0.000108843		153	0.00019912	74.0203	6.48368e-05		137	0.000214998	66.2796	7.01033e-05		229	0.000451041	110.789	0.000144017		434	0.000322971	209.966	0.000108524		166	0.00022458	80.3096	6.07035e-05		226	0.00022176	109.337	6.51009e-05
SYNPCC7002_A0435	490	0.000154158	190.144	3.83622e-05		279	0.000177291	108.265	4.45074e-05		249	0.000155743	96.624	3.74277e-05		0.000162397	1.29225e-05	4.00991e-05		89	0.000115828	34.5363	3.02515e-05		69	0.000108284	26.7753	2.832e-05		102	0.000200901	39.5809	5.14521e-05		199	0.00014809	77.2216	3.9913e-05		104	0.000140701	40.357	3.05046e-05		151	0.000148167	58.5953	3.48884e-05
SYNPCC7002_A0436	735	0.000231237	686.275	0.000138459		484	0.000307559	451.914	0.00018578		575	0.000359649	536.881	0.000207963		0.000299481	6.45857e-05	0.000177401		264	0.00034358	246.499	0.000215916		203	0.000318574	189.542	0.000200477		154	0.00030332	143.791	0.000186917		324	0.000241112	302.521	0.000156362		355	0.000480278	331.466	0.000250545		564	0.000553418	526.611	0.000313551
SYNPCC7002_A0437	498	0.000156675	3688.89	0.000744248		164	0.000104214	1214.81	0.000499404		203	0.000126972	1503.7	0.000582466		0.000129287	2.63069e-05	0.000608706		30	3.90432e-05	222.222	0.000194652		62	9.72986e-05	459.259	0.000485754		74	0.000145751	548.148	0.00071255		158	0.000117579	1170.37	0.000604921		119	0.000160994	881.481	0.000666284		124	0.000121673	918.519	0.000546899
SYNPCC7002_A0438	516	0.000162338	462.366	9.32841e-05		283	0.000179833	253.584	0.000104247		298	0.000186392	267.025	0.000103433		0.000176187	1.24344e-05	0.000100322		106	0.000137953	94.9821	8.31979e-05		130	0.000204013	116.487	0.000123208		99	0.000194992	88.7097	0.000115316		245	0.000182322	219.534	0.000113469		186	0.000251638	166.667	0.000125978		315	0.00030909	282.258	0.00016806
SYNPCC7002_A0441	267	8.40004e-05	1893.62	0.000382045		144	9.1505e-05	1021.28	0.000419842		129	8.06864e-05	914.894	0.000354388		8.53973e-05	5.54295e-06	0.000385425		94	0.000122335	666.667	0.000583955		62	9.72986e-05	439.716	0.000465084		21	4.13619e-05	148.936	0.000193606		70	5.20921e-05	496.454	0.000256599		41	5.54687e-05	290.78	0.000219792		83	8.14427e-05	588.652	0.000350492
SYNPCC7002_A0442	599	0.00018845	430.316	8.6818e-05		197	0.000125184	141.523	5.81794e-05		195	0.000121968	140.086	5.4263e-05		0.000145201	3.74898e-05	6.64201e-05		45	5.85648e-05	32.3276	2.83168e-05		51	8.00359e-05	36.6379	3.87516e-05		67	0.000131964	48.1322	6.25681e-05		186	0.000138416	133.621	6.90636e-05		95	0.000128525	68.2471	5.15859e-05		176	0.000172698	126.437	7.52822e-05
SYNPCC7002_A0443	2593	0.000815779	7515.94	0.00151637		1320	0.000838796	3826.09	0.00157289		1484	0.000928206	4301.45	0.00166618		0.000860927	5.9391e-05	0.00158515		620	0.000806892	1797.1	0.00157414		442	0.000693645	1281.16	0.00135507		562	0.00110692	1628.99	0.00211756		1019	0.000758312	2953.62	0.00152662		596	0.000806325	1727.54	0.00130579		819	0.000803634	2373.91	0.00141346
SYNPCC7002_A0444	319	0.00010036	402.778	8.1262e-05		163	0.000103579	205.808	8.46067e-05		219	0.000136979	276.515	0.000107109		0.000113639	2.02769e-05	9.09927e-05		63	8.19907e-05	79.5455	6.96764e-05		58	9.10212e-05	73.2323	7.74571e-05		48	9.45414e-05	60.6061	7.87832e-05		170	0.000126509	214.646	0.000110943		42	5.68216e-05	53.0303	4.00839e-05		73	7.16304e-05	92.1717	5.48803e-05
SYNPCC7002_A0445	687	0.000216136	398.955	8.04907e-05		371	0.000235753	215.447	8.85693e-05		374	0.000233928	217.189	8.41292e-05		0.000228605	1.08375e-05	8.43964e-05		102	0.000132747	59.2334	5.18845e-05		107	0.000167918	62.137	6.57217e-05		74	0.000145751	42.9733	5.5862e-05		314	0.00023367	182.346	9.4248e-05		101	0.000136642	58.6527	4.43338e-05		126	0.000123636	73.1707	4.35669e-05
SYNPCC7002_A0446	468	0.000147237	279.57	5.64044e-05		255	0.00016204	152.33	6.2622e-05		296	0.000185141	176.822	6.84927e-05		0.000164806	1.91029e-05	6.25064e-05		131	0.000170489	78.2557	6.85467e-05		136	0.000213429	81.2425	8.59294e-05		76	0.000149691	45.4002	5.90168e-05		289	0.000215066	172.64	8.92315e-05		98	0.000132584	58.5424	4.42504e-05		241	0.000236478	143.967	8.57197e-05
SYNPCC7002_A0447	715	0.000224945	294.602	5.94372e-05		328	0.000208428	135.146	5.5558e-05		346	0.000216415	142.563	5.52223e-05		0.000216596	8.25985e-06	5.67392e-05		198	0.000257685	81.5822	7.14605e-05		132	0.000207152	54.3881	5.75258e-05		129	0.00025408	53.152	6.90936e-05		411	0.000305855	169.345	8.75281e-05		98	0.000132584	40.3791	3.05213e-05		221	0.000216854	91.0589	5.42177e-05
SYNPCC7002_A0448	309	9.72139e-05	222.462	4.48826e-05		195	0.000123913	140.389	5.77131e-05		252	0.00015762	181.425	7.02759e-05		0.000126249	3.02707e-05	5.76239e-05		93	0.000121034	66.9546	5.86477e-05		50	7.84666e-05	35.9971	3.80738e-05		62	0.000122116	44.6364	5.80239e-05		140	0.000104184	100.792	5.20956e-05		61	8.25266e-05	43.9165	3.31951e-05		73	7.16304e-05	52.5558	3.12925e-05
SYNPCC7002_A0449	378	0.000118922	626.866	0.000126473		174	0.000110569	288.557	0.000118624		205	0.000128223	339.967	0.000131688		0.000119238	8.83121e-06	0.000125595		42	5.46605e-05	69.6517	6.10102e-05		51	8.00359e-05	84.5771	8.94564e-05		64	0.000126055	106.136	0.000137969		78	5.80455e-05	129.353	6.68579e-05		75	0.000101467	124.378	9.40135e-05		91	8.92926e-05	150.912	8.98552e-05
SYNPCC7002_A0450	1285	0.000404271	890.506	0.000179663		509	0.000323445	352.737	0.000145009		573	0.000358398	397.089	0.000153814		0.000362038	4.05361e-05	0.000159495		300	0.000390432	207.9	0.000182107		190	0.000298173	131.67	0.000139266		231	0.000454981	160.083	0.000208096		507	0.000377296	351.351	0.000181601		243	0.000328753	168.399	0.000127288		253	0.000248253	175.329	0.000104393
SYNPCC7002_A0451	277	8.71465e-05	157.029	3.16813e-05		134	8.51505e-05	75.9637	3.12283e-05		201	0.000125721	113.946	4.41373e-05		9.93392e-05	2.28688e-05	3.56823e-05		32	4.16461e-05	18.1406	1.58899e-05		46	7.21892e-05	26.0771	2.75815e-05		63	0.000124086	35.7143	4.64258e-05		130	9.67425e-05	73.6961	3.80908e-05		46	6.22331e-05	26.0771	1.97109e-05		90	8.83114e-05	51.0204	3.03783e-05
SYNPCC7002_A0452	251	7.89667e-05	280.761	5.66446e-05		158	0.000100401	176.734	7.26544e-05		133	8.31883e-05	148.77	5.76265e-05		8.75188e-05	1.13546e-05	6.23085e-05		48	6.24691e-05	53.6913	4.70299e-05		53	8.31746e-05	59.2841	6.27042e-05		35	6.89364e-05	39.1499	5.08918e-05		87	6.4743e-05	97.3154	5.02988e-05		64	8.65852e-05	71.5884	5.41114e-05		71	6.96679e-05	79.4183	4.72868e-05
SYNPCC7002_A0453	997	0.000313664	1362.02	0.000274793		470	0.000298662	642.077	0.000263954		453	0.000283341	618.852	0.000239715		0.000298556	1.51622e-05	0.000259488		187	0.000243369	255.464	0.00022377		167	0.000262078	228.142	0.000241304		254	0.000500282	346.995	0.000451066		365	0.000271623	498.634	0.000257725		101	0.000136642	137.978	0.000104293		161	0.000157979	219.945	0.000130959
SYNPCC7002_A0454	653	0.000205439	375.287	7.57157e-05		210	0.000133445	120.69	4.96149e-05		256	0.000160122	147.126	5.699e-05		0.000166335	3.63971e-05	6.07736e-05		95	0.000123637	54.5977	4.78239e-05		94	0.000147517	54.023	5.71396e-05		116	0.000228475	66.6667	8.66615e-05		157	0.000116835	90.2299	4.66365e-05		148	0.000200228	85.0575	6.42923e-05		158	0.000155036	90.8046	5.40663e-05
SYNPCC7002_A0455	71	2.23372e-05	209.44	4.22553e-05		30	1.90635e-05	88.4956	3.63801e-05		35	2.18917e-05	103.245	3.99923e-05		2.10975e-05	1.77545e-06	3.95426e-05		16	2.0823e-05	47.1976	4.13419e-05		21	3.2956e-05	61.9469	6.55206e-05		10	1.96961e-05	29.4985	3.83458e-05		17	1.26509e-05	50.1475	2.59194e-05		14	1.89405e-05	41.2979	3.12158e-05		24	2.35497e-05	70.7965	4.21532e-05
SYNPCC7002_A0456	411	0.000129304	695.431	0.000140306		218	0.000138528	368.866	0.000151639		221	0.00013823	373.942	0.000144848		0.000135354	5.24177e-06	0.000145598		208	0.000270699	351.946	0.000308281		126	0.000197736	213.198	0.000225497		104	0.00020484	175.973	0.000228751		180	0.000133951	304.569	0.00015742		78	0.000105526	131.98	9.97593e-05		124	0.000121673	209.814	0.000124926
SYNPCC7002_A0457	226	7.11014e-05	602.667	0.00012159		92	5.84615e-05	245.333	0.000100855		78	4.87871e-05	208	8.05697e-05		5.945e-05	1.119e-05	0.000101005		46	5.98662e-05	122.667	0.000107448		36	5.64959e-05	96	0.000101538		36	7.09061e-05	96	0.000124793		112	8.33473e-05	298.667	0.00015437		24	3.24695e-05	64	4.83756e-05		56	5.49493e-05	149.333	8.89151e-05
SYNPCC7002_A0458	193	6.07194e-05	154.277	3.11259e-05		69	4.38462e-05	55.1559	2.26743e-05		65	4.06559e-05	51.9584	2.01263e-05		4.84072e-05	1.07814e-05	2.46422e-05		49	6.37705e-05	39.1687	3.43091e-05		35	5.49266e-05	27.9776	2.95917e-05		31	6.1058e-05	24.7802	3.22123e-05		117	8.70682e-05	93.5252	4.83397e-05		39	5.27629e-05	31.1751	2.35643e-05		100	9.81238e-05	79.9361	4.7595e-05
SYNPCC7002_A0459	582	0.000183102	348.921	7.03962e-05		288	0.00018301	172.662	7.09804e-05		298	0.000186392	178.657	6.92036e-05		0.000184168	1.92645e-06	7.01934e-05		74	9.63065e-05	44.3645	3.88603e-05		115	0.000180473	68.9448	7.29223e-05		88	0.000173326	52.7578	6.85811e-05		227	0.000168927	136.091	7.03405e-05		96	0.000129878	57.554	4.35032e-05		147	0.000144242	88.1295	5.24735e-05
SYNPCC7002_A0460	302	9.50117e-05	187.113	3.77508e-05		108	6.86288e-05	66.9145	2.75082e-05		116	7.25552e-05	71.8711	2.78396e-05		7.87319e-05	1.42347e-05	3.10329e-05		53	6.89763e-05	32.8377	2.87636e-05		60	9.41599e-05	37.1747	3.93193e-05		24	4.72707e-05	14.8699	1.93297e-05		115	8.55799e-05	71.2515	3.68273e-05		44	5.95274e-05	27.2615	2.06061e-05		82	8.04615e-05	50.8055	3.02503e-05
SYNPCC7002_A0461	216	6.79554e-05	281.25	5.67433e-05		79	5.02007e-05	102.865	4.22871e-05		132	8.25628e-05	171.875	6.65765e-05		6.69063e-05	1.62065e-05	5.52023e-05		40	5.20576e-05	52.0833	4.56215e-05		43	6.74813e-05	55.9896	5.92196e-05		24	4.72707e-05	31.25	4.06226e-05		101	7.51614e-05	131.51	6.79729e-05		59	7.98208e-05	76.8229	5.8068e-05		56	5.49493e-05	72.9167	4.34156e-05
SYNPCC7002_A0462	130	4.08991e-05	114.943	2.31901e-05		74	4.70234e-05	65.4288	2.68975e-05		85	5.31654e-05	75.1547	2.91115e-05		4.70293e-05	6.13319e-06	2.63997e-05		30	3.90432e-05	26.5252	2.32343e-05		33	5.17879e-05	29.1777	3.0861e-05		17	3.34834e-05	15.0309	1.95391e-05		55	4.09295e-05	48.6295	2.51348e-05		34	4.59984e-05	30.0619	2.27228e-05		95	9.32176e-05	83.9965	5.00127e-05
SYNPCC7002_A0463	145	4.56182e-05	255.732	5.15949e-05		49	3.11371e-05	86.4198	3.55267e-05		54	3.37757e-05	95.2381	3.68909e-05		3.68437e-05	7.71263e-06	4.13375e-05		10	1.30144e-05	17.6367	1.54485e-05		12	1.8832e-05	21.164	2.2385e-05		13	2.5605e-05	22.9277	2.98042e-05		42	3.12553e-05	74.0741	3.82862e-05		23	3.11166e-05	40.5644	3.06613e-05		48	4.70994e-05	84.6561	5.04054e-05
SYNPCC7002_A0464	233	7.33037e-05	298.718	6.02676e-05		159	0.000101037	203.846	8.38001e-05		156	9.75742e-05	200	7.74708e-05		9.06382e-05	1.51117e-05	7.38462e-05		94	0.000122335	120.513	0.000105561		62	9.72986e-05	79.4872	8.40728e-05		37	7.28757e-05	47.4359	6.1663e-05		111	8.26032e-05	142.308	7.35536e-05		54	7.30563e-05	69.2308	5.23294e-05		78	7.65365e-05	100	5.95414e-05
SYNPCC7002_A0465	400	0.000125843	431.499	8.70568e-05		121	7.68896e-05	130.529	5.36597e-05		188	0.000117589	202.805	7.85573e-05		0.000106774	2.62077e-05	7.30912e-05		45	5.85648e-05	48.5437	4.2521e-05		48	7.53279e-05	51.7799	5.47671e-05		40	7.87845e-05	43.1499	5.60916e-05		102	7.59056e-05	110.032	5.68717e-05		92	0.000124466	99.2449	7.50161e-05		79	7.75178e-05	85.2211	5.07419e-05
SYNPCC7002_A0466	367	0.000115461	413.288	8.33826e-05		148	9.40468e-05	166.667	6.85158e-05		199	0.00012447	224.099	8.68057e-05		0.000111326	1.56273e-05	7.9568e-05		86	0.000111924	96.8468	8.48313e-05		59	9.25906e-05	66.4414	7.02745e-05		34	6.69668e-05	38.2883	4.97718e-05		124	9.22774e-05	139.64	7.21746e-05		116	0.000156936	130.631	9.87396e-05		111	0.000108917	125	7.44267e-05
SYNPCC7002_A0467	80	2.51687e-05	90.7029	1.82997e-05		48	3.05017e-05	54.4218	2.23725e-05		48	3.00228e-05	54.4218	2.10805e-05		2.85644e-05	2.95052e-06	2.05842e-05		14	1.82202e-05	15.873	1.39037e-05		14	2.19706e-05	15.873	1.67887e-05		14	2.75746e-05	15.873	2.06337e-05		62	4.61387e-05	70.2948	3.63328e-05		22	2.97637e-05	24.9433	1.88539e-05		26	2.55122e-05	29.4785	1.75519e-05
SYNPCC7002_A0468	75	2.35956e-05	79.1139	1.59616e-05		50	3.17726e-05	52.7426	2.16822e-05		63	3.9405e-05	66.4557	2.57419e-05		3.15911e-05	7.90624e-06	2.11286e-05		8	1.04115e-05	8.43882	7.39184e-06		20	3.13866e-05	21.097	2.23141e-05		20	3.93923e-05	21.097	2.74245e-05		32	2.38135e-05	33.7553	1.74469e-05		25	3.38224e-05	26.3713	1.99332e-05		39	3.82683e-05	41.1392	2.44949e-05
SYNPCC7002_A0469	413	0.000129933	285.024	5.75048e-05		183	0.000116288	126.294	5.19188e-05		201	0.000125721	138.716	5.37324e-05		0.00012398	6.98722e-06	5.43853e-05		46	5.98662e-05	31.746	2.78074e-05		34	5.33573e-05	23.4645	2.48181e-05		52	0.00010242	35.8868	4.66501e-05		110	8.1859e-05	75.9144	3.92374e-05		91	0.000123113	62.8019	4.747e-05		85	8.34052e-05	58.6611	3.49277e-05
SYNPCC7002_A0470	56	1.76181e-05	50.4505	1.01786e-05		38	2.41472e-05	34.2342	1.40735e-05		24	1.50114e-05	21.6216	8.37522e-06		1.89255e-05	4.70612e-06	1.08758e-05		45	5.85648e-05	40.5405	3.55108e-05		27	4.2372e-05	24.3243	2.57276e-05		27	5.31795e-05	24.3243	3.16198e-05		32	2.38135e-05	28.8288	1.49006e-05		17	2.29992e-05	15.3153	1.15764e-05		36	3.53246e-05	32.4324	1.93107e-05
SYNPCC7002_A0471	3	9.43825e-07	30.303	6.11376e-06		1	6.35452e-07	10.101	4.15248e-06		0	0	0	0		5.26425e-07	4.81265e-07	3.42208e-06		0	0	0	0		0	0	0	0		2	3.93923e-06	20.202	2.62611e-05		0	0	0	0		0	0	0	0		4	3.92495e-06	40.404	2.40571e-05
SYNPCC7002_A0472	29	9.12364e-06	92.9487	1.87528e-05		11	6.98997e-06	35.2564	1.44937e-05		14	8.75666e-06	44.8718	1.73813e-05		8.29009e-06	1.14079e-06	1.68759e-05		4	5.20576e-06	12.8205	1.12299e-05		6	9.41599e-06	19.2308	2.03402e-05		11	2.16657e-05	35.2564	4.58306e-05		9	6.69755e-06	28.8462	1.49095e-05		13	1.75876e-05	41.6667	3.14945e-05		13	1.27561e-05	41.6667	2.48089e-05
SYNPCC7002_A0473	8	2.51687e-06	51.2821	1.03464e-05		2	1.2709e-06	12.8205	5.27045e-06		8	5.00381e-06	51.2821	1.98643e-05		2.93052e-06	1.90052e-06	1.1827e-05		1	1.30144e-06	6.41026	5.61495e-06		1	1.56933e-06	6.41026	6.78006e-06		5	9.84806e-06	32.0513	4.16642e-05		1	7.44173e-07	6.41026	3.31323e-06		2	2.70579e-06	12.8205	9.69063e-06		0	0	0	0
SYNPCC7002_A0474	495	0.000155731	1259.54	0.000254118		400	0.000254181	1017.81	0.000418417		392	0.000245186	997.455	0.000386369		0.000218366	5.44296e-05	0.000352968		103	0.000134048	262.087	0.00022957		88	0.000138101	223.919	0.000236836		118	0.000232414	300.254	0.000390308		215	0.000159997	547.074	0.000282762		117	0.000158289	297.71	0.00022503		131	0.000128542	333.333	0.000198471
SYNPCC7002_A0475	174	5.47418e-05	203.509	4.10587e-05		89	5.65552e-05	104.094	4.27924e-05		72	4.50343e-05	84.2105	3.26193e-05		5.21104e-05	6.19485e-06	3.88235e-05		65	8.45936e-05	76.0234	6.65914e-05		36	5.64959e-05	42.1053	4.45343e-05		35	6.89364e-05	40.9357	5.32132e-05		65	4.83712e-05	76.0234	3.92937e-05		27	3.65281e-05	31.5789	2.38695e-05		55	5.39681e-05	64.3275	3.83015e-05
SYNPCC7002_A0476	442	0.000139057	275.905	5.5665e-05		239	0.000151873	149.189	6.13307e-05		301	0.000188268	187.89	7.278e-05		0.000159733	2.55298e-05	6.32586e-05		56	7.28806e-05	34.9563	3.06194e-05		76	0.000119269	47.4407	5.01776e-05		50	9.84806e-05	31.211	4.05719e-05		219	0.000162974	136.704	7.06573e-05		86	0.000116349	53.6829	4.05772e-05		129	0.00012658	80.5243	4.79453e-05
SYNPCC7002_A0477	570	0.000179327	390.947	7.8875e-05		458	0.000291037	314.129	0.000129137		424	0.000265202	290.809	0.000112646		0.000245188	5.84824e-05	0.000106886		167	0.00021734	114.54	0.00010033		178	0.000279341	122.085	0.000129128		127	0.000250141	87.1056	0.000113231		437	0.000325203	299.726	0.000154917		164	0.000221875	112.483	8.50223e-05		281	0.000275728	192.73	0.000114754
SYNPCC7002_A0478	451	0.000141888	409.628	8.2644e-05		226	0.000143612	205.268	8.43846e-05		226	0.000141358	205.268	7.95114e-05		0.000142286	1.1787e-06	8.218e-05		70	9.11008e-05	63.5786	5.56905e-05		83	0.000130255	75.386	7.9735e-05		73	0.000143782	66.3034	8.61893e-05		293	0.000218043	266.122	0.000137549		71	9.60555e-05	64.4868	4.87436e-05		173	0.000169754	157.13	9.35573e-05
SYNPCC7002_A0479	892	0.00028063	1415.87	0.000285658		456	0.000289766	723.81	0.000297555		452	0.000282715	717.46	0.000277911		0.00028437	4.78742e-06	0.000287041		55	7.15792e-05	87.3016	7.64703e-05		81	0.000127116	128.571	0.000135989		91	0.000179235	144.444	0.000187767		392	0.000291716	622.222	0.000321604		113	0.000152877	179.365	0.000135576		132	0.000129523	209.524	0.000124753
SYNPCC7002_A0480	1116	0.000351103	5314.29	0.00107218		431	0.00027388	2052.38	0.000843724		543	0.000339633	2585.71	0.00100159		0.000321539	4.16703e-05	0.000972496		158	0.000205627	752.381	0.000659035		135	0.00021186	642.857	0.000679944		116	0.000228475	552.381	0.000718053		293	0.000218043	1395.24	0.000721147		152	0.00020564	723.81	0.000547105		175	0.000171717	833.333	0.000496178
SYNPCC7002_A0481	2932	0.000922431	1162.11	0.00023446		1562	0.000992575	619.104	0.000254511		1673	0.00104642	663.099	0.000256854		0.000987142	6.21732e-05	0.000248608		662	0.000861553	262.386	0.000229832		478	0.00075014	189.457	0.000200387		578	0.00113844	229.092	0.000297802		1413	0.00105152	560.048	0.000289468		794	0.0010742	314.705	0.000237875		1205	0.00118239	477.606	0.000284373
SYNPCC7002_A0482	114	3.58653e-05	234.568	4.7325e-05		132	8.38796e-05	271.605	0.000111655		130	8.13118e-05	267.49	0.000103613		6.70189e-05	2.70103e-05	8.75312e-05		71	9.24022e-05	146.091	0.000127965		65	0.000102007	133.745	0.000141461		37	7.28757e-05	76.1317	9.89653e-05		107	7.96265e-05	220.165	0.000113795		51	6.89976e-05	104.938	7.93196e-05		102	0.000100086	209.877	0.000124963
SYNPCC7002_A0483	448	0.000140944	368.724	7.43916e-05		244	0.00015505	200.823	8.25574e-05		208	0.000130099	171.193	6.63125e-05		0.000142031	1.25111e-05	7.44205e-05		71	9.24022e-05	58.4362	5.11862e-05		80	0.000125547	65.8436	6.96421e-05		111	0.000218627	91.358	0.000118758		171	0.000127254	140.741	7.27437e-05		59	7.98208e-05	48.5597	3.67047e-05		120	0.000117749	98.7654	5.88063e-05
SYNPCC7002_A0485	127	3.99552e-05	135.25	2.72873e-05		51	3.2408e-05	54.3131	2.23278e-05		48	3.00228e-05	51.1182	1.98009e-05		3.41287e-05	5.18495e-06	2.31387e-05		43	5.59619e-05	45.7934	4.01119e-05		18	2.8248e-05	19.1693	2.02752e-05		26	5.12099e-05	27.689	3.59936e-05		72	5.35804e-05	76.6773	3.96317e-05		21	2.84108e-05	22.3642	1.69044e-05		23	2.25685e-05	24.4941	1.45842e-05
SYNPCC7002_A0486	53	1.66742e-05	68.4755	1.38152e-05		19	1.20736e-05	24.5478	1.00915e-05		27	1.68878e-05	34.8837	1.35124e-05		1.52119e-05	2.71995e-06	1.2473e-05		10	1.30144e-05	12.9199	1.1317e-05		6	9.41599e-06	7.75194	8.19915e-06		22	4.33315e-05	28.4238	3.69487e-05		22	1.63718e-05	28.4238	1.46912e-05		9	1.2176e-05	11.6279	8.78917e-06		9	8.83114e-06	11.6279	6.92342e-06
SYNPCC7002_A0487	11	3.46069e-06	39.0071	7.86984e-06		7	4.44816e-06	24.8227	1.02045e-05		12	7.50571e-06	42.5532	1.64832e-05		5.13819e-06	2.10894e-06	1.15192e-05		2	2.60288e-06	7.0922	6.21229e-06		4	6.27733e-06	14.1844	1.50027e-05		2	3.93923e-06	7.0922	9.21931e-06		3	2.23252e-06	10.6383	5.49854e-06		0	0	0	0		22	2.15872e-05	78.0142	4.64507e-05
SYNPCC7002_A0488	200	6.29216e-05	315.956	6.37454e-05		75	4.76589e-05	118.483	4.87079e-05		67	4.19069e-05	105.845	4.09996e-05		5.08291e-05	1.08602e-05	5.1151e-05		38	4.94547e-05	60.0316	5.25836e-05		23	3.60946e-05	36.3349	3.84311e-05		22	4.33315e-05	34.7551	4.5179e-05		52	3.8697e-05	82.1485	4.24595e-05		28	3.7881e-05	44.2338	3.3435e-05		23	2.25685e-05	36.3349	2.16343e-05
SYNPCC7002_A0489	3238	0.0010187	12265.2	0.00247454		1809	0.00114953	6852.27	0.00281694		1817	0.00113649	6882.58	0.00266599		0.00110157	7.20657e-05	0.00265249		430	0.000559619	1628.79	0.00142671		268	0.000420581	1015.15	0.00107372		404	0.000795724	1530.3	0.00198928		1285	0.000956262	4867.42	0.00251579		553	0.000748151	2094.7	0.00158332		678	0.000665279	2568.18	0.00152913
SYNPCC7002_A0490	6421	0.0020201	18611.6	0.00375496		1871	0.00118893	5423.19	0.00222945		2256	0.00141107	6539.13	0.00253296		0.00154003	0.00043033	0.00283912		492	0.000640308	1426.09	0.00124916		274	0.000429997	794.203	0.000840021		426	0.000839055	1234.78	0.00160512		1420	0.00105673	4115.94	0.00212738		498	0.000673741	1443.48	0.00109108		491	0.000481788	1423.19	0.000847386
SYNPCC7002_A0491	903	0.000284091	436.232	8.80115e-05		353	0.000224314	170.531	7.01046e-05		365	0.000228299	176.329	6.83016e-05		0.000245568	3.34214e-05	7.54726e-05		113	0.000147063	54.5894	4.78166e-05		98	0.000153794	47.343	5.00742e-05		140	0.000275746	67.6329	8.79175e-05		397	0.000295437	191.787	9.91279e-05		130	0.000175876	62.8019	4.747e-05		171	0.000167792	82.6087	4.91864e-05
SYNPCC7002_A0492	70	2.20226e-05	84.2359	1.69949e-05		66	4.19398e-05	79.4224	3.26501e-05		82	5.1289e-05	98.6763	3.82227e-05		3.84171e-05	1.49478e-05	2.92892e-05		54	7.02777e-05	64.9819	5.69198e-05		45	7.06199e-05	54.1516	5.72756e-05		24	4.72707e-05	28.8809	3.75429e-05		70	5.20921e-05	84.2359	4.35384e-05		44	5.95274e-05	52.9483	4.00219e-05		33	3.23808e-05	39.7112	2.36446e-05
SYNPCC7002_A0493	754	0.000237215	750.249	0.000151366		377	0.000239565	375.124	0.000154212		408	0.000255194	405.97	0.000157254		0.000243991	9.77285e-06	0.000154277		329	0.000428174	327.363	0.000286748		216	0.000338976	214.925	0.000227324		122	0.000240293	121.393	0.000157802		313	0.000232926	311.443	0.000160973		180	0.000243521	179.104	0.000135379		272	0.000266897	270.647	0.000161147
SYNPCC7002_A0494	584	0.000183731	1063.75	0.000214616		288	0.00018301	524.59	0.000215656		308	0.000192647	561.02	0.000217313		0.000186463	5.36758e-06	0.000215862		119	0.000154871	216.758	0.000189865		126	0.000197736	229.508	0.000242749		46	9.06022e-05	83.7887	0.000108919		223	0.000165951	406.193	0.000209946		106	0.000143407	193.078	0.000145942		130	0.000127561	236.794	0.000140991
SYNPCC7002_A0495	466	0.000146607	1339.08	0.000270165		297	0.000188729	853.448	0.000350848		311	0.000194523	893.678	0.00034617		0.00017662	2.61525e-05	0.000322394		52	6.76748e-05	149.425	0.000130886		73	0.000114561	209.77	0.000221872		67	0.000131964	192.529	0.000250273		219	0.000162974	629.31	0.000325267		184	0.000248933	528.736	0.000399655		296	0.000290446	850.575	0.000506444
SYNPCC7002_A0496	3138	0.00098724	3917.6	0.000790392		1252	0.000795585	1563.05	0.000642561		1569	0.000981371	1958.8	0.00075875		0.000921399	0.000108997	0.000730568		164	0.000213436	204.744	0.000179342		220	0.000345253	274.657	0.000290502		220	0.000433315	274.657	0.000357033		791	0.000588641	987.516	0.00051041		266	0.00035987	332.085	0.000251013		331	0.00032479	413.233	0.000246045
SYNPCC7002_A0497	69	2.1708e-05	94.6502	1.90961e-05		44	2.79599e-05	60.3567	2.48123e-05		45	2.81464e-05	61.7284	2.39107e-05		2.59381e-05	3.66458e-06	2.26064e-05		27	3.51389e-05	37.037	3.24419e-05		17	2.66786e-05	23.3196	2.46649e-05		11	2.16657e-05	15.0892	1.96148e-05		32	2.38135e-05	43.8957	2.26881e-05		33	4.46455e-05	45.2675	3.42163e-05		34	3.33621e-05	46.6392	2.77696e-05
SYNPCC7002_A0498	153	4.8135e-05	227.679	4.59351e-05		76	4.82943e-05	113.095	4.64929e-05		70	4.37833e-05	104.167	4.03494e-05		4.67376e-05	2.5597e-06	4.42591e-05		79	0.000102814	117.56	0.000102974		40	6.27733e-05	59.5238	6.29577e-05		19	3.74226e-05	28.2738	3.67538e-05		84	6.25105e-05	125	6.46079e-05		16	2.16463e-05	23.8095	1.79969e-05		54	5.29868e-05	80.3571	4.78458e-05
SYNPCC7002_A0499	185	5.82025e-05	419.501	8.4636e-05		54	3.43144e-05	122.449	5.03382e-05		51	3.18993e-05	115.646	4.47961e-05		4.14721e-05	1.45392e-05	5.99234e-05		35	4.55504e-05	79.3651	6.95185e-05		27	4.2372e-05	61.2245	6.47565e-05		22	4.33315e-05	49.8866	6.48488e-05		57	4.24178e-05	129.252	6.68054e-05		17	2.29992e-05	38.5488	2.91378e-05		13	1.27561e-05	29.4785	1.75519e-05
SYNPCC7002_A0500	404	0.000127102	316.119	6.37783e-05		165	0.00010485	129.108	5.30757e-05		165	0.000103203	129.108	5.00105e-05		0.000111718	1.33479e-05	5.56215e-05		68	8.84979e-05	53.2081	4.66067e-05		49	7.68972e-05	38.3412	4.05531e-05		31	6.1058e-05	24.2567	3.15318e-05		123	9.15332e-05	96.2441	4.9745e-05		60	8.11737e-05	46.9484	3.54868e-05		48	4.70994e-05	37.5587	2.2363e-05
SYNPCC7002_A0501	1340	0.000421575	1217.08	0.00024555		633	0.000402241	574.932	0.000236352		527	0.000329626	478.656	0.000185409		0.000384481	4.84792e-05	0.000222437		270	0.000351389	245.232	0.000214806		361	0.000566529	327.884	0.000346799		240	0.000472707	217.984	0.000283362		513	0.000381761	465.94	0.000240827		191	0.000258403	173.479	0.000131127		322	0.000315959	292.461	0.000174136
SYNPCC7002_A0502	1649	0.000518789	2262	0.000456368		776	0.00049311	1064.47	0.000437599		791	0.000494751	1085.05	0.000420298		0.000502217	1.43752e-05	0.000438088		230	0.000299331	315.501	0.000276357		288	0.000451967	395.062	0.000417853		272	0.000535735	373.114	0.000485019		840	0.000625105	1152.26	0.000595563		265	0.000358517	363.512	0.000274767		419	0.000411139	574.76	0.00034222
SYNPCC7002_A0503	982	0.000308945	1221.39	0.000246421		503	0.000319632	625.622	0.00025719		532	0.000332753	661.692	0.000256309		0.000320443	1.19247e-05	0.000253307		193	0.000251178	240.05	0.000210267		214	0.000335837	266.169	0.000281524		133	0.000261959	165.423	0.000215037		396	0.000294692	492.537	0.000254574		187	0.000252991	232.587	0.000175805		320	0.000313996	398.01	0.000236981
SYNPCC7002_A0504	17561	0.00552483	7428.51	0.00149873		5985	0.00380318	2531.73	0.00104078		7565	0.00473172	3200.08	0.00123957		0.00468658	0.000861716	0.00125969		1024	0.00133267	433.164	0.000379423		1390	0.00218137	587.986	0.000621907		1377	0.00271216	582.487	0.000757189		3997	0.00297446	1690.78	0.000873901		2539	0.003435	1074.03	0.000811824		3318	0.00325575	1403.55	0.000835695
SYNPCC7002_A0505	1021	0.000321215	1754.3	0.000353936		380	0.000241472	652.921	0.000268413		463	0.000289595	795.533	0.000308153		0.000284094	4.01553e-05	0.000310167		47	6.11677e-05	80.756	7.07368e-05		92	0.000144378	158.076	0.000167195		124	0.000244232	213.058	0.00027696		242	0.00018009	415.808	0.000214916		283	0.000382869	486.254	0.000367544		447	0.000438613	768.041	0.000457302
SYNPCC7002_A0506	112	3.52361e-05	162.319	3.27485e-05		43	2.73244e-05	62.3188	2.5619e-05		46	2.87719e-05	66.6667	2.58236e-05		3.04441e-05	4.21261e-06	2.80637e-05		24	3.12345e-05	34.7826	3.04672e-05		24	3.7664e-05	34.7826	3.67892e-05		21	4.13619e-05	30.4348	3.95629e-05		45	3.34878e-05	65.2174	3.37085e-05		32	4.32926e-05	46.3768	3.50548e-05		14	1.37373e-05	20.2899	1.20809e-05
SYNPCC7002_A0507	312	9.81577e-05	232.662	4.69405e-05		108	6.86288e-05	80.5369	3.31083e-05		170	0.000106331	126.771	4.91053e-05		9.10391e-05	1.98335e-05	4.30514e-05		90	0.00011713	67.1141	5.87874e-05		70	0.000109853	52.1999	5.52113e-05		51	0.00010045	38.0313	4.94378e-05		116	8.6324e-05	86.5026	4.471e-05		96	0.000129878	71.5884	5.41114e-05		163	0.000159942	121.551	7.23732e-05
SYNPCC7002_A0508	234	7.36183e-05	174.888	3.52843e-05		84	5.33779e-05	62.7803	2.58087e-05		93	5.81692e-05	69.5067	2.69237e-05		6.17218e-05	1.05775e-05	2.93389e-05		10	1.30144e-05	7.47384	6.54658e-06		27	4.2372e-05	20.1794	2.13435e-05		43	8.46934e-05	32.1375	4.17763e-05		81	6.0278e-05	60.5381	3.12899e-05		29	3.92339e-05	21.6741	1.63828e-05		15	1.47186e-05	11.2108	6.67504e-06
SYNPCC7002_A0509	102	3.209e-05	116.838	2.35726e-05		97	6.16388e-05	111.111	4.56772e-05		132	8.25628e-05	151.203	5.8569e-05		5.87639e-05	2.53589e-05	4.26063e-05		41	5.3359e-05	46.9645	4.11377e-05		57	8.94519e-05	65.2921	6.90588e-05		40	7.87845e-05	45.819	5.95612e-05		95	7.06964e-05	108.82	5.62451e-05		57	7.7115e-05	65.2921	4.93523e-05		68	6.67242e-05	77.8923	4.63782e-05
SYNPCC7002_A0510	98	3.08316e-05	323.432	6.52538e-05		48	3.05017e-05	158.416	6.5124e-05		72	4.50343e-05	237.624	9.20445e-05		3.54558e-05	8.29679e-06	7.41408e-05		26	3.38374e-05	85.8086	7.51625e-05		38	5.96346e-05	125.413	0.000132648		18	3.5453e-05	59.4059	7.72232e-05		49	3.64645e-05	161.716	8.35851e-05		27	3.65281e-05	89.1089	6.73546e-05		42	4.1212e-05	138.614	8.25326e-05
SYNPCC7002_A0511	196	6.16632e-05	175.156	3.53385e-05		125	7.94314e-05	111.707	4.59221e-05		130	8.13118e-05	116.175	4.50009e-05		7.41355e-05	1.08422e-05	4.20872e-05		53	6.89763e-05	47.3637	4.14874e-05		38	5.96346e-05	33.9589	3.5918e-05		31	6.1058e-05	27.7033	3.60122e-05		120	8.93007e-05	107.239	5.54277e-05		52	7.03505e-05	46.4701	3.51253e-05		88	8.63489e-05	78.6416	4.68243e-05
SYNPCC7002_A0512	781	0.000245709	669.237	0.000135021		463	0.000294214	396.744	0.000163099		489	0.000305858	419.023	0.00016231		0.000281927	3.19014e-05	0.000153477		122	0.000158776	104.542	9.15713e-05		143	0.000224414	122.536	0.000129606		192	0.000378166	164.524	0.000213869		324	0.000241112	277.635	0.000143499		175	0.000236757	149.957	0.000113348		215	0.000210966	184.233	0.000109695
SYNPCC7002_A0513	632	0.000198832	688.453	0.000138898		347	0.000220502	377.996	0.000155392		415	0.000259572	452.07	0.000175111		0.000226302	3.07827e-05	0.000156467		103	0.000134048	112.2	9.828e-05		104	0.00016321	113.29	0.000119825		112	0.000220597	122.004	0.000158596		282	0.000209857	307.19	0.000158775		142	0.000192111	154.684	0.000116921		226	0.00022176	246.187	0.000146583
SYNPCC7002_A0514	331	0.000104135	414.787	8.36849e-05		164	0.000104214	205.514	8.44857e-05		158	9.88252e-05	197.995	7.66942e-05		0.000102392	3.08879e-06	8.16216e-05		65	8.45936e-05	81.4536	7.13479e-05		58	9.10212e-05	72.6817	7.68747e-05		55	0.000108329	68.9223	8.95937e-05		171	0.000127254	214.286	0.000110756		92	0.000124466	115.288	8.71428e-05		92	9.02739e-05	115.288	6.86442e-05
SYNPCC7002_A0515	226	7.11014e-05	818.841	0.000165204		68	4.32107e-05	246.377	0.000101284		56	3.50266e-05	202.899	7.85936e-05		4.97796e-05	1.89132e-05	0.000115027		22	2.86317e-05	79.7101	6.98207e-05		24	3.7664e-05	86.9565	9.19731e-05		33	6.49972e-05	119.565	0.000155426		77	5.73013e-05	278.986	0.000144197		20	2.70579e-05	72.4638	5.47731e-05		28	2.74747e-05	101.449	6.04043e-05
SYNPCC7002_A0516	338	0.000106338	366.992	7.40422e-05		289	0.000183646	313.789	0.000128997		307	0.000192021	333.333	0.000129118		0.000160668	4.72376e-05	0.000110719		156	0.000203025	169.381	0.000148366		136	0.000213429	147.666	0.000156184		87	0.000171356	94.4625	0.000122794		240	0.000178601	260.586	0.000134687		149	0.000201581	161.781	0.000122285		354	0.000347358	384.365	0.000228856
SYNPCC7002_A0517	1554	0.000488901	1285.36	0.000259327		835	0.000530602	690.653	0.000283924		855	0.000534782	707.196	0.000273935		0.000518095	2.53689e-05	0.000272395		228	0.000296728	188.586	0.000165188		185	0.000290326	153.019	0.000161847		228	0.000449072	188.586	0.000245147		672	0.000500084	555.831	0.000287289		200	0.000270579	165.426	0.00012504		324	0.000317921	267.99	0.000159565
SYNPCC7002_A0518	173	5.44272e-05	278.583	5.62052e-05		41	2.60535e-05	66.0225	2.71415e-05		38	2.37681e-05	61.1916	2.37028e-05		3.47496e-05	1.70796e-05	3.56832e-05		34	4.42489e-05	54.7504	4.79577e-05		17	2.66786e-05	27.3752	2.89545e-05		26	5.12099e-05	41.868	5.44251e-05		22	1.63718e-05	35.4267	1.83108e-05		24	3.24695e-05	38.6473	2.92123e-05		17	1.6681e-05	27.3752	1.62996e-05
SYNPCC7002_A0519	3392	0.00106715	7962.44	0.00160645		1418	0.00090107	3328.64	0.00136839		2029	0.00126909	4762.91	0.00184493		0.0010791	0.000184301	0.00160659		415	0.000540097	974.178	0.000853315		378	0.000593207	887.324	0.000938514		674	0.00132752	1582.16	0.00205669		1588	0.00118175	3727.7	0.00192671		359	0.000485689	842.723	0.000636988		484	0.000474919	1136.15	0.00067648
SYNPCC7002_A0520	83	2.61125e-05	88.3919	1.78334e-05		84	5.33779e-05	89.4569	3.67753e-05		83	5.19145e-05	88.3919	3.4239e-05		4.38016e-05	1.53367e-05	2.96159e-05		39	5.07561e-05	41.5335	3.63806e-05		30	4.70799e-05	31.9489	3.3792e-05		17	3.34834e-05	18.1044	2.35343e-05		70	5.20921e-05	74.5474	3.85308e-05		45	6.08802e-05	47.9233	3.62237e-05		62	6.08367e-05	66.0277	3.93138e-05
SYNPCC7002_A0521	83	2.61125e-05	99.8797	2.01511e-05		39	2.47826e-05	46.9314	1.92933e-05		52	3.25247e-05	62.5752	2.42388e-05		2.78066e-05	4.13977e-06	2.12277e-05		26	3.38374e-05	31.2876	2.74058e-05		30	4.70799e-05	36.1011	3.81838e-05		14	2.75746e-05	16.8472	2.19e-05		29	2.1581e-05	34.8977	1.80373e-05		12	1.62347e-05	14.4404	1.09151e-05		22	2.15872e-05	26.4741	1.57631e-05
SYNPCC7002_A0522	256	8.05397e-05	199.377	4.02251e-05		216	0.000137258	168.224	6.91562e-05		230	0.000143859	179.128	6.93859e-05		0.000120552	3.48087e-05	5.95891e-05		101	0.000131445	78.6604	6.89012e-05		67	0.000105145	52.1807	5.5191e-05		75	0.000147721	58.4112	7.59301e-05		167	0.000124277	130.062	6.72244e-05		112	0.000151524	87.2274	6.59325e-05		176	0.000172698	137.072	8.16144e-05
SYNPCC7002_A0523	330	0.000103821	440	8.87718e-05		73	4.6388e-05	97.3333	4.00133e-05		103	6.4424e-05	137.333	5.31966e-05		7.15442e-05	2.9371e-05	6.06606e-05		16	2.0823e-05	21.3333	1.86866e-05		31	4.86493e-05	41.3333	4.37179e-05		12	2.36354e-05	16	2.07988e-05		46	3.42319e-05	61.3333	3.17009e-05		27	3.65281e-05	36	2.72113e-05		21	2.0606e-05	28	1.66716e-05
SYNPCC7002_A0524	38	1.19551e-05	99.7375	2.01225e-05		11	6.98997e-06	28.8714	1.18689e-05		14	8.75666e-06	36.7454	1.42335e-05		9.23391e-06	2.51674e-06	1.54083e-05		0	0	0	0		5	7.84666e-06	13.1234	1.38804e-05		4	7.87845e-06	10.4987	1.36475e-05		13	9.67425e-06	34.1207	1.76358e-05		18	2.43521e-05	47.2441	3.57103e-05		14	1.37373e-05	36.7454	2.18787e-05
SYNPCC7002_A0525	1197	0.000376586	1194.61	0.000241018		405	0.000257358	404.192	0.000166161		493	0.00030836	492.016	0.000190584		0.000314101	5.98211e-05	0.000199254		216	0.000281111	215.569	0.000188824		143	0.000224414	142.715	0.000150948		144	0.000283624	143.713	0.000186815		384	0.000285762	383.234	0.000198079		134	0.000181288	133.733	0.000101084		131	0.000128542	130.739	7.78435e-05
SYNPCC7002_A0526	1425	0.000448317	1301.37	0.000262557		599	0.000380636	547.032	0.000224882		720	0.000450343	657.534	0.000254699		0.000426432	3.96735e-05	0.000247379		271	0.00035269	247.489	0.000216783		135	0.00021186	123.288	0.0001304		205	0.000403771	187.215	0.000243365		439	0.000326692	400.913	0.000207217		218	0.000294931	199.087	0.000150483		147	0.000144242	134.247	7.99323e-05
SYNPCC7002_A0527	109	3.42923e-05	83.3333	1.68128e-05		73	4.6388e-05	55.8104	2.29434e-05		60	3.75285e-05	45.8716	1.77685e-05		3.94029e-05	6.2619e-06	1.91749e-05		28	3.64403e-05	21.4067	1.87508e-05		26	4.08026e-05	19.8777	2.10244e-05		26	5.12099e-05	19.8777	2.58394e-05		33	2.45577e-05	25.2294	1.30401e-05		16	2.16463e-05	12.2324	9.2461e-06		36	3.53246e-05	27.5229	1.63875e-05
SYNPCC7002_A0528	589	0.000185304	934.921	0.000188624		264	0.000167759	419.048	0.000172268		237	0.000148238	376.19	0.000145719		0.0001671	1.8542e-05	0.00016887		77	0.000100211	122.222	0.000107058		90	0.00014124	142.857	0.000151099		67	0.000131964	106.349	0.000138246		155	0.000115347	246.032	0.000127165		127	0.000171818	201.587	0.000152374		179	0.000175642	284.127	0.000169173
SYNPCC7002_A0529	467	0.000146922	319.644	6.44895e-05		203	0.000128997	138.946	5.712e-05		196	0.000122593	134.155	5.19654e-05		0.000132837	1.26109e-05	5.78583e-05		144	0.000187407	98.5626	8.63342e-05		94	0.000147517	64.3395	6.80512e-05		91	0.000179235	62.2861	8.09671e-05		206	0.0001533	140.999	7.28774e-05		135	0.000182641	92.4025	6.98441e-05		202	0.00019821	138.261	8.23228e-05
SYNPCC7002_A0530	630	0.000198203	1500	0.000302631		475	0.00030184	1130.95	0.000464929		423	0.000264576	1007.14	0.000390121		0.000254873	5.24951e-05	0.000385894		53	6.89763e-05	126.19	0.000110534		124	0.000194597	295.238	0.00031227		124	0.000244232	295.238	0.000383787		282	0.000209857	671.429	0.000347037		123	0.000166406	292.857	0.000221362		172	0.000168773	409.524	0.000243836
SYNPCC7002_A0531	1487	0.000467822	629.019	0.000126907		814	0.000517258	344.332	0.000141553		832	0.000520396	351.946	0.000136328		0.000501825	2.94892e-05	0.000134929		169	0.000219943	71.489	6.26195e-05		201	0.000315436	85.0254	8.99305e-05		272	0.000535735	115.059	0.000149568		699	0.000520177	295.685	0.000152829		257	0.000347694	108.714	8.21735e-05		419	0.000411139	177.242	0.000105532
SYNPCC7002_A0532	286	8.99779e-05	493.955	9.96574e-05		151	9.59532e-05	260.794	0.000107211		167	0.000104454	288.428	0.000111724		9.67952e-05	7.27489e-06	0.000106198		39	5.07561e-05	67.3575	5.90006e-05		37	5.80653e-05	63.9033	6.75899e-05		45	8.86326e-05	77.7202	0.00010103		121	9.00449e-05	208.981	0.000108015		89	0.000120408	153.713	0.000116187		127	0.000124617	219.344	0.0001306
SYNPCC7002_A0533	1878	0.000590834	1320.68	0.000266452		840	0.000533779	590.717	0.000242841		741	0.000463478	521.097	0.000201849		0.000529364	6.3793e-05	0.000237047		251	0.000326661	176.512	0.000154613		234	0.000367224	164.557	0.00017405		250	0.000492403	175.809	0.000228538		743	0.00055292	522.504	0.000270063		206	0.000278696	144.866	0.0001095		362	0.000355208	254.571	0.000151575
SYNPCC7002_A0534	150	4.71912e-05	121.951	2.46042e-05		53	3.36789e-05	43.0894	1.77139e-05		56	3.50266e-05	45.5285	1.76356e-05		3.86323e-05	7.44284e-06	1.99845e-05		26	3.38374e-05	21.1382	1.85156e-05		22	3.45253e-05	17.8862	1.8918e-05		22	4.33315e-05	17.8862	2.32507e-05		102	7.59056e-05	82.9268	4.28618e-05		18	2.43521e-05	14.6341	1.10615e-05		18	1.76623e-05	14.6341	8.71337e-06
SYNPCC7002_A0535	44	1.38428e-05	125.356	2.52911e-05		18	1.14381e-05	51.2821	2.10818e-05		28	1.75133e-05	79.7721	3.09e-05		1.42647e-05	3.0595e-06	2.57576e-05		7	9.11008e-06	19.943	1.74687e-05		7	1.09853e-05	19.943	2.10935e-05		3	5.90884e-06	8.54701	1.11105e-05		21	1.56276e-05	59.8291	3.09234e-05		14	1.89405e-05	39.886	3.01486e-05		7	6.86866e-06	19.943	1.18744e-05
SYNPCC7002_A0536	40	1.25843e-05	196.078	3.95596e-05		29	1.84281e-05	142.157	5.844e-05		15	9.38214e-06	73.5294	2.84819e-05		1.34649e-05	4.58681e-06	4.21605e-05		7	9.11008e-06	34.3137	3.00565e-05		12	1.8832e-05	58.8235	6.22171e-05		4	7.87845e-06	19.6078	2.54887e-05		32	2.38135e-05	156.863	8.10766e-05		13	1.75876e-05	63.7255	4.81681e-05		17	1.6681e-05	83.3333	4.96178e-05
SYNPCC7002_A0537	20	6.29216e-06	99.5025	2.0075e-05		8	5.08361e-06	39.801	1.6362e-05		8	5.00381e-06	39.801	1.54171e-05		5.45986e-06	7.21899e-07	1.72847e-05		1	1.30144e-06	4.97512	4.35787e-06		3	4.70799e-06	14.9254	1.57864e-05		1	1.96961e-06	4.97512	6.46728e-06		4	2.97669e-06	19.9005	1.02858e-05		2	2.70579e-06	9.95025	7.52108e-06		12	1.17749e-05	59.7015	3.55471e-05
SYNPCC7002_A0538	147	4.62474e-05	109.131	2.20177e-05		89	5.65552e-05	66.0728	2.71622e-05		92	5.75438e-05	68.2999	2.64563e-05		5.34488e-05	6.25614e-06	2.5212e-05		58	7.54835e-05	43.0586	3.77165e-05		27	4.2372e-05	20.0445	2.12009e-05		21	4.13619e-05	15.5902	2.02661e-05		68	5.06037e-05	50.4826	2.60926e-05		28	3.7881e-05	20.7869	1.57122e-05		26	2.55122e-05	19.3022	1.14928e-05
SYNPCC7002_A0539	24	7.5506e-06	45.977	9.27605e-06		18	1.14381e-05	34.4828	1.41757e-05		6	3.75285e-06	11.4943	4.45235e-06		7.58053e-06	3.84272e-06	9.30136e-06		5	6.5072e-06	9.57854	8.39016e-06		7	1.09853e-05	13.41	1.41836e-05		6	1.18177e-05	11.4943	1.49416e-05		13	9.67425e-06	24.9042	1.28721e-05		7	9.47026e-06	13.41	1.01362e-05		15	1.47186e-05	28.7356	1.71096e-05
SYNPCC7002_A0540	118	3.71238e-05	244.306	4.92898e-05		93	5.9097e-05	192.547	7.9155e-05		113	7.06788e-05	233.954	9.06232e-05		5.56332e-05	1.70436e-05	7.30227e-05		19	2.47273e-05	39.3375	3.4457e-05		16	2.51093e-05	33.1263	3.50374e-05		18	3.5453e-05	37.2671	4.84443e-05		54	4.01853e-05	111.801	5.77859e-05		17	2.29992e-05	35.1967	2.66041e-05		18	1.76623e-05	37.2671	2.21893e-05
SYNPCC7002_A0541	79	2.4854e-05	122.481	2.4711e-05		64	4.06689e-05	99.2248	4.07908e-05		62	3.87795e-05	96.124	3.7234e-05		3.47675e-05	8.63711e-06	3.42453e-05		21	2.73302e-05	32.5581	2.85187e-05		30	4.70799e-05	46.5116	4.91949e-05		17	3.34834e-05	26.3566	3.42615e-05		27	2.00927e-05	41.8605	2.16361e-05		10	1.35289e-05	15.5039	1.17189e-05		36	3.53246e-05	55.814	3.32324e-05
SYNPCC7002_A0542	10839	0.00341004	39703.3	0.0080103		5091	0.00323508	18648.4	0.00766625		8467	0.0052959	31014.7	0.0120137		0.00398034	0.00114266	0.00923007		633	0.000823811	2318.68	0.00203101		1579	0.00247797	5783.88	0.00611756		843	0.00166038	3087.91	0.00401405		2248	0.0016729	8234.43	0.00425607		692	0.000936203	2534.8	0.00191598		521	0.000511225	1908.42	0.0011363
SYNPCC7002_A0543	871	0.000274024	3415.69	0.000689129		416	0.000264348	1631.37	0.000670649		475	0.000297101	1862.75	0.000721542		0.000278491	1.68273e-05	0.000693773		91	0.000118431	356.863	0.000312588		126	0.000197736	494.118	0.000522623		214	0.000421497	839.216	0.00109092		305	0.000226973	1196.08	0.000618209		165	0.000223228	647.059	0.000489092		294	0.000288484	1152.94	0.000686477
SYNPCC7002_A0544	135	4.24721e-05	405.405	8.17922e-05		75	4.76589e-05	225.225	9.2589e-05		62	3.87795e-05	186.186	7.212e-05		4.29702e-05	4.46059e-06	8.2167e-05		47	6.11677e-05	141.141	0.00012363		36	5.64959e-05	108.108	0.000114345		19	3.74226e-05	57.0571	7.41698e-05		60	4.46504e-05	180.18	9.31285e-05		16	2.16463e-05	48.048	3.6318e-05		18	1.76623e-05	54.0541	3.21845e-05
SYNPCC7002_A0545	461	0.000145034	1409.79	0.00028443		206	0.000130903	629.969	0.000258977		206	0.000128848	629.969	0.000244021		0.000134928	8.81208e-06	0.000262476		157	0.000204326	480.122	0.000420555		102	0.000160072	311.927	0.000329922		110	0.000216657	336.391	0.000437283		136	0.000101207	415.902	0.000214965		84	0.000113643	256.881	0.000194168		89	8.73302e-05	272.171	0.000162055
SYNPCC7002_A0546	222	6.9843e-05	860.465	0.000173602		145	9.21405e-05	562.016	0.000231042		144	9.00685e-05	558.14	0.000216198		8.40173e-05	1.2319e-05	0.000206947		107	0.000139254	414.729	0.000363274		82	0.000128685	317.829	0.000336165		68	0.000133934	263.566	0.000342615		140	0.000104184	542.636	0.000280468		112	0.000151524	434.109	0.000328129		102	0.000100086	395.349	0.000235396
SYNPCC7002_A0547	76	2.39102e-05	110.626	2.23192e-05		40	2.54181e-05	58.2242	2.39357e-05		36	2.25171e-05	52.4017	2.0298e-05		2.39485e-05	1.45085e-06	2.21843e-05		20	2.60288e-05	29.1121	2.55002e-05		20	3.13866e-05	29.1121	3.07916e-05		8	1.57569e-05	11.6448	1.51374e-05		45	3.34878e-05	65.5022	3.38557e-05		13	1.75876e-05	18.9229	1.43032e-05		21	2.0606e-05	30.5677	1.82004e-05
SYNPCC7002_A0548	351	0.000110427	329.577	6.64936e-05		115	7.30769e-05	107.981	4.43905e-05		145	9.0694e-05	136.15	5.27384e-05		9.13995e-05	1.86853e-05	5.45408e-05		96	0.000124938	90.1408	7.89573e-05		83	0.000130255	77.9343	8.24303e-05		93	0.000183174	87.3239	0.000113514		160	0.000119068	150.235	7.76508e-05		57	7.7115e-05	53.5211	4.04549e-05		90	8.83114e-05	84.507	5.03167e-05
SYNPCC7002_A0549	218	6.85846e-05	315.942	6.37426e-05		165	0.00010485	239.13	9.83053e-05		206	0.000128848	298.551	0.000115645		0.000100761	3.03391e-05	9.25643e-05		51	6.63734e-05	73.913	6.47428e-05		55	8.63132e-05	79.7101	8.43086e-05		59	0.000116207	85.5072	0.000111153		106	7.88823e-05	153.623	7.94022e-05		95	0.000128525	137.681	0.000104069		183	0.000179567	265.217	0.000157914
SYNPCC7002_A0550	942	0.000296361	642.127	0.000129552		616	0.000391438	419.905	0.000172621		582	0.000364027	396.728	0.000153674		0.000350609	4.89383e-05	0.000151949		460	0.000598662	313.565	0.000274662		314	0.00049277	214.042	0.00022639		190	0.000374226	129.516	0.000168361		545	0.000405574	371.506	0.000192018		226	0.000305754	154.056	0.000116446		377	0.000369927	256.987	0.000153014
SYNPCC7002_A0551	409	0.000128675	428.721	8.64962e-05		224	0.000142341	234.801	9.65255e-05		192	0.000120091	201.258	7.79581e-05		0.000130369	1.12213e-05	8.69933e-05		85	0.000110622	89.0985	7.80443e-05		106	0.000166349	111.111	0.000117521		48	9.45414e-05	50.3145	6.54049e-05		233	0.000173392	244.235	0.000126236		76	0.00010282	79.6646	6.0216e-05		107	0.000104992	112.159	6.67812e-05
SYNPCC7002_A0552	225	7.07868e-05	328.947	6.63665e-05		114	7.24415e-05	166.667	6.85158e-05		136	8.50647e-05	198.83	7.70178e-05		7.60977e-05	7.80962e-06	7.06334e-05		37	4.81533e-05	54.0936	4.73823e-05		48	7.53279e-05	70.1754	7.42239e-05		50	9.84806e-05	73.0994	9.50236e-05		118	8.78124e-05	172.515	8.91665e-05		61	8.25266e-05	89.1813	6.74093e-05		89	8.73302e-05	130.117	7.74734e-05
SYNPCC7002_A0553	279	8.77757e-05	528.409	0.000106609		184	0.000116923	348.485	0.00014326		298	0.000186392	564.394	0.00021862		0.000130364	5.06633e-05	0.000156163		62	8.06892e-05	117.424	0.000102856		67	0.000105145	126.894	0.000134214		70	0.000137873	132.576	0.000172338		158	0.000117579	299.242	0.000154667		86	0.000116349	162.879	0.000123115		122	0.000119711	231.061	0.000137577
SYNPCC7002_A0554	193	6.07194e-05	303.459	6.12241e-05		103	6.54515e-05	161.95	6.65767e-05		129	8.06864e-05	202.83	7.85671e-05		6.89524e-05	1.04337e-05	6.87893e-05		9	1.1713e-05	14.1509	1.23953e-05		13	2.04013e-05	20.4403	2.16195e-05		36	7.09061e-05	56.6038	7.35806e-05		49	3.64645e-05	77.044	3.98212e-05		76	0.00010282	119.497	9.03239e-05		83	8.14427e-05	130.503	7.77034e-05
SYNPCC7002_A0555	1317	0.000414339	4141.51	0.000835566		937	0.000595418	2946.54	0.00121131		1097	0.000686147	3449.69	0.00133625		0.000565301	0.000138384	0.00112771		144	0.000187407	452.83	0.000396649		253	0.000397041	795.597	0.000841496		180	0.00035453	566.038	0.000735806		561	0.000417481	1764.15	0.000911825		563	0.00076168	1770.44	0.00133822		1018	0.0009989	3201.26	0.00190607
SYNPCC7002_A0556	446	0.000140315	965.368	0.000194767		580	0.000368562	1255.41	0.000516093		572	0.000357772	1238.1	0.000479581		0.000288883	0.000128777	0.000396814		173	0.000225149	374.459	0.000328001		236	0.000370362	510.823	0.000540292		132	0.000259989	285.714	0.000371407		361	0.000268646	781.385	0.000403869		187	0.000252991	404.762	0.000305947		370	0.000363058	800.866	0.000476847
SYNPCC7002_A0557	195	6.13486e-05	143.805	2.90133e-05		122	7.75251e-05	89.9705	3.69864e-05		128	8.00609e-05	94.3953	3.65644e-05		7.29782e-05	1.0151e-05	3.4188e-05		108	0.000140555	79.646	6.97645e-05		72	0.000112992	53.0973	5.61605e-05		38	7.48453e-05	28.0236	3.64285e-05		123	9.15332e-05	90.708	4.68836e-05		58	7.84679e-05	42.7729	3.23307e-05		89	8.73302e-05	65.6342	3.90795e-05
SYNPCC7002_A0558	107	3.36631e-05	182.906	3.6902e-05		64	4.06689e-05	109.402	4.49745e-05		70	4.37833e-05	119.658	4.63501e-05		3.93718e-05	5.18331e-06	4.27422e-05		39	5.07561e-05	66.6667	5.83955e-05		24	3.7664e-05	41.0256	4.33924e-05		20	3.93923e-05	34.188	4.44418e-05		43	3.19994e-05	73.5043	3.79917e-05		24	3.24695e-05	41.0256	3.101e-05		47	4.61182e-05	80.3419	4.78367e-05
SYNPCC7002_A0559	466	0.000146607	187.827	3.7895e-05		174	0.000110569	70.133	2.88313e-05		173	0.000108207	69.7299	2.70102e-05		0.000121794	2.15211e-05	3.12455e-05		103	0.000134048	41.5155	3.63648e-05		63	9.88679e-05	25.393	2.68579e-05		67	0.000131964	27.0052	3.51047e-05		166	0.000123533	66.9085	3.45825e-05		91	0.000123113	36.6788	2.77243e-05		112	0.000109899	45.1431	2.68788e-05
SYNPCC7002_A0560	77	2.42248e-05	333.333	6.72513e-05		71	4.51171e-05	307.359	0.000126354		56	3.50266e-05	242.424	9.3904e-05		3.47895e-05	1.04481e-05	9.58364e-05		48	6.24691e-05	207.792	0.000182012		47	7.37586e-05	203.463	0.000215201		35	6.89364e-05	151.515	0.000196958		53	3.94412e-05	229.437	0.000118588		77	0.000104173	333.333	0.000251956		109	0.000106955	471.861	0.000280953
SYNPCC7002_A0561	184	5.78879e-05	538.012	0.000108546		141	8.95987e-05	412.281	0.000169487		127	7.94354e-05	371.345	0.000143842		7.56407e-05	1.61924e-05	0.000140625		51	6.63734e-05	149.123	0.000130622		47	7.37586e-05	137.427	0.000145355		57	0.000112268	166.667	0.000216654		62	4.61387e-05	181.287	9.37003e-05		69	9.33497e-05	201.754	0.0001525		62	6.08367e-05	181.287	0.000107941
SYNPCC7002_A0562	745	0.000234383	940.657	0.000189781		248	0.000157592	313.131	0.000128727		319	0.000199527	402.778	0.000156018		0.000197167	3.84499e-05	0.000158175		174	0.00022645	219.697	0.00019244		90	0.00014124	113.636	0.000120192		107	0.000210749	135.101	0.000175621		246	0.000183066	310.606	0.000160541		70	9.47026e-05	88.3838	6.68066e-05		62	6.08367e-05	78.2828	4.66107e-05
SYNPCC7002_A0563	225	7.07868e-05	85.4214	1.72341e-05		150	9.53177e-05	56.9476	2.34109e-05		95	5.94202e-05	36.0668	1.39706e-05		7.51749e-05	1.83467e-05	1.82052e-05		86	0.000111924	32.65	2.85992e-05		61	9.57292e-05	23.1587	2.44947e-05		48	9.45414e-05	18.2232	2.36888e-05		105	7.81381e-05	39.8633	2.06039e-05		50	6.76447e-05	18.9825	1.43483e-05		54	5.29868e-05	20.5011	1.22067e-05
SYNPCC7002_A0564	398	0.000125214	403.242	8.13557e-05		345	0.000219231	349.544	0.000143696		301	0.000188268	304.965	0.000118129		0.000177571	4.79125e-05	0.000114394		159	0.000206929	161.094	0.000141108		155	0.000243246	157.042	0.000166101		111	0.000218627	112.462	0.000146192		323	0.000240368	327.254	0.000169146		210	0.000284108	212.766	0.000160823		368	0.000361095	372.847	0.000221998
SYNPCC7002_A0565	121	3.80676e-05	237.255	4.78671e-05		73	4.6388e-05	143.137	5.8843e-05		57	3.56521e-05	111.765	4.32925e-05		4.00359e-05	5.63208e-06	5.00009e-05		50	6.5072e-05	98.0392	8.58757e-05		48	7.53279e-05	94.1176	9.95473e-05		16	3.15138e-05	31.3725	4.07819e-05		57	4.24178e-05	111.765	5.77671e-05		27	3.65281e-05	52.9412	4.00166e-05		26	2.55122e-05	50.9804	3.03544e-05
SYNPCC7002_A0566	340	0.000106967	708.333	0.000142909		305	0.000193813	635.417	0.000261217		242	0.000151365	504.167	0.000195291		0.000150715	4.34266e-05	0.000199806		105	0.000136651	218.75	0.00019161		78	0.000122408	162.5	0.000171875		92	0.000181204	191.667	0.000249152		181	0.000134695	377.083	0.0001949		94	0.000127172	195.833	0.000148024		76	7.45741e-05	158.333	9.42739e-05
SYNPCC7002_A0567	252	7.92813e-05	724.138	0.000146098		131	8.32442e-05	376.437	0.000154751		165	0.000103203	474.138	0.000183659		8.85763e-05	1.28216e-05	0.000161503		57	7.4182e-05	163.793	0.000143472		91	0.000142809	261.494	0.00027658		72	0.000141812	206.897	0.00026895		186	0.000138416	534.483	0.000276254		42	5.68216e-05	120.69	9.12255e-05		79	7.75178e-05	227.011	0.000135166
SYNPCC7002_A0568	195	6.13486e-05	365.169	7.36742e-05		80	5.08361e-05	149.813	6.15873e-05		98	6.12966e-05	183.521	7.10875e-05		5.78271e-05	6.05443e-06	6.8783e-05		54	7.02777e-05	101.124	8.85774e-05		18	2.8248e-05	33.7079	3.56525e-05		56	0.000110298	104.869	0.000136322		77	5.73013e-05	144.195	7.4529e-05		56	7.57621e-05	104.869	7.92671e-05		33	3.23808e-05	61.7978	3.67952e-05
SYNPCC7002_A0569	368	0.000115776	1030.81	0.000207971		170	0.000108027	476.19	0.00019576		175	0.000109458	490.196	0.000189879		0.000111087	4.12327e-06	0.00019787		106	0.000137953	296.919	0.000260081		124	0.000194597	347.339	0.000367377		73	0.000143782	204.482	0.000265811		148	0.000110138	414.566	0.000214274		90	0.00012176	252.101	0.000190555		162	0.000158961	453.782	0.000270188
SYNPCC7002_A0570	59	1.85619e-05	116.371	2.34783e-05		28	1.77926e-05	55.2268	2.27035e-05		35	2.18917e-05	69.0335	2.67404e-05		1.94154e-05	2.17872e-06	2.43074e-05		17	2.21245e-05	33.5306	2.93705e-05		16	2.51093e-05	31.5582	3.33788e-05		4	7.87845e-06	7.88955	1.02558e-05		16	1.19068e-05	31.5582	1.63113e-05		15	2.02934e-05	29.5858	2.2363e-05		46	4.51369e-05	90.7298	5.40218e-05
SYNPCC7002_A0571	203	6.38655e-05	378.026	7.62683e-05		107	6.79933e-05	199.255	8.19128e-05		107	6.69259e-05	199.255	7.71823e-05		6.62616e-05	2.14262e-06	7.84545e-05		38	4.94547e-05	70.7635	6.1984e-05		37	5.80653e-05	68.9013	7.28762e-05		37	7.28757e-05	68.9013	8.95664e-05		73	5.43246e-05	135.94	7.02626e-05		36	4.87042e-05	67.0391	5.06728e-05		50	4.90619e-05	93.1099	5.54389e-05
SYNPCC7002_A0572	609	0.000191596	3171.88	0.000639939		468	0.000297391	2437.5	0.00100204		433	0.000270831	2255.21	0.000873564		0.000253273	5.50396e-05	0.000838516		315	0.000409953	1640.62	0.00143708		278	0.000436274	1447.92	0.00153145		73	0.000143782	380.208	0.000494242		334	0.000248554	1739.58	0.000899127		273	0.00036934	1421.88	0.00107475		516	0.000506319	2687.5	0.00160017
SYNPCC7002_A0573	345	0.00010854	1619.72	0.000326785		273	0.000173478	1281.69	0.000526896		235	0.000146987	1103.29	0.000427363		0.000143002	3.26521e-05	0.000427015		230	0.000299331	1079.81	0.000945843		290	0.000455106	1361.5	0.00144005		106	0.000208779	497.653	0.00064691		292	0.000217298	1370.89	0.000708564		360	0.000487042	1690.14	0.00127752		479	0.000470013	2248.83	0.00133898
SYNPCC7002_A0574	1820	0.000572587	905.473	0.000182683		1244	0.000790502	618.905	0.000254429		1220	0.00076308	606.965	0.00023511		0.000708723	0.000118692	0.000224074		894	0.00116349	444.776	0.000389594		665	0.00104361	330.846	0.000349932		345	0.000679516	171.642	0.000223121		1106	0.000823055	550.249	0.000284403		318	0.00043022	158.209	0.000119585		351	0.000344414	174.627	0.000103975
SYNPCC7002_A0575	3004	0.000945083	14945.3	0.00301527		1630	0.00103579	8109.45	0.00333376		1939	0.0012128	9646.77	0.00373671		0.00106456	0.000136156	0.00336191		638	0.000830318	3174.13	0.00278032		470	0.000737586	2338.31	0.00247321		404	0.000795724	2009.95	0.00261278		842	0.000626593	4189.05	0.00216517		790	0.00106879	3930.35	0.00297083		1169	0.00114707	5815.92	0.00346288
SYNPCC7002_A0576	133	4.18429e-05	152.348	3.07369e-05		58	3.68562e-05	66.4376	2.73122e-05		65	4.06559e-05	74.4559	2.88408e-05		3.9785e-05	2.60493e-06	2.89633e-05		32	4.16461e-05	36.6552	3.21075e-05		22	3.45253e-05	25.2005	2.66543e-05		18	3.5453e-05	20.6186	2.68025e-05		46	3.42319e-05	52.6919	2.72345e-05		18	2.43521e-05	20.6186	1.55849e-05		47	4.61182e-05	53.8373	3.20555e-05
SYNPCC7002_A0577	627	0.000197259	458.333	9.24706e-05		230	0.000146154	168.129	6.91169e-05		212	0.000132601	154.971	6.00286e-05		0.000158671	3.40983e-05	7.3872e-05		128	0.000166584	93.5673	8.19586e-05		114	0.000178904	83.3333	8.81408e-05		97	0.000191052	70.9064	9.21729e-05		207	0.000154044	151.316	7.82096e-05		74	0.000100114	54.0936	4.08876e-05		115	0.000112842	84.0643	5.00531e-05
SYNPCC7002_A0578	433	0.000136225	238.567	4.8132e-05		335	0.000212876	184.573	7.58771e-05		312	0.000195148	171.901	6.65865e-05		0.000181417	4.01281e-05	6.35318e-05		189	0.000245972	104.132	9.12128e-05		115	0.000180473	63.3609	6.70162e-05		70	0.000137873	38.5675	5.01348e-05		308	0.000229205	169.697	8.77101e-05		114	0.00015423	62.8099	4.74761e-05		203	0.000199191	111.846	6.65945e-05
SYNPCC7002_A0579	1622	0.000510294	1937.87	0.000390974		721	0.000458161	861.41	0.000354121		1080	0.000675514	1290.32	0.000499812		0.00054799	0.000113474	0.000414969		455	0.000592155	543.608	0.000476164		332	0.000521018	396.655	0.000419538		167	0.000328925	199.522	0.000259363		610	0.000453945	728.793	0.000376686		285	0.000385575	340.502	0.000257375		378	0.000370908	451.613	0.000268897
SYNPCC7002_A0580	479	0.000150697	494.324	9.97319e-05		234	0.000148696	241.486	9.92737e-05		237	0.000148238	244.582	9.47399e-05		0.00014921	1.30803e-06	9.79152e-05		128	0.000166584	132.095	0.000115706		93	0.000145948	95.9752	0.000101512		72	0.000141812	74.3034	9.65887e-05		244	0.000181578	251.806	0.000130149		80	0.000108232	82.5593	6.2404e-05		77	7.55553e-05	79.4634	4.73136e-05
SYNPCC7002_A0581	248	7.80228e-05	208.228	4.20109e-05		109	6.92642e-05	91.5197	3.76233e-05		121	7.56826e-05	101.595	3.93534e-05		7.43232e-05	4.53477e-06	3.96625e-05		32	4.16461e-05	26.8682	2.35347e-05		44	6.90506e-05	36.9437	3.9075e-05		42	8.27237e-05	35.2645	4.58411e-05		89	6.62314e-05	74.7271	3.86237e-05		64	8.65852e-05	53.7364	4.06176e-05		71	6.96679e-05	59.6138	3.54949e-05
SYNPCC7002_A0582	43	1.35282e-05	220.513	4.44894e-05		70	4.44816e-05	358.974	0.000147573		89	5.56673e-05	456.41	0.000176792		3.78924e-05	2.18287e-05	0.000122951		14	1.82202e-05	71.7949	6.28875e-05		6	9.41599e-06	30.7692	3.25443e-05		7	1.37873e-05	35.8974	4.66639e-05		46	3.42319e-05	235.897	0.000121927		23	3.11166e-05	117.949	8.91538e-05		11	1.07936e-05	56.4103	3.35874e-05
SYNPCC7002_A0583	580	0.000182473	455.975	9.19948e-05		359	0.000228127	282.233	0.000116024		396	0.000247688	311.321	0.000120591		0.000219429	3.34665e-05	0.000109537		161	0.000209532	126.572	0.000110869		143	0.000224414	112.421	0.000118907		172	0.000338773	135.22	0.000175776		244	0.000181578	191.824	9.91467e-05		187	0.000252991	147.013	0.000111122		261	0.000256103	205.189	0.000122172
SYNPCC7002_A0584	409	0.000128675	231.466	4.66992e-05		273	0.000173478	154.499	6.35138e-05		268	0.000167628	151.669	5.87498e-05		0.000156594	2.43547e-05	5.63209e-05		89	0.000115828	50.3679	4.41188e-05		75	0.0001177	42.4448	4.48935e-05		56	0.000110298	31.6921	4.11973e-05		267	0.000198694	151.104	7.80999e-05		113	0.000152877	63.9502	4.8338e-05		225	0.000220778	127.334	7.58167e-05
SYNPCC7002_A0585	550	0.000173034	310.209	6.25859e-05		302	0.000191906	170.333	7.0023e-05		340	0.000212662	191.765	7.42811e-05		0.000192534	1.98211e-05	6.89633e-05		212	0.000275905	119.571	0.000104736		209	0.00032799	117.879	0.00012468		71	0.000139843	40.0451	5.20556e-05		335	0.000249298	188.945	9.76589e-05		113	0.000152877	63.7338	4.81744e-05		135	0.000132467	76.1421	4.53361e-05
SYNPCC7002_A0586	149	4.68766e-05	337.868	6.81663e-05		92	5.84615e-05	208.617	8.57613e-05		84	5.254e-05	190.476	7.37817e-05		5.2626e-05	5.79294e-06	7.59031e-05		28	3.64403e-05	63.4921	5.56148e-05		44	6.90506e-05	99.7732	0.000105529		16	3.15138e-05	36.2812	4.71627e-05		74	5.50688e-05	167.8	8.67299e-05		52	7.03505e-05	117.914	8.91274e-05		35	3.43433e-05	79.3651	4.72551e-05
SYNPCC7002_A0587	404	0.000127102	126.566	2.55353e-05		163	0.000103579	51.0652	2.09926e-05		186	0.000116338	58.2707	2.25714e-05		0.000115673	1.17757e-05	2.30331e-05		93	0.000121034	29.1353	2.55206e-05		97	0.000152225	30.3885	3.21416e-05		82	0.000161508	25.6892	3.3394e-05		193	0.000143625	60.4637	3.12514e-05		43	5.81745e-05	13.4712	1.01824e-05		112	0.000109899	35.0877	2.08917e-05
SYNPCC7002_A0588	12	3.7753e-06	30.303	6.11376e-06		2	1.2709e-06	5.05051	2.07624e-06		5	3.12738e-06	12.6263	4.89084e-06		2.72453e-06	1.29989e-06	4.36028e-06		1	1.30144e-06	2.52525	2.21195e-06		3	4.70799e-06	7.57576	8.0128e-06		1	1.96961e-06	2.52525	3.28263e-06		0	0	0	0		0	0	0	0		0	0	0	0
SYNPCC7002_A0589	14	4.40451e-06	12.3131	2.48422e-06		7	4.44816e-06	6.15655	2.53093e-06		7	4.37833e-06	6.15655	2.38477e-06		4.41034e-06	3.52775e-08	2.46664e-06		3	3.90432e-06	2.63852	2.31117e-06		1	1.56933e-06	0.879507	9.30246e-07		2	3.93923e-06	1.75901	2.28658e-06		5	3.72086e-06	4.39754	2.27293e-06		2	2.70579e-06	1.75901	1.32958e-06		16	1.56998e-05	14.0721	8.37874e-06
SYNPCC7002_A0590	22	6.92138e-06	69.8413	1.40908e-05		7	4.44816e-06	22.2222	9.13545e-06		16	1.00076e-05	50.7937	1.96751e-05		7.12572e-06	2.78535e-06	1.43004e-05		2	2.60288e-06	6.34921	5.56148e-06		3	4.70799e-06	9.52381	1.00732e-05		1	1.96961e-06	3.1746	4.12674e-06		19	1.41393e-05	60.3175	3.11759e-05		6	8.11737e-06	19.0476	1.43975e-05		8	7.8499e-06	25.3968	1.51216e-05
SYNPCC7002_A0591	41	1.28989e-05	30.7116	6.19619e-06		20	1.2709e-05	14.9813	6.15873e-06		26	1.62624e-05	19.4757	7.54398e-06		1.39568e-05	1.99896e-06	6.63296e-06		20	2.60288e-05	14.9813	1.31226e-05		12	1.8832e-05	8.98876	9.50733e-06		9	1.77265e-05	6.74157	8.76353e-06		35	2.6046e-05	26.2172	1.35507e-05		29	3.92339e-05	21.7228	1.64196e-05		18	1.76623e-05	13.4831	8.02805e-06
SYNPCC7002_A0592	491	0.000154473	450.872	9.09653e-05		328	0.000208428	301.194	0.000123819		341	0.000213287	313.131	0.000121293		0.000192063	3.26445e-05	0.000112026		253	0.000329264	232.323	0.000203499		234	0.000367224	214.876	0.000227272		128	0.00025211	117.539	0.000152792		341	0.000253763	313.131	0.000161846		135	0.000182641	123.967	9.37027e-05		281	0.000275728	258.035	0.000153638
SYNPCC7002_A0593	58	1.82473e-05	219.697	4.43248e-05		21	1.33445e-05	79.5455	3.27007e-05		28	1.75133e-05	106.061	4.1083e-05		1.63684e-05	2.64434e-06	3.93695e-05		8	1.04115e-05	30.303	2.65434e-05		9	1.4124e-05	34.0909	3.60576e-05		26	5.12099e-05	98.4848	0.000128023		30	2.23252e-05	113.636	5.87345e-05		19	2.5705e-05	71.9697	5.43996e-05		20	1.96248e-05	75.7576	4.51071e-05
SYNPCC7002_A0594	250	7.8652e-05	274.123	5.53054e-05		102	6.48161e-05	111.842	4.59777e-05		124	7.7559e-05	135.965	5.26666e-05		7.36757e-05	7.69211e-06	5.13166e-05		45	5.85648e-05	49.3421	4.32204e-05		44	6.90506e-05	48.2456	5.10289e-05		31	6.1058e-05	33.9912	4.4186e-05		104	7.7394e-05	114.035	5.89405e-05		34	4.59984e-05	37.2807	2.81793e-05		75	7.35928e-05	82.2368	4.8965e-05
SYNPCC7002_A0595	409	0.000128675	565.698	0.000114132		160	0.000101672	221.3	9.09754e-05		231	0.000144485	319.502	0.00012376		0.000124944	2.16488e-05	0.000109623		177	0.000230355	244.813	0.00021444		72	0.000112992	99.5851	0.00010533		87	0.000171356	120.332	0.000156422		199	0.00014809	275.242	0.000142262		104	0.000140701	143.845	0.000108728		120	0.000117749	165.975	9.88239e-05
SYNPCC7002_A0596	911	0.000286608	445.259	8.98328e-05		450	0.000285953	219.941	9.04168e-05		451	0.00028209	220.43	8.53845e-05		0.000284884	2.44176e-06	8.85447e-05		492	0.000640308	240.469	0.000210635		327	0.000513171	159.824	0.000169044		113	0.000222566	55.2297	7.17944e-05		610	0.000453945	298.143	0.000154099		137	0.000185347	66.9599	5.06129e-05		198	0.000194285	96.7742	5.76207e-05
SYNPCC7002_A0597	176	5.5371e-05	461.942	9.31987e-05		107	6.79933e-05	280.84	0.000115452		105	6.5675e-05	275.591	0.000106751		6.30131e-05	6.71897e-06	0.000105134		23	2.99331e-05	60.3675	5.28778e-05		16	2.51093e-05	41.9948	4.44174e-05		47	9.25718e-05	123.36	0.000160358		35	2.6046e-05	91.8635	4.74809e-05		65	8.79381e-05	170.604	0.000128954		74	7.26116e-05	194.226	0.000115645
SYNPCC7002_A0598	290	9.12364e-05	411.348	8.2991e-05		101	6.41806e-05	143.262	5.88945e-05		121	7.56826e-05	171.631	6.64821e-05		7.70332e-05	1.35784e-05	6.94559e-05		25	3.2536e-05	35.461	3.10614e-05		18	2.8248e-05	25.5319	2.70049e-05		37	7.28757e-05	52.4823	6.82229e-05		46	3.42319e-05	65.2482	3.37244e-05		91	0.000123113	129.078	9.7566e-05		158	0.000155036	224.113	0.00013344
SYNPCC7002_A0599	1002	0.000315237	570.94	0.000115189		562	0.000357124	320.228	0.000131644		532	0.000332753	303.134	0.00011742		0.000335038	2.10365e-05	0.000121418		106	0.000137953	60.3989	5.29053e-05		87	0.000136532	49.5726	5.24325e-05		142	0.000279685	80.9117	0.000105179		433	0.000322227	246.724	0.000127522		163	0.000220522	92.8775	7.02032e-05		220	0.000215872	125.356	7.46388e-05
SYNPCC7002_A0600	238	7.48767e-05	326.475	6.58676e-05		146	9.27759e-05	200.274	8.23318e-05		170	0.000106331	233.196	9.03295e-05		9.13279e-05	1.5777e-05	7.95096e-05		47	6.11677e-05	64.4719	5.6473e-05		64	0.000100437	87.7915	9.28562e-05		81	0.000159539	111.111	0.000144436		126	9.37658e-05	172.84	8.93344e-05		78	0.000105526	106.996	8.08748e-05		55	5.39681e-05	75.4458	4.49215e-05
SYNPCC7002_A0601	133	4.18429e-05	232.112	4.68295e-05		119	7.56187e-05	207.679	8.53758e-05		110	6.88023e-05	191.972	7.43612e-05		6.2088e-05	1.7861e-05	6.88555e-05		45	5.85648e-05	78.534	6.87905e-05		41	6.43426e-05	71.5532	7.56811e-05		43	8.46934e-05	75.0436	9.75509e-05		88	6.54872e-05	153.578	7.93786e-05		46	6.22331e-05	80.2792	6.06806e-05		53	5.20056e-05	92.4956	5.50732e-05
SYNPCC7002_A0602	180	5.66295e-05	857.143	0.000172932		85	5.40134e-05	404.762	0.000166396		87	5.44164e-05	414.286	0.000160475		5.50197e-05	1.40855e-06	0.000166601		27	3.51389e-05	128.571	0.00011262		23	3.60946e-05	109.524	0.000115842		17	3.34834e-05	80.9524	0.000105232		64	4.76271e-05	304.762	0.00015752		36	4.87042e-05	171.429	0.000129578		48	4.70994e-05	228.571	0.000136095
SYNPCC7002_A0603	441	0.000138742	446.809	9.01454e-05		225	0.000142977	227.964	9.37147e-05		201	0.000125721	203.647	7.88837e-05		0.000135813	8.99315e-06	8.75813e-05		63	8.19907e-05	63.8298	5.59106e-05		56	8.78826e-05	56.7376	6.00108e-05		49	9.6511e-05	49.6454	6.45352e-05		185	0.000137672	187.437	9.68791e-05		71	9.60555e-05	71.9352	5.43735e-05		100	9.81238e-05	101.317	6.03256e-05
SYNPCC7002_A0604	212	6.66969e-05	408.478	8.24121e-05		159	0.000101037	306.358	0.000125942		140	8.75666e-05	269.75	0.000104489		8.51001e-05	1.73023e-05	0.000104281		91	0.000118431	175.337	0.000153584		67	0.000105145	129.094	0.000136542		37	7.28757e-05	71.2909	9.26727e-05		131	9.74866e-05	252.408	0.000130461		56	7.57621e-05	107.9	8.15581e-05		153	0.000150129	294.798	0.000175527
SYNPCC7002_A0605	423	0.000133079	361.538	7.29418e-05		239	0.000151873	204.274	8.39758e-05		239	0.000149489	204.274	7.91262e-05		0.000144814	1.02319e-05	7.86813e-05		108	0.000140555	92.3077	8.08553e-05		132	0.000207152	112.821	0.000119329		63	0.000124086	53.8462	6.99959e-05		236	0.000175625	201.709	0.000104256		65	8.79381e-05	55.5556	4.19927e-05		125	0.000122655	106.838	6.36126e-05
SYNPCC7002_A0606	343	0.000107911	300.877	6.07032e-05		159	0.000101037	139.474	5.73369e-05		172	0.000107582	150.877	5.84429e-05		0.00010551	3.87717e-06	5.88277e-05		73	9.50051e-05	64.0351	5.60904e-05		36	5.64959e-05	31.5789	3.34007e-05		53	0.000104389	46.4912	6.0435e-05		158	0.000117579	138.596	7.16354e-05		56	7.57621e-05	49.1228	3.71304e-05		83	8.14427e-05	72.807	4.33503e-05
SYNPCC7002_A0607	46	1.4472e-05	111.922	2.25807e-05		15	9.53177e-06	36.4964	1.50035e-05		18	1.12586e-05	43.7956	1.69644e-05		1.17541e-05	2.5071e-06	1.81829e-05		5	6.5072e-06	12.1655	1.06561e-05		5	7.84666e-06	12.1655	1.28673e-05		15	2.95442e-05	36.4964	4.74424e-05		9	6.69755e-06	21.8978	1.13182e-05		11	1.48818e-05	26.764	2.02301e-05		4	3.92495e-06	9.73236	5.79478e-06
SYNPCC7002_A0608	318	0.000100045	456.897	9.21807e-05		178	0.00011311	255.747	0.000105136		175	0.000109458	251.437	9.73951e-05		0.000107538	6.74084e-06	9.82374e-05		78	0.000101512	112.069	9.81648e-05		73	0.000114561	104.885	0.000110936		78	0.00015363	112.069	0.000145681		108	8.03707e-05	155.172	8.02029e-05		50	6.76447e-05	71.8391	5.43009e-05		75	7.35928e-05	107.759	6.4161e-05
SYNPCC7002_A0609	91	2.86293e-05	319.298	6.44197e-05		35	2.22408e-05	122.807	5.04854e-05		57	3.56521e-05	200	7.74708e-05		2.88408e-05	6.70816e-06	6.41253e-05		24	3.12345e-05	84.2105	7.37627e-05		18	2.8248e-05	63.1579	6.68015e-05		20	3.93923e-05	70.1754	9.12227e-05		33	2.45577e-05	115.789	5.98473e-05		33	4.46455e-05	115.789	8.75216e-05		50	4.90619e-05	175.439	0.000104459
SYNPCC7002_A0610	229	7.20453e-05	158.368	3.19514e-05		132	8.38796e-05	91.2863	3.75274e-05		141	8.81921e-05	97.5104	3.7771e-05		8.13723e-05	8.36031e-06	3.57499e-05		59	7.67849e-05	40.8022	3.574e-05		42	6.59119e-05	29.0456	3.07213e-05		71	0.000139843	49.101	6.38275e-05		153	0.000113858	105.809	5.46888e-05		55	7.44092e-05	38.036	2.87502e-05		118	0.000115786	81.6044	4.85884e-05
SYNPCC7002_A0611	141	4.43598e-05	115.479	2.32984e-05		88	5.59197e-05	72.0721	2.96285e-05		78	4.87871e-05	63.8821	2.4745e-05		4.96889e-05	5.83251e-06	2.58906e-05		30	3.90432e-05	24.57	2.15217e-05		26	4.08026e-05	21.294	2.25225e-05		26	5.12099e-05	21.294	2.76806e-05		76	5.65571e-05	62.2441	3.21717e-05		16	2.16463e-05	13.104	9.90491e-06		18	1.76623e-05	14.742	8.7776e-06
SYNPCC7002_A0613	423	0.000133079	140.719	2.83905e-05		210	0.000133445	69.8603	2.87192e-05		273	0.000170755	90.8184	3.51789e-05		0.00014576	2.16473e-05	3.07629e-05		115	0.000149666	38.2568	3.35104e-05		82	0.000128685	27.2788	2.88525e-05		65	0.000128025	21.6234	2.81088e-05		220	0.000163718	73.187	3.78276e-05		99	0.000133937	32.9341	2.48939e-05		161	0.000157979	53.5595	3.18901e-05
SYNPCC7002_A0614	91	2.86293e-05	404.444	8.15983e-05		85	5.40134e-05	377.778	0.000155303		133	8.31883e-05	591.111	0.000228969		5.5277e-05	2.73014e-05	0.00015529		114	0.000148364	506.667	0.000443806		75	0.0001177	333.333	0.000352563		21	4.13619e-05	93.3333	0.000121326		51	3.79528e-05	226.667	0.000117156		74	0.000100114	328.889	0.000248597		159	0.000156017	706.667	0.000420759
SYNPCC7002_A0615	400	0.000125843	239.808	4.83823e-05		287	0.000182375	172.062	7.0734e-05		314	0.000196399	188.249	7.29192e-05		0.000168206	3.73512e-05	6.40118e-05		166	0.000216039	99.5204	8.71731e-05		130	0.000204013	77.9376	8.24339e-05		102	0.000200901	61.1511	7.94917e-05		218	0.00016223	130.695	6.75517e-05		166	0.00022458	99.5204	7.52243e-05		225	0.000220778	134.892	8.03166e-05
SYNPCC7002_A0616	158	4.97081e-05	365.741	7.37897e-05		86	5.46488e-05	199.074	8.18384e-05		78	4.87871e-05	180.556	6.99389e-05		5.1048e-05	3.15222e-06	7.5189e-05		26	3.38374e-05	60.1852	5.27182e-05		32	5.02186e-05	74.0741	7.83474e-05		39	7.68149e-05	90.2778	0.000117354		67	4.98596e-05	155.093	8.01617e-05		41	5.54687e-05	94.9074	7.17375e-05		46	4.51369e-05	106.481	6.34006e-05
SYNPCC7002_A0617	132	4.15283e-05	343.75	6.9353e-05		111	7.05351e-05	289.062	0.000118832		130	8.13118e-05	338.542	0.000131136		6.44584e-05	2.05761e-05	0.00010644		63	8.19907e-05	164.062	0.000143708		52	8.16052e-05	135.417	0.000143229		34	6.69668e-05	88.5417	0.000115097		53	3.94412e-05	138.021	7.13379e-05		26	3.51753e-05	67.7083	5.11786e-05		70	6.86866e-05	182.292	0.000108539
SYNPCC7002_A0618	1285	0.000404271	879.535	0.00017745		765	0.00048612	523.614	0.000215255		706	0.000441586	483.231	0.000187181		0.000443993	4.09775e-05	0.000193295		716	0.000931831	490.075	0.000429273		402	0.000630871	275.154	0.000291028		240	0.000472707	164.271	0.00021354		809	0.000602036	553.73	0.000286203		365	0.000493806	249.829	0.000188838		538	0.000527906	368.241	0.000219256
SYNPCC7002_A0619	1368	0.000430384	1038.72	0.000209567		895	0.000568729	679.575	0.00027937		854	0.000534156	648.443	0.000251177		0.00051109	7.19993e-05	0.000246705		669	0.000870663	507.973	0.00044495		446	0.000699922	338.648	0.000358185		334	0.000657851	253.607	0.000329669		926	0.000689104	703.113	0.000363413		400	0.000541158	303.721	0.000229573		502	0.000492581	381.169	0.000226954
SYNPCC7002_A0620	214	6.73261e-05	339.683	6.85323e-05		217	0.000137893	344.444	0.000141599		188	0.000117589	298.413	0.000115591		0.000107603	3.63279e-05	0.000108574		88	0.000114527	139.683	0.000122352		73	0.000114561	115.873	0.000122558		31	6.1058e-05	49.2063	6.39645e-05		172	0.000127998	273.016	0.000141112		87	0.000117702	138.095	0.000104382		162	0.000158961	257.143	0.000153106
SYNPCC7002_A0621	1171	0.000368406	966.172	0.000194929		601	0.000381906	495.875	0.000203852		668	0.000417818	551.155	0.000213492		0.000389377	2.55388e-05	0.000204091		262	0.000340977	216.172	0.000189352		171	0.000268356	141.089	0.000149229		144	0.000283624	118.812	0.000154446		424	0.000315529	349.835	0.000180817		218	0.000294931	179.868	0.000135957		330	0.000323808	272.277	0.000162118
SYNPCC7002_A0622	963	0.000302968	1038.83	0.000209589		447	0.000284047	482.201	0.00019823		455	0.000284591	490.831	0.000190125		0.000290535	1.07702e-05	0.000199315		94	0.000122335	101.402	8.88216e-05		159	0.000249524	171.521	0.000181416		151	0.000297412	162.891	0.000211746		297	0.000221019	320.388	0.000165597		236	0.000319283	254.585	0.000192433		322	0.000315959	347.357	0.000206821
SYNPCC7002_A0623	279	8.77757e-05	332.143	6.70112e-05		206	0.000130903	245.238	0.000100816		186	0.000116338	221.429	8.57713e-05		0.000111672	2.1939e-05	8.45329e-05		68	8.84979e-05	80.9524	7.09088e-05		77	0.000120839	91.6667	9.69549e-05		58	0.000114238	69.0476	8.97566e-05		150	0.000111626	178.571	9.2297e-05		98	0.000132584	116.667	8.81847e-05		132	0.000129523	157.143	9.3565e-05
SYNPCC7002_A0624	318	0.000100045	868.852	0.000175294		168	0.000106756	459.016	0.000188699		204	0.000127597	557.377	0.000215902		0.000111466	1.43671e-05	0.000193299		62	8.06892e-05	169.399	0.000148382		72	0.000112992	196.721	0.00020807		42	8.27237e-05	114.754	0.000149171		149	0.000110882	407.104	0.000210417		89	0.000120408	243.169	0.000183804		81	7.94803e-05	221.311	0.000131772
SYNPCC7002_A0626	1059	0.00033317	552.426	0.000111454		388	0.000246555	202.4	8.32055e-05		482	0.000301479	251.435	9.73942e-05		0.000293735	4.38237e-05	9.73513e-05		108	0.000140555	56.338	4.93483e-05		77	0.000120839	40.1669	4.24842e-05		119	0.000234384	62.0762	8.06942e-05		260	0.000193485	135.629	7.01014e-05		225	0.000304401	117.371	8.8717e-05		255	0.000250216	133.02	7.92022e-05
SYNPCC7002_A0627	241	7.58206e-05	550.228	0.000111011		69	4.38462e-05	157.534	6.47616e-05		70	4.37833e-05	159.817	6.19059e-05		5.44833e-05	1.84786e-05	7.92261e-05		16	2.0823e-05	36.5297	3.19975e-05		9	1.4124e-05	20.5479	2.17334e-05		32	6.30276e-05	73.0594	9.49715e-05		32	2.38135e-05	73.0594	3.77617e-05		60	8.11737e-05	136.986	0.000103544		43	4.21932e-05	98.1735	5.84539e-05
SYNPCC7002_A0628	1639	0.000515643	904.525	0.000182492		893	0.000567458	492.826	0.000202598		1139	0.000712417	628.587	0.000243486		0.000598506	0.000101995	0.000209525		410	0.00053359	226.269	0.000198197		297	0.000466091	163.907	0.000173363		321	0.000632246	177.152	0.000230284		712	0.000529851	392.936	0.000203094		325	0.000439691	179.36	0.000135572		475	0.000466088	262.141	0.000156083
SYNPCC7002_A0629	339	0.000106652	1284.09	0.000259071		79	5.02007e-05	299.242	0.000123017		128	8.00609e-05	484.848	0.000187808		7.89712e-05	2.82415e-05	0.000189965		51	6.63734e-05	193.182	0.000169214		22	3.45253e-05	83.3333	8.81408e-05		36	7.09061e-05	136.364	0.000177262		51	3.79528e-05	193.182	9.98486e-05		35	4.73513e-05	132.576	0.00010021		14	1.37373e-05	53.0303	3.1575e-05
SYNPCC7002_A0630	113	3.55507e-05	235.417	4.74963e-05		44	2.79599e-05	91.6667	3.76837e-05		68	4.25324e-05	141.667	5.48752e-05		3.53476e-05	7.28836e-06	4.6685e-05		21	2.73302e-05	43.75	3.8322e-05		14	2.19706e-05	29.1667	3.08493e-05		19	3.74226e-05	39.5833	5.14553e-05		25	1.86043e-05	52.0833	2.692e-05		11	1.48818e-05	22.9167	1.7322e-05		26	2.55122e-05	54.1667	3.22516e-05
SYNPCC7002_A0631	77	2.42248e-05	206.989	4.17609e-05		34	2.16054e-05	91.3978	3.75732e-05		39	2.43936e-05	104.839	4.06097e-05		2.34079e-05	1.56334e-06	3.99813e-05		17	2.21245e-05	45.6989	4.00292e-05		15	2.354e-05	40.3226	4.26488e-05		17	3.34834e-05	45.6989	5.94051e-05		11	8.1859e-06	29.5699	1.52836e-05		10	1.35289e-05	26.8817	2.03191e-05		22	2.15872e-05	59.1398	3.52126e-05
SYNPCC7002_A0632	389	0.000122383	1620.83	0.00032701		199	0.000126455	829.167	0.000340866		264	0.000165126	1100	0.00042609		0.000137988	2.35902e-05	0.000364655		73	9.50051e-05	304.167	0.000266429		71	0.000111423	295.833	0.0003129		24	4.72707e-05	100	0.000129992		132	9.82308e-05	550	0.000284275		49	6.62918e-05	204.167	0.000154323		45	4.41557e-05	187.5	0.00011164
SYNPCC7002_A0633	223	7.01576e-05	235.232	4.7459e-05		97	6.16388e-05	102.321	4.20635e-05		139	8.69411e-05	146.624	5.67956e-05		7.29125e-05	1.28742e-05	4.87727e-05		19	2.47273e-05	20.0422	1.75556e-05		12	1.8832e-05	12.6582	1.33885e-05		17	3.34834e-05	17.9325	2.33109e-05		37	2.75344e-05	39.0295	2.01729e-05		71	9.60555e-05	74.8945	5.66104e-05		81	7.94803e-05	85.443	5.0874e-05
SYNPCC7002_A0634	76	2.39102e-05	72.381	1.46031e-05		38	2.41472e-05	36.1905	1.48777e-05		33	2.06407e-05	31.4286	1.2174e-05		2.28994e-05	1.95964e-06	1.3885e-05		9	1.1713e-05	8.57143	7.50799e-06		16	2.51093e-05	15.2381	1.61172e-05		7	1.37873e-05	6.66667	8.66615e-06		41	3.05111e-05	39.0476	2.01823e-05		12	1.62347e-05	11.4286	8.6385e-06		34	3.33621e-05	32.381	1.92801e-05
SYNPCC7002_A0635	182	5.72587e-05	150.165	3.02964e-05		92	5.84615e-05	75.9076	3.12052e-05		108	6.75514e-05	89.1089	3.45167e-05		6.10905e-05	5.62749e-06	3.20061e-05		32	4.16461e-05	26.4026	2.31269e-05		41	6.43426e-05	33.8284	3.57799e-05		16	3.15138e-05	13.2013	1.71607e-05		110	8.1859e-05	90.7591	4.691e-05		24	3.24695e-05	19.802	1.49677e-05		28	2.74747e-05	23.1023	1.37554e-05
SYNPCC7002_A0636	118	3.71238e-05	154.248	3.11202e-05		52	3.30435e-05	67.9739	2.79437e-05		65	4.06559e-05	84.9673	3.29124e-05		3.69411e-05	3.80951e-06	3.06588e-05		34	4.42489e-05	44.4444	3.89303e-05		35	5.49266e-05	45.7516	4.83911e-05		22	4.33315e-05	28.7582	3.73834e-05		51	3.79528e-05	66.6667	3.44575e-05		24	3.24695e-05	31.3725	2.37135e-05		20	1.96248e-05	26.1438	1.55664e-05
SYNPCC7002_A0637	69	2.1708e-05	35.061	7.07369e-06		44	2.79599e-05	22.3577	9.19115e-06		46	2.87719e-05	23.374	9.05401e-06		2.61466e-05	3.86533e-06	8.43962e-06		11	1.43158e-05	5.58943	4.89596e-06		19	2.98173e-05	9.65447	1.02114e-05		5	9.84806e-06	2.54065	3.30265e-06		31	2.30694e-05	15.752	8.14165e-06		24	3.24695e-05	12.1951	9.21791e-06		28	2.74747e-05	14.2276	8.47134e-06
SYNPCC7002_A0638	172	5.41126e-05	149.306	3.0123e-05		61	3.87625e-05	52.9514	2.17681e-05		114	7.13042e-05	98.9583	3.83319e-05		5.47265e-05	1.62795e-05	3.00743e-05		23	2.99331e-05	19.9653	1.74882e-05		28	4.39413e-05	24.3056	2.57077e-05		21	4.13619e-05	18.2292	2.36965e-05		65	4.83712e-05	56.4236	2.91633e-05		48	6.49389e-05	41.6667	3.14945e-05		34	3.33621e-05	29.5139	1.7573e-05
SYNPCC7002_A0639	1115	0.000350788	1535.81	0.000309856		349	0.000221773	480.716	0.00019762		497	0.000310861	684.573	0.000265172		0.000294474	6.60504e-05	0.00025755		51	6.63734e-05	70.2479	6.15324e-05		131	0.000205582	180.441	0.00019085		150	0.000295442	206.612	0.000268579		199	0.00014809	274.105	0.000141675		139	0.000188052	191.46	0.000144719		103	0.000101067	141.873	8.44733e-05
SYNPCC7002_A0640	116	3.64945e-05	226.121	4.56208e-05		73	4.6388e-05	142.3	5.84989e-05		58	3.62776e-05	113.06	4.37944e-05		3.972e-05	5.77562e-06	4.93047e-05		25	3.2536e-05	48.7329	4.26868e-05		29	4.55106e-05	56.5302	5.97914e-05		10	1.96961e-05	19.4932	2.53396e-05		57	4.24178e-05	111.111	5.74292e-05		18	2.43521e-05	35.0877	2.65217e-05		34	3.33621e-05	66.2768	3.94621e-05
SYNPCC7002_A0641	405	0.000127416	1483.52	0.000299305		259	0.000164582	948.718	0.000390013		257	0.000160747	941.392	0.000364652		0.000150915	2.04407e-05	0.000351324		82	0.000106718	300.366	0.000263101		93	0.000145948	340.659	0.000360312		67	0.000131964	245.421	0.000319029		173	0.000128742	633.7	0.000327536		48	6.49389e-05	175.824	0.0001329		29	2.84559e-05	106.227	6.32491e-05
SYNPCC7002_A0642	240	7.5506e-05	233.236	4.70563e-05		67	4.25753e-05	65.1118	2.67671e-05		85	5.31654e-05	82.6045	3.19972e-05		5.70822e-05	1.68111e-05	3.52735e-05		37	4.81533e-05	35.9572	3.14961e-05		21	3.2956e-05	20.4082	2.15855e-05		41	8.07541e-05	39.8445	5.17948e-05		76	5.65571e-05	73.8581	3.81745e-05		24	3.24695e-05	23.3236	1.76296e-05		16	1.56998e-05	15.5491	9.25814e-06
SYNPCC7002_A0643	581	0.000182787	1317.46	0.000265803		227	0.000144248	514.739	0.000211607		290	0.000181388	657.596	0.000254723		0.000169474	2.18582e-05	0.000244044		140	0.000182202	317.46	0.000278074		154	0.000241677	349.206	0.000369352		87	0.000171356	197.279	0.000256447		199	0.00014809	451.247	0.000233233		103	0.000139348	233.56	0.000176541		159	0.000156017	360.544	0.000214673
SYNPCC7002_A0644	1323	0.000416227	2161.76	0.000436145		582	0.000369833	950.98	0.000390943		576	0.000360274	941.176	0.000364569		0.000382111	2.99289e-05	0.000397219		178	0.000231656	290.85	0.000254765		156	0.000244816	254.902	0.000269607		162	0.000319077	264.706	0.000344097		416	0.000309576	679.739	0.000351332		217	0.000293578	354.575	0.000268012		305	0.000299278	498.366	0.000296734
SYNPCC7002_A0645	316	9.94162e-05	446.328	9.00484e-05		233	0.00014806	329.096	0.00013529		250	0.000156369	353.107	0.000136778		0.000134615	3.0765e-05	0.000120705		63	8.19907e-05	88.9831	7.79431e-05		82	0.000128685	115.819	0.000122501		50	9.84806e-05	70.6215	9.18025e-05		199	0.00014809	281.073	0.000145277		71	9.60555e-05	100.282	7.58004e-05		128	0.000125598	180.791	0.000107645
SYNPCC7002_A0646	169	5.31688e-05	252.616	5.09663e-05		102	6.48161e-05	152.466	6.26782e-05		108	6.75514e-05	161.435	6.25325e-05		6.18454e-05	7.63763e-06	5.87256e-05		39	5.07561e-05	58.296	5.10633e-05		30	4.70799e-05	44.843	4.74301e-05		27	5.31795e-05	40.3587	5.24633e-05		51	3.79528e-05	76.2332	3.94021e-05		41	5.54687e-05	61.2855	4.63238e-05		91	8.92926e-05	136.024	8.09905e-05
SYNPCC7002_A0647	36	1.13259e-05	94.4882	1.90634e-05		37	2.35117e-05	97.1129	3.99226e-05		29	1.81388e-05	76.1155	2.94836e-05		1.76588e-05	6.10707e-06	2.94899e-05		12	1.56173e-05	31.4961	2.75884e-05		19	2.98173e-05	49.8688	5.27457e-05		14	2.75746e-05	36.7454	4.77662e-05		33	2.45577e-05	86.6142	4.47677e-05		29	3.92339e-05	76.1155	5.75333e-05		26	2.55122e-05	68.2415	4.06319e-05
SYNPCC7002_A0648	202	6.35509e-05	131.768	2.65847e-05		72	4.57525e-05	46.9667	1.93078e-05		98	6.12966e-05	63.9269	2.47624e-05		5.68667e-05	9.6909e-06	2.35516e-05		19	2.47273e-05	12.394	1.08563e-05		14	2.19706e-05	9.13242	9.65927e-06		33	6.49972e-05	21.5264	2.79827e-05		57	4.24178e-05	37.182	1.9218e-05		44	5.95274e-05	28.7019	2.16949e-05		31	3.04184e-05	20.2218	1.20403e-05
SYNPCC7002_A0649	234	7.36183e-05	138.053	2.78528e-05		92	5.84615e-05	54.2773	2.23131e-05		133	8.31883e-05	78.4661	3.03942e-05		7.1756e-05	1.24681e-05	2.68534e-05		26	3.38374e-05	15.3392	1.34361e-05		24	3.7664e-05	14.1593	1.49761e-05		27	5.31795e-05	15.9292	2.07067e-05		74	5.50688e-05	43.6578	2.25651e-05		33	4.46455e-05	19.469	1.4716e-05		47	4.61182e-05	27.7286	1.651e-05
SYNPCC7002_A0650	176	5.5371e-05	366.667	7.39765e-05		57	3.62207e-05	118.75	4.88175e-05		98	6.12966e-05	204.167	7.90848e-05		5.09628e-05	1.31063e-05	6.72929e-05		25	3.2536e-05	52.0833	4.56215e-05		18	2.8248e-05	37.5	3.96634e-05		4	7.87845e-06	8.33333	1.08327e-05		36	2.67902e-05	75	3.87647e-05		31	4.19397e-05	64.5833	4.88165e-05		33	3.23808e-05	68.75	4.09347e-05
SYNPCC7002_A0651	198	6.22924e-05	229.965	4.63964e-05		54	3.43144e-05	62.7178	2.5783e-05		135	8.44392e-05	156.794	6.0735e-05		6.03487e-05	2.51189e-05	4.43048e-05		23	2.99331e-05	26.7131	2.33989e-05		13	2.04013e-05	15.0987	1.59698e-05		4	7.87845e-06	4.64576	6.03913e-06		32	2.38135e-05	37.1661	1.92098e-05		56	7.57621e-05	65.0407	4.91622e-05		37	3.63058e-05	42.9733	2.55869e-05
SYNPCC7002_A0652	1626	0.000511553	966.132	0.000194921		727	0.000461973	431.967	0.000177579		806	0.000504133	478.907	0.000185506		0.000492553	2.67415e-05	0.000186002		482	0.000627294	286.393	0.000250861		315	0.000494339	187.166	0.000197963		236	0.000464829	140.226	0.000182283		664	0.000494131	394.534	0.00020392		167	0.000225933	99.2276	7.5003e-05		218	0.00021391	129.531	7.71243e-05
SYNPCC7002_A0653	1271	0.000399867	929.094	0.000187448		555	0.000352676	405.702	0.000166782		595	0.000372158	434.942	0.000168476		0.0003749	2.37149e-05	0.000174236		216	0.000281111	157.895	0.000138305		286	0.000448829	209.064	0.000221125		184	0.000362409	134.503	0.000174843		591	0.000439806	432.018	0.000223294		303	0.000409927	221.491	0.000167418		430	0.000421932	314.327	0.000187155
SYNPCC7002_A0654	1439	0.000452721	3035.86	0.000612498		179	0.000113746	377.637	0.000155245		199	0.00012447	419.831	0.000162623		0.000230312	0.000192686	0.000310122		18	2.34259e-05	37.9747	3.32633e-05		26	4.08026e-05	54.8523	5.80168e-05		161	0.000317108	339.662	0.000441535		105	7.81381e-05	221.519	0.000114495		156	0.000211052	329.114	0.000248767		202	0.00019821	426.16	0.000253742
SYNPCC7002_A0655	839	0.000263956	855.25	0.00017255		313	0.000198896	319.062	0.000131165		339	0.000212036	345.566	0.000133856		0.000224963	3.44024e-05	0.000145857		285	0.00037091	290.52	0.000254476		132	0.000207152	134.557	0.000142319		196	0.000386044	199.796	0.00025972		331	0.000246321	337.411	0.000174395		206	0.000278696	209.99	0.000158725		368	0.000361095	375.127	0.000223356
SYNPCC7002_A0656	1130	0.000355507	806.567	0.000162728		622	0.000395251	443.969	0.000182513		438	0.000273958	312.634	0.0001211		0.000341572	6.18353e-05	0.000155447		395	0.000514069	281.941	0.000246962		224	0.00035153	159.886	0.00016911		256	0.000504221	182.727	0.000237531		661	0.000491898	471.806	0.000243859		263	0.000355811	187.723	0.000141894		400	0.000392495	285.51	0.000169997
SYNPCC7002_A0657	651	0.00020481	803.704	0.00016215		238	0.000151237	293.827	0.000120791		207	0.000129473	255.556	9.89905e-05		0.00016184	3.87712e-05	0.000127311		145	0.000188709	179.012	0.000156803		114	0.000178904	140.741	0.00014886		117	0.000230445	144.444	0.000187767		255	0.000189764	314.815	0.000162716		121	0.0001637	149.383	0.000112914		177	0.000173679	218.519	0.000130109
SYNPCC7002_A0658	328	0.000103191	834.606	0.000168385		118	7.49833e-05	300.254	0.000123433		101	6.31731e-05	256.997	9.9549e-05		8.04493e-05	2.05615e-05	0.000130456		56	7.28806e-05	142.494	0.000124815		53	8.31746e-05	134.86	0.00014264		36	7.09061e-05	91.6031	0.000119077		130	9.67425e-05	330.789	0.000170973		54	7.30563e-05	137.405	0.00010386		78	7.65365e-05	198.473	0.000118174
SYNPCC7002_A0659	173	5.44272e-05	158.861	3.20509e-05		33	2.09699e-05	30.303	1.24574e-05		58	3.62776e-05	53.2599	2.06304e-05		3.72249e-05	1.67488e-05	2.17129e-05		19	2.47273e-05	17.4472	1.52826e-05		20	3.13866e-05	18.3655	1.9425e-05		12	2.36354e-05	11.0193	1.43242e-05		46	3.42319e-05	42.2406	2.18326e-05		17	2.29992e-05	15.6107	1.17996e-05		50	4.90619e-05	45.9137	2.73376e-05
SYNPCC7002_A0660	388	0.000122068	834.409	0.000168345		94	5.97324e-05	202.151	8.31031e-05		123	7.69335e-05	264.516	0.000102461		8.62446e-05	3.2194e-05	0.00011797		35	4.55504e-05	75.2688	6.59304e-05		43	6.74813e-05	92.4731	9.78079e-05		65	0.000128025	139.785	0.00018171		71	5.28363e-05	152.688	7.89189e-05		22	2.97637e-05	47.3118	3.57615e-05		15	1.47186e-05	32.2581	1.92069e-05
SYNPCC7002_A0661	655	0.000206068	2425.93	0.00048944		253	0.000160769	937.037	0.000385211		405	0.000253318	1500	0.000581031		0.000206718	4.62776e-05	0.000485228		78	0.000101512	288.889	0.000253047		70	0.000109853	259.259	0.000274216		124	0.000244232	459.259	0.000597002		155	0.000115347	574.074	0.000296718		40	5.41158e-05	148.148	0.000111981		27	2.64934e-05	100	5.95414e-05
SYNPCC7002_A0662	89	2.80001e-05	72.0065	1.45276e-05		43	2.73244e-05	34.7896	1.43019e-05		35	2.18917e-05	28.3172	1.09688e-05		2.57387e-05	3.34876e-06	1.32661e-05		7	9.11008e-06	5.66343	4.96078e-06		6	9.41599e-06	4.85437	5.13442e-06		12	2.36354e-05	9.70874	1.26206e-05		19	1.41393e-05	15.3722	7.94531e-06		35	4.73513e-05	28.3172	2.14041e-05		7	6.86866e-06	5.66343	3.37209e-06
SYNPCC7002_A0663	31	9.75285e-06	64.5833	1.30299e-05		18	1.14381e-05	37.5	1.54161e-05		15	9.38214e-06	31.25	1.21048e-05		1.0191e-05	1.0958e-06	1.35169e-05		5	6.5072e-06	10.4167	9.1243e-06		5	7.84666e-06	10.4167	1.10176e-05		3	5.90884e-06	6.25	8.12452e-06		10	7.44173e-06	20.8333	1.0768e-05		3	4.05868e-06	6.25	4.72418e-06		0	0	0	0
SYNPCC7002_A0664	22	6.92138e-06	21.8905	4.41651e-06		11	6.98997e-06	10.9453	4.49955e-06		17	1.06331e-05	16.9154	6.55226e-06		8.18148e-06	2.12343e-06	5.1561e-06		2	2.60288e-06	1.99005	1.74315e-06		2	3.13866e-06	1.99005	2.10486e-06		5	9.84806e-06	4.97512	6.46728e-06		11	8.1859e-06	10.9453	5.65721e-06		4	5.41158e-06	3.9801	3.00843e-06		16	1.56998e-05	15.9204	9.47923e-06
SYNPCC7002_A0665	19	5.97756e-06	17.5926	3.54938e-06		7	4.44816e-06	6.48148	2.66451e-06		21	1.3135e-05	19.4444	7.53189e-06		7.85357e-06	4.63733e-06	4.58192e-06		3	3.90432e-06	2.77778	2.43315e-06		1	1.56933e-06	0.925926	9.79343e-07		4	7.87845e-06	3.7037	4.81453e-06		8	5.95338e-06	7.40741	3.82862e-06		7	9.47026e-06	6.48148	4.89915e-06		16	1.56998e-05	14.8148	8.82095e-06
SYNPCC7002_A0666	24	7.5506e-06	46.5116	9.38391e-06		5	3.17726e-06	9.68992	3.98348e-06		8	5.00381e-06	15.5039	6.00549e-06		5.24389e-06	2.19653e-06	6.45763e-06		1	1.30144e-06	1.93798	1.69754e-06		3	4.70799e-06	5.81395	6.14936e-06		0	0	0	0		2	1.48835e-06	3.87597	2.00335e-06		0	0	0	0		2	1.96248e-06	3.87597	2.30781e-06
SYNPCC7002_A0667	26	8.17981e-06	26.6667	5.38011e-06		12	7.62542e-06	12.3077	5.05963e-06		8	5.00381e-06	8.20513	3.17829e-06		6.93635e-06	1.69643e-06	4.53934e-06		14	1.82202e-05	14.359	1.25775e-05		6	9.41599e-06	6.15385	6.50886e-06		7	1.37873e-05	7.17949	9.33278e-06		13	9.67425e-06	13.3333	6.89151e-06		2	2.70579e-06	2.05128	1.5505e-06		12	1.17749e-05	12.3077	7.32817e-06
SYNPCC7002_A0668	43	1.35282e-05	81.4394	1.64307e-05		25	1.58863e-05	47.3485	1.94647e-05		22	1.37605e-05	41.6667	1.61398e-05		1.43916e-05	1.29961e-06	1.73451e-05		18	2.34259e-05	34.0909	2.98613e-05		11	1.72626e-05	20.8333	2.20352e-05		12	2.36354e-05	22.7273	2.95437e-05		12	8.93007e-06	22.7273	1.17469e-05		5	6.76447e-06	9.4697	7.15785e-06		6	5.88743e-06	11.3636	6.76607e-06
SYNPCC7002_A0669	578	0.000181844	1376.19	0.000277652		317	0.000201438	754.762	0.000310279		337	0.000210785	802.381	0.000310806		0.000198022	1.47702e-05	0.000299579		43	5.59619e-05	102.381	8.96788e-05		66	0.000103576	157.143	0.000166208		55	0.000108329	130.952	0.000170228		182	0.000135439	433.333	0.000223974		130	0.000175876	309.524	0.000233959		221	0.000216854	526.19	0.000313301
SYNPCC7002_A0670	67	2.10787e-05	63.8095	1.28738e-05		29	1.84281e-05	27.619	1.13541e-05		57	3.56521e-05	54.2857	2.10278e-05		2.5053e-05	9.2743e-06	1.50852e-05		13	1.69187e-05	12.381	1.08449e-05		7	1.09853e-05	6.66667	7.05127e-06		10	1.96961e-05	9.52381	1.23802e-05		19	1.41393e-05	18.0952	9.35276e-06		28	3.7881e-05	26.6667	2.01565e-05		30	2.94371e-05	28.5714	1.70118e-05
SYNPCC7002_A0671	458	0.000144091	426.443	8.60366e-05		178	0.00011311	165.736	6.81331e-05		178	0.000111335	165.736	6.41984e-05		0.000122845	1.84204e-05	7.27894e-05		113	0.000147063	105.214	9.21605e-05		95	0.000149086	88.4544	9.35573e-05		56	0.000110298	52.1415	6.778e-05		214	0.000159253	199.255	0.000102988		60	8.11737e-05	55.8659	4.22273e-05		74	7.26116e-05	68.9013	4.10248e-05
SYNPCC7002_A0672	528	0.000166113	1323.31	0.000266983		232	0.000147425	581.454	0.000239033		237	0.000148238	593.985	0.000230083		0.000153925	1.05629e-05	0.000245366		69	8.97993e-05	172.932	0.000151477		73	0.000114561	182.957	0.000193512		66	0.000129994	165.414	0.000215025		180	0.000133951	451.128	0.000233171		63	8.52323e-05	157.895	0.000119348		129	0.00012658	323.308	0.000192502
SYNPCC7002_A0673	100	3.14608e-05	427.35	8.62197e-05		64	4.06689e-05	273.504	0.000112436		46	2.87719e-05	196.581	7.61465e-05		3.36339e-05	6.2391e-06	9.16008e-05		21	2.73302e-05	89.7436	7.86093e-05		4	6.27733e-06	17.094	1.80802e-05		27	5.31795e-05	115.385	0.000149991		19	1.41393e-05	81.1966	4.19675e-05		10	1.35289e-05	42.735	3.23021e-05		8	7.8499e-06	34.188	2.0356e-05
SYNPCC7002_A0674	98	3.08316e-05	106.754	2.1538e-05		83	5.27425e-05	90.4139	3.71687e-05		88	5.50419e-05	95.8606	3.7132e-05		4.62053e-05	1.33636e-05	3.19462e-05		64	8.32921e-05	69.7168	6.10672e-05		39	6.12039e-05	42.4837	4.49345e-05		34	6.69668e-05	37.037	4.81453e-05		78	5.80455e-05	84.9673	4.39165e-05		27	3.65281e-05	29.4118	2.22314e-05		40	3.92495e-05	43.573	2.5944e-05
SYNPCC7002_A0675	268	8.4315e-05	138.073	2.78568e-05		182	0.000115652	93.7661	3.85468e-05		163	0.000101953	83.9773	3.2529e-05		0.00010064	1.57098e-05	3.29775e-05		79	0.000102814	40.7007	3.5651e-05		62	9.72986e-05	31.9423	3.37851e-05		42	8.27237e-05	21.6383	2.81282e-05		125	9.30216e-05	64.3998	3.32859e-05		73	9.87613e-05	37.6095	2.84278e-05		110	0.000107936	56.6718	3.37432e-05
SYNPCC7002_A0676	2239	0.000704408	5077.1	0.00102432		748	0.000475318	1696.15	0.000697277		991	0.000619846	2247.17	0.000870449		0.000599857	0.000115846	0.000864017		574	0.000747026	1301.59	0.0011401		405	0.000635579	918.367	0.000971348		307	0.000604671	696.145	0.000904935		568	0.00042269	1287.98	0.00066571		423	0.000572274	959.184	0.000725017		443	0.000434688	1004.54	0.000598114
SYNPCC7002_A0677	137	4.31013e-05	164.269	3.31419e-05		49	3.11371e-05	58.753	2.41531e-05		50	3.12738e-05	59.952	2.32227e-05		3.51707e-05	6.86842e-06	2.68392e-05		24	3.12345e-05	28.777	2.52067e-05		25	3.92333e-05	29.976	3.17053e-05		21	4.13619e-05	25.1799	3.27319e-05		69	5.13479e-05	82.7338	4.27621e-05		17	2.29992e-05	20.3837	1.54074e-05		14	1.37373e-05	16.7866	9.99496e-06
SYNPCC7002_A0678	519	0.000163282	779.279	0.000157223		274	0.000174114	411.411	0.000169129		262	0.000163875	393.393	0.000152383		0.00016709	6.08995e-06	0.000159578		64	8.32921e-05	96.0961	8.41737e-05		85	0.000133393	127.628	0.00013499		73	0.000143782	109.61	0.000142484		205	0.000152555	307.808	0.000159095		108	0.000146113	162.162	0.000122573		138	0.000135411	207.207	0.000123374
SYNPCC7002_A0679	126	3.96406e-05	291.667	5.88449e-05		91	5.78261e-05	210.648	8.65964e-05		82	5.1289e-05	189.815	7.35256e-05		4.95852e-05	9.21167e-06	7.2989e-05		23	2.99331e-05	53.2407	4.66353e-05		15	2.354e-05	34.7222	3.67254e-05		37	7.28757e-05	85.6481	0.000111336		57	4.24178e-05	131.944	6.81972e-05		79	0.000106879	182.87	0.000138226		39	3.82683e-05	90.2778	5.37526e-05
SYNPCC7002_A0680	170	5.34834e-05	210.657	4.25009e-05		100	6.35452e-05	123.916	5.09411e-05		92	5.75438e-05	114.002	4.41593e-05		5.81908e-05	5.06199e-06	4.58671e-05		28	3.64403e-05	34.6964	3.03917e-05		46	7.21892e-05	57.0012	6.02896e-05		35	6.89364e-05	43.3705	5.63783e-05		64	4.76271e-05	79.3061	4.09904e-05		50	6.76447e-05	61.9579	4.6832e-05		43	4.21932e-05	53.2838	3.17259e-05
SYNPCC7002_A0681	1041	0.000327507	685.771	0.000138357		612	0.000388896	403.162	0.000165738		629	0.000393424	414.361	0.000160504		0.000369943	3.68199e-05	0.000154866		318	0.000413858	209.486	0.000183496		230	0.000360946	151.515	0.000160256		195	0.000384074	128.458	0.000166986		673	0.000500828	443.347	0.000229149		174	0.000235404	114.625	8.66411e-05		246	0.000241384	162.055	9.649e-05
SYNPCC7002_A0682	7717	0.00242783	18115	0.00365478		5714	0.00363097	13413.1	0.00551408		5208	0.00325748	12225.4	0.00473554		0.00310543	0.000615813	0.0046348		2898	0.00377157	6802.82	0.00595881		3672	0.00576259	8619.72	0.00911699		2014	0.0039668	4727.7	0.00614565		5570	0.00414504	13075.1	0.00675805		1811	0.00245009	4251.17	0.00321333		1871	0.0018359	4392.02	0.00261507
SYNPCC7002_A0683	380	0.000119551	430.839	8.69235e-05		99	6.29097e-05	112.245	4.61433e-05		138	8.63157e-05	156.463	6.06064e-05		8.95922e-05	2.84625e-05	6.45578e-05		52	6.76748e-05	58.9569	5.16423e-05		41	6.43426e-05	46.4853	4.9167e-05		49	9.6511e-05	55.5556	7.22179e-05		82	6.10222e-05	92.9705	4.8053e-05		54	7.30563e-05	61.2245	4.62777e-05		94	9.22363e-05	106.576	6.34568e-05
SYNPCC7002_A0684	364	0.000114517	403.101	8.13272e-05		201	0.000127726	222.591	9.15062e-05		190	0.00011884	210.41	8.15031e-05		0.000120361	6.73424e-06	8.47788e-05		94	0.000122335	104.097	9.11823e-05		60	9.41599e-05	66.4452	7.02784e-05		90	0.000177265	99.6678	0.00012956		165	0.000122789	182.724	9.44434e-05		67	9.06439e-05	74.1971	5.60833e-05		59	5.7893e-05	65.3378	3.8903e-05
SYNPCC7002_A0685	82	2.57979e-05	179.825	3.62803e-05		82	5.2107e-05	179.825	7.3925e-05		72	4.50343e-05	157.895	6.11612e-05		4.09797e-05	1.36152e-05	5.71222e-05		47	6.11677e-05	103.07	9.02825e-05		35	5.49266e-05	76.7544	8.11824e-05		19	3.74226e-05	41.6667	5.41635e-05		70	5.20921e-05	153.509	7.9343e-05		42	5.68216e-05	92.1053	6.96195e-05		81	7.94803e-05	177.632	0.000105764
SYNPCC7002_A0686	319	0.00010036	408.974	8.25122e-05		107	6.79933e-05	137.179	5.63938e-05		165	0.000103203	211.538	8.19403e-05		9.05189e-05	1.95595e-05	7.36154e-05		69	8.97993e-05	88.4615	7.74863e-05		76	0.000119269	97.4359	0.000103057		42	8.27237e-05	53.8462	6.99959e-05		152	0.000113114	194.872	0.000100722		46	6.22331e-05	58.9744	4.45769e-05		54	5.29868e-05	69.2308	4.1221e-05
SYNPCC7002_A0687	748	0.000235327	1408.66	0.000284203		319	0.000202709	600.753	0.000246967		325	0.00020328	612.053	0.000237081		0.000213772	1.86694e-05	0.000256084		138	0.000179599	259.887	0.000227643		112	0.000175765	210.923	0.000223091		95	0.000187113	178.908	0.000232566		242	0.00018009	455.744	0.000235557		129	0.000174523	242.938	0.000183629		124	0.000121673	233.522	0.000139042
SYNPCC7002_A0688	244	7.67644e-05	459.51	9.27081e-05		160	0.000101672	301.318	0.00012387		166	0.000103829	312.618	0.000121094		9.40885e-05	1.50419e-05	0.000112557		73	9.50051e-05	137.476	0.00012042		56	8.78826e-05	105.461	0.000111545		68	0.000133934	128.06	0.000166468		112	8.33473e-05	210.923	0.000109018		45	6.08802e-05	84.7458	6.40567e-05		95	9.32176e-05	178.908	0.000106524
SYNPCC7002_A0689	668	0.000210158	287.683	5.80412e-05		450	0.000285953	193.798	7.96696e-05		392	0.000245186	168.82	6.53931e-05		0.000247099	3.79337e-05	6.77013e-05		105	0.000136651	45.2196	3.96094e-05		124	0.000194597	53.4022	5.6483e-05		160	0.000315138	68.9061	8.95726e-05		319	0.000237391	137.382	7.10075e-05		165	0.000223228	71.0594	5.37116e-05		332	0.000325771	142.98	8.51324e-05
SYNPCC7002_A0690	412	0.000129619	297.258	5.99731e-05		232	0.000147425	167.388	6.88125e-05		200	0.000125095	144.3	5.58953e-05		0.000134046	1.18049e-05	6.15603e-05		77	0.000100211	55.5556	4.86629e-05		54	8.47439e-05	38.961	4.12087e-05		45	8.86326e-05	32.4675	4.22053e-05		207	0.000154044	149.351	7.71939e-05		54	7.30563e-05	38.961	2.94494e-05		117	0.000114805	84.4156	5.02622e-05
SYNPCC7002_A0691	543	0.000170832	495.89	0.000100048		155	9.8495e-05	141.553	5.81915e-05		163	0.000101953	148.858	5.76609e-05		0.00012376	4.08025e-05	7.19668e-05		54	7.02777e-05	49.3151	4.31967e-05		52	8.16052e-05	47.4886	5.02282e-05		32	6.30276e-05	29.2237	3.79886e-05		200	0.000148835	182.648	9.44042e-05		35	4.73513e-05	31.9635	2.41602e-05		152	0.000149148	138.813	8.26511e-05
SYNPCC7002_A0692	592	0.000186248	2349.21	0.000473962		173	0.000109933	686.508	0.00028222		246	0.000153867	976.19	0.000378131		0.000150016	3.83029e-05	0.000378104		48	6.24691e-05	190.476	0.000166844		61	9.57292e-05	242.063	0.000256028		68	0.000133934	269.841	0.000350773		220	0.000163718	873.016	0.00045123		94	0.000127172	373.016	0.000281951		70	6.86866e-05	277.778	0.000165393
SYNPCC7002_A0693	2078	0.000653756	1832.45	0.000369704		762	0.000484214	671.958	0.000276238		1046	0.000654248	922.399	0.000357295		0.000597406	9.80272e-05	0.000334413		276	0.000359197	243.386	0.00021319		241	0.000378209	212.522	0.000224782		363	0.000714969	320.106	0.000416113		642	0.000477759	566.138	0.000292616		237	0.000320636	208.995	0.000157973		327	0.000320865	288.36	0.000171693
SYNPCC7002_A0694	1244	0.000391373	636.969	0.000128511		697	0.00044291	356.887	0.000146714		785	0.000490998	401.946	0.000155695		0.00044176	4.98229e-05	0.00014364		228	0.000296728	116.743	0.000102259		271	0.000425289	138.761	0.000146766		212	0.000417558	108.551	0.000141108		564	0.000419713	288.786	0.000149263		348	0.000470807	178.187	0.000134686		542	0.000531831	277.522	0.00016524
SYNPCC7002_A0695	1374	0.000432272	1839.36	0.000371098		846	0.000537592	1132.53	0.000465578		870	0.000544164	1164.66	0.000451135		0.000504676	6.27899e-05	0.00042927		433	0.000563523	579.652	0.000507736		307	0.000481785	410.977	0.000434687		349	0.000687395	467.202	0.000607327		663	0.000493387	887.55	0.000458742		310	0.000419397	414.993	0.00031368		350	0.000343433	468.541	0.000278976
SYNPCC7002_A0696	1166	0.000366833	577.514	0.000116516		658	0.000418127	325.904	0.000133977		682	0.000426574	337.791	0.000130845		0.000403845	3.23302e-05	0.000127113		232	0.000301934	114.908	0.000100652		213	0.000334268	105.498	0.000111584		180	0.00035453	89.153	0.000115892		598	0.000445015	296.186	0.000153088		246	0.000332812	121.842	9.20969e-05		308	0.000302221	152.551	9.08308e-05
SYNPCC7002_A0698	3	9.43825e-07	19.6078	3.95596e-06		5	3.17726e-06	32.6797	1.34345e-05		0	0	0	0		1.37369e-06	1.63167e-06	5.79681e-06		0	0	0	0		0	0	0	0		0	0	0	0		3	2.23252e-06	19.6078	1.01346e-05		0	0	0	0		0	0	0	0
SYNPCC7002_A0697	520	0.000163596	471.014	9.50291e-05		420	0.00026689	380.435	0.000156395		346	0.000216415	313.406	0.000121399		0.000215634	5.16511e-05	0.000124274		116	0.000150967	105.072	9.20364e-05		139	0.000218137	125.906	0.000133169		103	0.00020287	93.2971	0.000121279		349	0.000259716	316.123	0.000163392		135	0.000182641	122.283	9.24296e-05		259	0.000254141	234.601	0.000139685
SYNPCC7002_A0699	1470	0.000462474	1189.32	0.00023995		603	0.000383177	487.864	0.000200559		630	0.00039405	509.709	0.000197438		0.000413234	4.29885e-05	0.000212649		152	0.000197819	122.977	0.00010772		185	0.000290326	149.676	0.000158311		206	0.00040574	166.667	0.000216654		613	0.000456178	495.955	0.000256341		173	0.000234051	139.968	0.000105797		204	0.000200173	165.049	9.82722e-05
SYNPCC7002_A0700	442	0.000139057	796.396	0.000160676		125	7.94314e-05	225.225	9.2589e-05		157	9.81997e-05	282.883	0.000109576		0.000105563	3.0487e-05	0.000120947		23	2.99331e-05	41.4414	3.62999e-05		26	4.08026e-05	46.8468	4.95494e-05		36	7.09061e-05	64.8649	8.43193e-05		127	9.45099e-05	228.829	0.000118273		44	5.95274e-05	79.2793	5.99247e-05		72	7.06491e-05	129.73	7.72429e-05
SYNPCC7002_A0701	54	1.69888e-05	50.2793	1.01441e-05		40	2.54181e-05	37.2439	1.53108e-05		37	2.31426e-05	34.4507	1.33446e-05		2.18498e-05	4.36078e-06	1.29332e-05		4	5.20576e-06	3.72439	3.26232e-06		12	1.8832e-05	11.1732	1.18178e-05		8	1.57569e-05	7.44879	9.68285e-06		46	3.42319e-05	42.8305	2.21375e-05		11	1.48818e-05	10.2421	7.74167e-06		16	1.56998e-05	14.8976	8.87023e-06
SYNPCC7002_A0702	172	5.41126e-05	147.386	2.97358e-05		66	4.19398e-05	56.5553	2.32496e-05		88	5.50419e-05	75.407	2.92092e-05		5.03648e-05	7.311e-06	2.73982e-05		25	3.2536e-05	21.4225	1.87646e-05		21	3.2956e-05	17.9949	1.9033e-05		30	5.90884e-05	25.7069	3.3417e-05		57	4.24178e-05	48.8432	2.52452e-05		63	8.52323e-05	53.9846	4.08053e-05		36	3.53246e-05	30.8483	1.83675e-05
SYNPCC7002_A0703	135	4.24721e-05	138.889	2.80214e-05		43	2.73244e-05	44.2387	1.81863e-05		37	2.31426e-05	38.0658	1.4745e-05		3.09797e-05	1.017e-05	2.03176e-05		15	1.95216e-05	15.4321	1.35175e-05		16	2.51093e-05	16.4609	1.74105e-05		18	3.5453e-05	18.5185	2.40726e-05		42	3.12553e-05	43.2099	2.23336e-05		23	3.11166e-05	23.6626	1.78858e-05		26	2.55122e-05	26.749	1.59267e-05
SYNPCC7002_A0704	186	5.85171e-05	242.188	4.88623e-05		80	5.08361e-05	104.167	4.28224e-05		92	5.75438e-05	119.792	4.64018e-05		5.56323e-05	4.18206e-06	4.60288e-05		26	3.38374e-05	33.8542	2.9654e-05		24	3.7664e-05	31.25	3.30528e-05		24	4.72707e-05	31.25	4.06226e-05		70	5.20921e-05	91.1458	4.71099e-05		38	5.141e-05	49.4792	3.73998e-05		32	3.13996e-05	41.6667	2.48089e-05
SYNPCC7002_A0705	371	0.00011672	363.725	7.33831e-05		188	0.000119465	184.314	7.57705e-05		167	0.000104454	163.725	6.34197e-05		0.000113546	7.99255e-06	7.08578e-05		53	6.89763e-05	51.9608	4.55141e-05		34	5.33573e-05	33.3333	3.52563e-05		89	0.000175296	87.2549	0.000113425		158	0.000117579	154.902	8.00631e-05		76	0.00010282	74.5098	5.63196e-05		80	7.8499e-05	78.4314	4.66991e-05
SYNPCC7002_A0706	331	0.000104135	367.778	7.42007e-05		164	0.000104214	182.222	7.49107e-05		208	0.000130099	231.111	8.95218e-05		0.000112816	1.49674e-05	7.95444e-05		144	0.000187407	160	0.000140149		58	9.10212e-05	64.4444	6.81623e-05		68	0.000133934	75.5556	9.82164e-05		188	0.000139904	208.889	0.000107967		52	7.03505e-05	57.7778	4.36724e-05		70	6.86866e-05	77.7778	4.631e-05
SYNPCC7002_A0707	5273	0.00165893	4896.01	0.000987789		3970	0.00252274	3686.17	0.00151536		3852	0.00240933	3576.6	0.00138541		0.002197	0.000469422	0.00129619		2314	0.00301153	2148.56	0.00188199		2177	0.00341643	2021.36	0.00213797		1275	0.00251126	1183.84	0.00153891		4033	0.00300125	3744.66	0.00193548		2106	0.0028492	1955.43	0.00147805		3332	0.00326948	3093.78	0.00184208
SYNPCC7002_A0708	634	0.000199462	353.992	7.14194e-05		370	0.000235117	206.588	8.49275e-05		312	0.000195148	174.204	6.74788e-05		0.000209909	2.19371e-05	7.46085e-05		461	0.000599964	257.398	0.000225463		240	0.00037664	134.003	0.000141734		154	0.00030332	85.9855	0.000111775		489	0.0003639	273.032	0.00014112		185	0.000250285	103.294	7.80769e-05		210	0.00020606	117.253	6.9814e-05
SYNPCC7002_A0709	162	5.09665e-05	329.268	6.64312e-05		64	4.06689e-05	130.081	5.34758e-05		69	4.31578e-05	140.244	5.43241e-05		4.49311e-05	5.37295e-06	5.8077e-05		20	2.60288e-05	40.6504	3.5607e-05		23	3.60946e-05	46.748	4.94449e-05		27	5.31795e-05	54.878	7.13372e-05		49	3.64645e-05	99.5935	5.14762e-05		29	3.92339e-05	58.9431	4.45532e-05		41	4.02307e-05	83.3333	4.96178e-05
SYNPCC7002_A0710	971	0.000305485	759.781	0.000153289		537	0.000341238	420.188	0.000172737		512	0.000320244	400.626	0.000155184		0.000322322	1.79669e-05	0.000160403		247	0.000321456	193.271	0.000169292		215	0.000337406	168.232	0.000177937		179	0.000352561	140.063	0.000182071		421	0.000313297	329.421	0.000170266		246	0.000332812	192.488	0.000145496		415	0.000407214	324.726	0.000193346
SYNPCC7002_A0711	358	0.00011263	2093.57	0.000422386		144	9.1505e-05	842.105	0.000346185		167	0.000104454	976.608	0.000378293		0.000102863	1.06519e-05	0.000382288		59	7.67849e-05	345.029	0.000302222		43	6.74813e-05	251.462	0.000265969		130	0.00025605	760.234	0.000988246		83	6.17663e-05	485.38	0.000250875		33	4.46455e-05	192.982	0.000145869		27	2.64934e-05	157.895	9.40127e-05
SYNPCC7002_A0712	355	0.000111686	197.551	3.98568e-05		200	0.00012709	111.297	4.57535e-05		136	8.50647e-05	75.6817	2.93156e-05		0.000107947	2.12608e-05	3.83086e-05		88	0.000114527	48.9705	4.28949e-05		66	0.000103576	36.7279	3.88467e-05		56	0.000110298	31.163	4.05096e-05		171	0.000127254	95.1586	4.9184e-05		74	0.000100114	41.1797	3.11265e-05		121	0.00011873	67.3344	4.00919e-05
SYNPCC7002_A0713	75	2.35956e-05	99.6016	2.0095e-05		36	2.28763e-05	47.8088	1.96539e-05		34	2.12662e-05	45.1527	1.74901e-05		2.25793e-05	1.19276e-06	1.90797e-05		5	6.5072e-06	6.64011	5.81628e-06		14	2.19706e-05	18.5923	1.96649e-05		23	4.53011e-05	30.5445	3.97055e-05		27	2.00927e-05	35.8566	1.85329e-05		18	2.43521e-05	23.9044	1.80686e-05		19	1.86435e-05	25.2324	1.50237e-05
SYNPCC7002_A0714	150	4.71912e-05	177.305	3.5772e-05		101	6.41806e-05	119.385	4.90787e-05		74	4.62852e-05	87.4704	3.3882e-05		5.25523e-05	1.00806e-05	3.95776e-05		20	2.60288e-05	23.6407	2.07076e-05		25	3.92333e-05	29.5508	3.12556e-05		24	4.72707e-05	28.3688	3.68772e-05		84	6.25105e-05	99.2908	5.13197e-05		41	5.54687e-05	48.4634	3.66319e-05		46	4.51369e-05	54.3735	3.23748e-05
SYNPCC7002_A0715	186	5.85171e-05	179.191	3.61525e-05		100	6.35452e-05	96.3391	3.96045e-05		139	8.69411e-05	133.911	5.18711e-05		6.96678e-05	1.51689e-05	4.25427e-05		51	6.63734e-05	49.1329	4.30371e-05		46	7.21892e-05	44.316	4.68726e-05		46	9.06022e-05	44.316	5.76074e-05		116	8.6324e-05	111.753	5.77612e-05		54	7.30563e-05	52.0231	3.93227e-05		76	7.45741e-05	73.2177	4.35949e-05
SYNPCC7002_A0716	418	0.000131506	1421.77	0.000286848		136	8.64214e-05	462.585	0.000190166		173	0.000108207	588.435	0.000227933		0.000108712	2.25466e-05	0.000234982		50	6.5072e-05	170.068	0.000148968		52	8.16052e-05	176.871	0.000187074		71	0.000139843	241.497	0.000313927		114	8.48357e-05	387.755	0.000200416		51	6.89976e-05	173.469	0.00013112		33	3.23808e-05	112.245	6.68322e-05
SYNPCC7002_A0717	107	3.36631e-05	231.602	4.67266e-05		110	6.98997e-05	238.095	9.78798e-05		75	4.69107e-05	162.338	6.28822e-05		5.01578e-05	1.83352e-05	6.91628e-05		44	5.72633e-05	95.2381	8.34221e-05		44	6.90506e-05	95.2381	0.000100732		24	4.72707e-05	51.9481	6.75285e-05		76	5.65571e-05	164.502	8.50251e-05		24	3.24695e-05	51.9481	3.92659e-05		67	6.57429e-05	145.022	8.63479e-05
SYNPCC7002_A0718	278	8.74611e-05	239.449	4.83098e-05		170	0.000108027	146.425	6.01948e-05		178	0.000111335	153.316	5.93876e-05		0.000102274	1.29347e-05	5.59641e-05		122	0.000158776	105.082	9.20446e-05		136	0.000213429	117.14	0.000123898		52	0.00010242	44.789	5.82222e-05		177	0.000131719	152.455	7.87983e-05		80	0.000108232	68.9061	5.2084e-05		133	0.000130505	114.556	6.82085e-05
SYNPCC7002_A0719	824	0.000259237	607.67	0.0001226		261	0.000165853	192.478	7.91267e-05		320	0.000200152	235.988	9.1411e-05		0.000208414	4.72372e-05	9.77125e-05		124	0.000161378	91.4454	8.01e-05		133	0.000208721	98.0826	0.000103741		127	0.000250141	93.6578	0.000121748		266	0.00019795	196.165	0.000101391		100	0.000135289	73.7463	5.57425e-05		194	0.00019036	143.068	8.51846e-05
SYNPCC7002_A0720	71	2.23372e-05	158.837	3.20459e-05		74	4.70234e-05	165.548	6.8056e-05		84	5.254e-05	187.919	7.27914e-05		4.06335e-05	1.60834e-05	5.76311e-05		43	5.59619e-05	96.1969	8.4262e-05		17	2.66786e-05	38.0313	4.02254e-05		17	3.34834e-05	38.0313	4.94378e-05		46	3.42319e-05	102.908	5.31895e-05		35	4.73513e-05	78.2998	5.91844e-05		56	5.49493e-05	125.28	7.45932e-05
SYNPCC7002_A0721	543	0.000170832	1005.56	0.000202875		216	0.000137258	400	0.000164438		329	0.000205782	609.259	0.000235999		0.00017129	3.42643e-05	0.000201104		64	8.32921e-05	118.519	0.000103814		32	5.02186e-05	59.2593	6.26779e-05		30	5.90884e-05	55.5556	7.22179e-05		100	7.44173e-05	185.185	9.57154e-05		62	8.38795e-05	114.815	8.67849e-05		100	9.81238e-05	185.185	0.000110262
SYNPCC7002_A0722	371	0.00011672	1224.42	0.000247032		353	0.000224314	1165.02	0.000478933		333	0.000208283	1099.01	0.000425706		0.000183106	5.80482e-05	0.00038389		86	0.000111924	283.828	0.000248615		118	0.000185181	389.439	0.000411906		73	0.000143782	240.924	0.000313183		240	0.000178601	792.079	0.000409397		106	0.000143407	349.835	0.000264429		210	0.00020606	693.069	0.000412663
SYNPCC7002_A0723	1263	0.00039735	1238.24	0.000249819		483	0.000306923	473.529	0.000194666		502	0.000313989	492.157	0.000190639		0.000339421	5.02926e-05	0.000211708		82	0.000106718	80.3922	7.04181e-05		175	0.000274633	171.569	0.000181466		159	0.000313168	155.882	0.000202635		356	0.000264926	349.02	0.000180395		175	0.000236757	171.569	0.000129683		242	0.00023746	237.255	0.000141265
SYNPCC7002_A0724	264	8.30566e-05	177.419	3.57951e-05		121	7.68896e-05	81.3172	3.34291e-05		131	8.19373e-05	88.0376	3.41017e-05		8.06278e-05	3.28539e-06	3.4442e-05		57	7.4182e-05	38.3065	3.35539e-05		59	9.25906e-05	39.6505	4.1938e-05		27	5.31795e-05	18.1452	2.35873e-05		138	0.000102696	92.7419	4.79349e-05		51	6.89976e-05	34.2742	2.59068e-05		71	6.96679e-05	47.7151	2.84102e-05
SYNPCC7002_A0725	100	3.14608e-05	198.413	4.00306e-05		40	2.54181e-05	79.3651	3.26266e-05		47	2.93974e-05	93.254	3.61223e-05		2.87587e-05	3.07158e-06	3.62598e-05		18	2.34259e-05	35.7143	3.12833e-05		28	4.39413e-05	55.5556	5.87606e-05		14	2.75746e-05	27.7778	3.6109e-05		27	2.00927e-05	53.5714	2.76891e-05		23	3.11166e-05	45.6349	3.4494e-05		21	2.0606e-05	41.6667	2.48089e-05
SYNPCC7002_A0726	337	0.000106023	203.872	4.11319e-05		201	0.000127726	121.597	4.9988e-05		157	9.81997e-05	94.9788	3.67904e-05		0.000110649	1.52971e-05	4.26368e-05		74	9.63065e-05	44.7671	3.92129e-05		93	0.000145948	56.2613	5.95071e-05		54	0.000106359	32.6679	4.24657e-05		229	0.000170416	138.536	7.16042e-05		58	7.84679e-05	35.0877	2.65217e-05		129	0.00012658	78.0399	4.64661e-05
SYNPCC7002_A0727	201	6.32362e-05	225.589	4.55135e-05		157	9.97659e-05	176.207	7.24376e-05		147	9.19449e-05	164.983	6.39069e-05		8.49824e-05	1.92344e-05	6.06194e-05		61	7.93878e-05	68.4624	5.99684e-05		64	0.000100437	71.8294	7.59733e-05		27	5.31795e-05	30.303	3.93916e-05		122	9.07891e-05	136.925	7.07714e-05		88	0.000119055	98.7654	7.46537e-05		96	9.41988e-05	107.744	6.41523e-05
SYNPCC7002_A0728	196	6.16632e-05	328.308	6.62375e-05		89	5.65552e-05	149.079	6.12855e-05		101	6.31731e-05	169.179	6.55323e-05		6.04638e-05	3.46813e-06	6.43518e-05		33	4.29475e-05	55.2764	4.84184e-05		24	3.7664e-05	40.201	4.25202e-05		15	2.95442e-05	25.1256	3.26614e-05		77	5.73013e-05	128.978	6.66641e-05		63	8.52323e-05	105.528	7.9765e-05		80	7.8499e-05	134.003	7.97875e-05
SYNPCC7002_A0729	191	6.00902e-05	383.534	7.73796e-05		91	5.78261e-05	182.731	7.51198e-05		77	4.81616e-05	154.618	5.98921e-05		5.53593e-05	6.33532e-06	7.07971e-05		33	4.29475e-05	66.2651	5.80437e-05		27	4.2372e-05	54.2169	5.73446e-05		36	7.09061e-05	72.2892	9.39703e-05		66	4.91154e-05	132.53	6.84999e-05		39	5.27629e-05	78.3133	5.91945e-05		32	3.13996e-05	64.257	3.82595e-05
SYNPCC7002_A0730	343	0.000107911	212.515	4.28759e-05		194	0.000123278	120.198	4.94129e-05		175	0.000109458	108.426	4.19994e-05		0.000113549	8.46084e-06	4.47627e-05		35	4.55504e-05	21.6853	1.89948e-05		40	6.27733e-05	24.7831	2.62129e-05		69	0.000135903	42.7509	5.55729e-05		137	0.000101952	84.8823	4.38725e-05		61	8.25266e-05	37.7943	2.85675e-05		56	5.49493e-05	34.6964	2.06587e-05
SYNPCC7002_A0731	253	7.95959e-05	527.083	0.000106341		63	4.00335e-05	131.25	5.39562e-05		120	7.50571e-05	250	9.68385e-05		6.48955e-05	2.16504e-05	8.5712e-05		57	7.4182e-05	118.75	0.000104017		27	4.2372e-05	56.25	5.94951e-05		49	9.6511e-05	102.083	0.0001327		74	5.50688e-05	154.167	7.96831e-05		38	5.141e-05	79.1667	5.98396e-05		28	2.74747e-05	58.3333	3.47325e-05
SYNPCC7002_A0732	674	0.000212046	884.514	0.000178454		295	0.000187458	387.139	0.000159151		353	0.000220793	463.255	0.000179444		0.000206766	1.72833e-05	0.00017235		219	0.000285015	287.402	0.000251744		133	0.000208721	174.541	0.00018461		114	0.000224536	149.606	0.000194477		280	0.000208368	367.454	0.000189923		110	0.000148818	144.357	0.000109115		162	0.000158961	212.598	0.000126584
SYNPCC7002_A0733	3343	0.00105174	3548.83	0.000715991		1671	0.00106184	1773.89	0.000729236		1553	0.000971364	1648.62	0.0006386		0.00102831	4.95774e-05	0.000694609		1203	0.00156563	1277.07	0.00111863		570	0.000894519	605.096	0.000640004		562	0.00110692	596.603	0.000775538		1926	0.00143328	2044.59	0.00105677		584	0.00079009	619.958	0.000468607		641	0.000628973	680.467	0.00040516
SYNPCC7002_A0734	5144	0.00161834	3395.38	0.000685032		1993	0.00126646	1315.51	0.0005408		1604	0.00100326	1058.75	0.00041011		0.00129602	0.000308605	0.000545314		2120	0.00275905	1399.34	0.00122573		1197	0.00187849	790.099	0.00083568		910	0.00179235	600.66	0.000780812		3050	0.00226973	2013.2	0.00104055		670	0.000906439	442.244	0.000334279		764	0.000749666	504.29	0.000300262
SYNPCC7002_A0735	2971	0.000934701	5353.15	0.00108002		714	0.000453712	1286.49	0.000528868		709	0.000443462	1277.48	0.000494836		0.000610625	0.000280705	0.000701242		759	0.000987792	1367.57	0.0011979		306	0.000480215	551.351	0.000583159		282	0.000555431	508.108	0.000660501		885	0.000658593	1594.59	0.000824187		416	0.000562804	749.55	0.000566561		450	0.000441557	810.811	0.000482768
SYNPCC7002_A0736	4262	0.00134086	8118.1	0.00163786		952	0.00060495	1813.33	0.000745452		1060	0.000663004	2019.05	0.000782086		0.000869605	0.00040915	0.00105513		836	0.001088	1592.38	0.00139482		280	0.000439413	533.333	0.000564101		599	0.0011798	1140.95	0.00148315		1081	0.000804451	2059.05	0.00106425		431	0.000583097	820.952	0.000620532		294	0.000288484	560	0.000333432
SYNPCC7002_A0737	3700	0.00116405	7660.46	0.00154553		846	0.000537592	1751.55	0.000720055		778	0.00048662	1610.77	0.000623937		0.000729421	0.000377262	0.000963173		897	0.00116739	1857.14	0.00162673		253	0.000397041	523.81	0.000554028		315	0.000620428	652.174	0.000847776		797	0.000593106	1650.1	0.000852878		239	0.000323342	494.824	0.000374022		191	0.000187416	395.445	0.000235454
SYNPCC7002_A0738	2611	0.000821442	10744.9	0.00216782		1130	0.00071806	4650.21	0.00191168		932	0.000582943	3835.39	0.00148565		0.000707482	0.000119601	0.00185505		967	0.00125849	3979.42	0.00348571		526	0.000825468	2164.61	0.00228949		794	0.00156387	3267.49	0.00424749		870	0.00064743	3580.25	0.0018505		540	0.000730563	2222.22	0.00167971		671	0.000658411	2761.32	0.00164413
SYNPCC7002_A0739	3966	0.00124774	5418.03	0.00109311		3259	0.00207094	4452.19	0.00183027		2291	0.00143296	3129.78	0.00121233		0.00158388	0.000431852	0.00137857		3711	0.00482964	5069.67	0.00444069		1091	0.00171214	1490.44	0.00157642		800	0.00157569	1092.9	0.00142068		2901	0.00215885	3963.11	0.00204839		2924	0.00395586	3994.54	0.00301934		4628	0.00454117	6322.4	0.00376445
SYNPCC7002_A0740	6763	0.0021277	18944	0.00382202		2552	0.00162167	7148.46	0.0029387		2379	0.00148801	6663.87	0.00258128		0.00174579	0.000337423	0.003114		3126	0.0040683	8756.3	0.00766993		1338	0.00209977	3747.9	0.00396412		492	0.00096905	1378.15	0.00179149		2457	0.00182843	6882.35	0.00355723		1524	0.00206181	4268.91	0.00322673		1573	0.00154349	4406.16	0.00262349
SYNPCC7002_A0741	163	5.12811e-05	167.695	3.38332e-05		58	3.68562e-05	59.6708	2.45304e-05		48	3.00228e-05	49.3827	1.91286e-05		3.93867e-05	1.08527e-05	2.58307e-05		50	6.5072e-05	51.4403	4.50583e-05		30	4.70799e-05	30.8642	3.26448e-05		28	5.51492e-05	28.8066	3.74463e-05		70	5.20921e-05	72.0165	3.72227e-05		18	2.43521e-05	18.5185	1.39976e-05		26	2.55122e-05	26.749	1.59267e-05
SYNPCC7002_A0742	93	2.92586e-05	254.098	5.12654e-05		39	2.47826e-05	106.557	4.38052e-05		45	2.81464e-05	122.951	4.76255e-05		2.73959e-05	2.33045e-06	4.75654e-05		25	3.2536e-05	68.306	5.98315e-05		13	2.04013e-05	35.5191	3.75682e-05		22	4.33315e-05	60.1093	7.81375e-05		35	2.6046e-05	95.6284	4.94268e-05		15	2.02934e-05	40.9836	3.09782e-05		31	3.04184e-05	84.6995	5.04312e-05
SYNPCC7002_A0743	1601	0.000503688	1314.45	0.000265196		716	0.000454983	587.849	0.000241662		640	0.000400304	525.452	0.000203536		0.000452992	5.17204e-05	0.000236798		367	0.000477628	301.314	0.00026393		328	0.000514741	269.294	0.00028483		251	0.000494373	206.076	0.000267882		743	0.00055292	610.016	0.000315295		285	0.000385575	233.99	0.000176866		369	0.000362077	302.956	0.000180384
SYNPCC7002_A0744	925	0.000291013	851.75	0.000171844		474	0.000301204	436.464	0.000179428		492	0.000307734	453.039	0.000175486		0.000299984	8.4273e-06	0.000175586		252	0.000327963	232.044	0.000203255		239	0.00037507	220.074	0.00023277		174	0.000342713	160.221	0.000208275		519	0.000386226	477.901	0.000247009		258	0.000349047	237.569	0.000179571		344	0.000337546	316.759	0.000188603
SYNPCC7002_A0745	177	5.56856e-05	468.254	9.44721e-05		93	5.9097e-05	246.032	0.000101142		115	7.19297e-05	304.233	0.000117846		6.22375e-05	8.56529e-06	0.000104487		46	5.98662e-05	121.693	0.000106595		41	6.43426e-05	108.466	0.000114723		38	7.48453e-05	100.529	0.00013068		52	3.8697e-05	137.566	7.11029e-05		55	7.44092e-05	145.503	0.000109981		42	4.1212e-05	111.111	6.61571e-05
SYNPCC7002_A0746	135	4.24721e-05	130.814	2.63922e-05		78	4.95652e-05	75.5814	3.10711e-05		81	5.06635e-05	78.4884	3.04028e-05		4.7567e-05	4.44631e-06	2.92887e-05		71	9.24022e-05	68.7984	6.02628e-05		35	5.49266e-05	33.9147	3.58713e-05		29	5.71188e-05	28.1008	3.65288e-05		69	5.13479e-05	66.8605	3.45577e-05		21	2.84108e-05	20.3488	1.53811e-05		54	5.29868e-05	52.3256	3.11554e-05
SYNPCC7002_A0747	122	3.83822e-05	92.2147	1.86047e-05		84	5.33779e-05	63.4921	2.61013e-05		89	5.56673e-05	67.2714	2.60578e-05		4.91425e-05	9.38873e-06	2.35879e-05		44	5.72633e-05	33.2577	2.91315e-05		37	5.80653e-05	27.9667	2.95801e-05		10	1.96961e-05	7.55858	9.82557e-06		80	5.95338e-05	60.4686	3.1254e-05		34	4.59984e-05	25.6992	1.94252e-05		42	4.1212e-05	31.746	1.8902e-05
SYNPCC7002_A0748	25	7.8652e-06	33.4672	6.75214e-06		30	1.90635e-05	40.1606	1.65098e-05		22	1.37605e-05	29.4511	1.1408e-05		1.35631e-05	5.60178e-06	1.15567e-05		33	4.29475e-05	44.1767	3.86958e-05		13	2.04013e-05	17.4029	1.84069e-05		1	1.96961e-06	1.33869	1.74019e-06		22	1.63718e-05	29.4511	1.52222e-05		14	1.89405e-05	18.7416	1.41662e-05		25	2.45309e-05	33.4672	1.99268e-05
SYNPCC7002_A0749	6491	0.00204212	4479.64	0.000903786		3072	0.00195211	2120.08	0.000871556		2750	0.00172006	1897.86	0.000735144		0.00190476	0.00016617	0.000836828		2875	0.00374164	1984.13	0.00173796		1719	0.00269768	1186.34	0.00125478		1503	0.00296033	1037.27	0.00134837		3554	0.00264479	2452.73	0.00126772		1468	0.00198605	1013.11	0.00076578		1838	0.00180351	1268.46	0.000755259
SYNPCC7002_A0750	591	0.000185933	1470.15	0.000296609		265	0.000168395	659.204	0.000270996		260	0.000162624	646.766	0.000250528		0.000172317	1.21399e-05	0.000272711		231	0.000300632	574.627	0.000503334		109	0.000171057	271.144	0.000286787		105	0.000206809	261.194	0.000339532		427	0.000317762	1062.19	0.000549006		60	8.11737e-05	149.254	0.000112816		69	6.77054e-05	171.642	0.000102198
SYNPCC7002_A0751	11912	0.00374761	39706.7	0.00801098		2525	0.00160452	8416.67	0.00346005		3365	0.00210473	11216.7	0.00434482		0.00248562	0.00112117	0.00527195		2571	0.003346	8570	0.00750674		1009	0.00158346	3363.33	0.00355736		589	0.0011601	1963.33	0.00255218		1758	0.00130826	5860	0.00302882		640	0.000865852	2133.33	0.00161252		465	0.000456276	1550	0.000922892
SYNPCC7002_A0752	904	0.000284406	1815.26	0.000366236		300	0.000190635	602.41	0.000247648		235	0.000146987	471.888	0.000182788		0.000207343	7.02164e-05	0.000265557		159	0.000206929	319.277	0.000279665		140	0.000219706	281.124	0.000297343		60	0.000118177	120.482	0.000156617		374	0.000278321	751.004	0.000388166		197	0.00026652	395.582	0.000299008		290	0.000284559	582.329	0.000346727
SYNPCC7002_A0753	498	0.000156675	395.238	7.97409e-05		392	0.000249097	311.111	0.000127896		393	0.000245812	311.905	0.000120818		0.000217195	5.24374e-05	0.000109485		312	0.000406049	247.619	0.000216898		193	0.000302881	153.175	0.000162011		72	0.000141812	57.1429	7.42813e-05		383	0.000285018	303.968	0.00015711		96	0.000129878	76.1905	5.759e-05		144	0.000141298	114.286	6.80473e-05
SYNPCC7002_A0754	134	4.21575e-05	531.746	0.000107282		72	4.57525e-05	285.714	0.000117456		94	5.87947e-05	373.016	0.000144489		4.89016e-05	8.75424e-06	0.000123076		35	4.55504e-05	138.889	0.000121657		13	2.04013e-05	51.5873	5.45634e-05		15	2.95442e-05	59.5238	7.73764e-05		68	5.06037e-05	269.841	0.000139471		81	0.000109584	321.429	0.000242958		102	0.000100086	404.762	0.000241001
SYNPCC7002_A0755	2231	0.000701891	759.619	0.000153256		1358	0.000862943	462.377	0.000190081		1303	0.000814995	443.65	0.00017185		0.000793276	8.26937e-05	0.000171729		813	0.00105807	276.813	0.00024247		458	0.000718754	155.941	0.000164938		358	0.000705121	121.893	0.000158452		1363	0.00101431	464.079	0.000239865		447	0.000604744	152.196	0.00011504		690	0.000677054	234.934	0.000139883
SYNPCC7002_A0756	99	3.11462e-05	144.737	2.92012e-05		79	5.02007e-05	115.497	4.74803e-05		87	5.44164e-05	127.193	4.92687e-05		4.52544e-05	1.23986e-05	4.19834e-05		37	4.81533e-05	54.0936	4.73823e-05		21	3.2956e-05	30.7018	3.24729e-05		23	4.53011e-05	33.6257	4.37109e-05		57	4.24178e-05	83.3333	4.30719e-05		29	3.92339e-05	42.3977	3.20471e-05		31	3.04184e-05	45.3216	2.69851e-05
SYNPCC7002_A0757	143	4.4989e-05	176.543	3.56183e-05		96	6.10034e-05	118.519	4.87224e-05		102	6.37985e-05	125.926	4.87779e-05		5.65969e-05	1.01495e-05	4.43729e-05		25	3.2536e-05	30.8642	2.7035e-05		28	4.39413e-05	34.5679	3.65621e-05		18	3.5453e-05	22.2222	2.88872e-05		69	5.13479e-05	85.1852	4.40291e-05		12	1.62347e-05	14.8148	1.11981e-05		65	6.37805e-05	80.2469	4.77801e-05
SYNPCC7002_A0758	616	0.000193799	546.099	0.000110178		299	0.00019	265.071	0.000108969		352	0.000220167	312.057	0.000120876		0.000201322	1.64308e-05	0.000113341		198	0.000257685	175.532	0.000153754		174	0.000273064	154.255	0.000163154		144	0.000283624	127.66	0.000165948		209	0.000155532	185.284	9.57663e-05		141	0.000190758	125	9.44836e-05		280	0.000274747	248.227	0.000147798
SYNPCC7002_A0759	91	2.86293e-05	62.0314	1.25151e-05		48	3.05017e-05	32.7198	1.3451e-05		41	2.56445e-05	27.9482	1.08258e-05		2.82585e-05	2.44973e-06	1.2264e-05		17	2.21245e-05	11.5883	1.01505e-05		11	1.72626e-05	7.4983	7.93087e-06		21	4.13619e-05	14.3149	1.86083e-05		48	3.57203e-05	32.7198	1.69117e-05		5	6.76447e-06	3.40832	2.57624e-06		10	9.81238e-06	6.81663	4.05872e-06
SYNPCC7002_A0760	844	0.000265529	919.39	0.000185491		614	0.000390167	668.845	0.000274959		593	0.000370907	645.969	0.000250219		0.000342201	6.70945e-05	0.00023689		360	0.000468518	392.157	0.000343503		240	0.00037664	261.438	0.00027652		132	0.000259989	143.791	0.000186917		631	0.000469573	687.364	0.000355273		120	0.000162347	130.719	9.88064e-05		173	0.000169754	188.453	0.000112208
SYNPCC7002_A0761	220	6.92138e-05	411.985	8.31196e-05		132	8.38796e-05	247.191	0.000101619		88	5.50419e-05	164.794	6.38336e-05		6.93784e-05	1.44196e-05	8.28574e-05		33	4.29475e-05	61.7978	5.41307e-05		28	4.39413e-05	52.4345	5.54594e-05		38	7.48453e-05	71.161	9.25039e-05		105	7.81381e-05	196.629	0.00010163		62	8.38795e-05	116.105	8.776e-05		149	0.000146204	279.026	0.000166136
SYNPCC7002_A0762	29	9.12364e-06	136.15	2.74689e-05		31	1.9699e-05	145.54	5.98307e-05		25	1.56369e-05	117.371	4.54641e-05		1.48198e-05	5.33481e-06	4.42546e-05		27	3.51389e-05	126.761	0.000111034		33	5.17879e-05	154.93	0.000163867		7	1.37873e-05	32.8638	4.27205e-05		38	2.82786e-05	178.404	9.22103e-05		22	2.97637e-05	103.286	7.8071e-05		21	2.0606e-05	98.5915	5.87028e-05
SYNPCC7002_A0763	115	3.61799e-05	106.481	2.14831e-05		50	3.17726e-05	46.2963	1.90322e-05		57	3.56521e-05	52.7778	2.04437e-05		3.45349e-05	2.40673e-06	2.03196e-05		18	2.34259e-05	16.6667	1.45989e-05		6	9.41599e-06	5.55556	5.87606e-06		16	3.15138e-05	14.8148	1.92581e-05		42	3.12553e-05	38.8889	2.01002e-05		19	2.5705e-05	17.5926	1.32977e-05		13	1.27561e-05	12.037	7.16702e-06
SYNPCC7002_A0764	392	0.000123326	230.86	4.65769e-05		204	0.000129632	120.141	4.93895e-05		269	0.000168253	158.422	6.13653e-05		0.000140404	2.43233e-05	5.24439e-05		103	0.000134048	60.6596	5.31337e-05		69	0.000108284	40.636	4.29803e-05		70	0.000137873	41.225	5.35893e-05		167	0.000124277	98.351	5.0834e-05		73	9.87613e-05	42.9918	3.24961e-05		55	5.39681e-05	32.391	1.92861e-05
SYNPCC7002_A0765	23	7.23599e-06	34.8485	7.03082e-06		12	7.62542e-06	18.1818	7.47446e-06		13	8.13118e-06	19.697	7.6297e-06		7.6642e-06	4.48857e-07	7.37833e-06		9	1.1713e-05	13.6364	1.19445e-05		3	4.70799e-06	4.54545	4.80768e-06		1	1.96961e-06	1.51515	1.96958e-06		8	5.95338e-06	12.1212	6.26501e-06		6	8.11737e-06	9.09091	6.87153e-06		6	5.88743e-06	9.09091	5.41285e-06
SYNPCC7002_A0766	132	4.15283e-05	140.575	2.83616e-05		71	4.51171e-05	75.6124	3.10839e-05		58	3.62776e-05	61.7678	2.3926e-05		4.09743e-05	4.4457e-06	2.77905e-05		37	4.81533e-05	39.4036	3.45149e-05		30	4.70799e-05	31.9489	3.3792e-05		14	2.75746e-05	14.9095	1.93812e-05		54	4.01853e-05	57.508	2.97238e-05		26	3.51753e-05	27.689	2.09293e-05		47	4.61182e-05	50.0532	2.98024e-05
SYNPCC7002_A0767	248	7.80228e-05	435.088	8.77807e-05		131	8.32442e-05	229.825	9.44797e-05		137	8.56902e-05	240.351	9.31009e-05		8.23191e-05	3.9165e-06	9.17871e-05		113	0.000147063	198.246	0.00017365		63	9.88679e-05	110.526	0.000116903		25	4.92403e-05	43.8596	5.70142e-05		118	8.78124e-05	207.018	0.000107		69	9.33497e-05	121.053	9.14999e-05		159	0.000156017	278.947	0.000166089
SYNPCC7002_A0768	247	7.77082e-05	638.243	0.000128768		87	5.52843e-05	224.806	9.24167e-05		130	8.13118e-05	335.917	0.000130119		7.14348e-05	1.41023e-05	0.000117101		60	7.80864e-05	155.039	0.000135803		45	7.06199e-05	116.279	0.000122987		25	4.92403e-05	64.5995	8.39744e-05		75	5.5813e-05	193.798	0.000100167		24	3.24695e-05	62.0155	4.68756e-05		163	0.000159942	421.189	0.000250782
SYNPCC7002_A0769	214	6.73261e-05	288.799	5.82663e-05		131	8.32442e-05	176.788	7.26767e-05		174	0.000108833	234.818	9.09577e-05		8.64677e-05	2.09402e-05	7.39669e-05		54	7.02777e-05	72.8745	6.38331e-05		46	7.21892e-05	62.0783	6.56596e-05		50	9.84806e-05	67.4764	8.77141e-05		148	0.000110138	199.73	0.000103233		77	0.000104173	103.914	7.85451e-05		125	0.000122655	168.691	0.000100441
SYNPCC7002_A0770	230	7.23599e-05	494.624	9.97923e-05		174	0.000110569	374.194	0.000153829		248	0.000155118	533.333	0.000206589		0.000112682	4.14195e-05	0.000153403		86	0.000111924	184.946	0.000162		77	0.000120839	165.591	0.000175144		61	0.000120146	131.183	0.000170528		160	0.000119068	344.086	0.000177845		75	0.000101467	161.29	0.000121914		155	0.000152092	333.333	0.000198471
SYNPCC7002_A0771	93	2.92586e-05	76.9231	1.55195e-05		35	2.22408e-05	28.9495	1.1901e-05		51	3.18993e-05	42.1836	1.634e-05		2.77995e-05	4.99179e-06	1.45869e-05		20	2.60288e-05	16.5426	1.44902e-05		19	2.98173e-05	15.7155	1.66221e-05		10	1.96961e-05	8.2713	1.07521e-05		47	3.49761e-05	38.8751	2.00931e-05		13	1.75876e-05	10.7527	8.12762e-06		41	4.02307e-05	33.9123	2.01919e-05
SYNPCC7002_A0772	40	1.25843e-05	69.0846	1.39381e-05		7	4.44816e-06	12.0898	4.97006e-06		18	1.12586e-05	31.0881	1.20421e-05		9.43035e-06	4.36533e-06	1.03168e-05		4	5.20576e-06	6.90846	6.05135e-06		4	6.27733e-06	6.90846	7.30701e-06		2	3.93923e-06	3.45423	4.49024e-06		18	1.33951e-05	31.0881	1.60683e-05		4	5.41158e-06	6.90846	5.22189e-06		0	0	0	0
SYNPCC7002_A0773	245	7.7079e-05	189.482	3.82287e-05		110	6.98997e-05	85.0735	3.49733e-05		115	7.19297e-05	88.9404	3.44515e-05		7.29695e-05	3.70088e-06	3.58845e-05		78	0.000101512	60.3248	5.28405e-05		47	7.37586e-05	36.3496	3.84466e-05		34	6.69668e-05	26.2954	3.4182e-05		98	7.29289e-05	75.7927	3.91745e-05		31	4.19397e-05	23.9753	1.81221e-05		47	4.61182e-05	36.3496	2.1643e-05
SYNPCC7002_A0774	238	7.48767e-05	303.959	6.1325e-05		123	7.81605e-05	157.088	6.45782e-05		98	6.12966e-05	125.16	4.84811e-05		7.14446e-05	8.9405e-06	5.81281e-05		33	4.29475e-05	42.1456	3.69167e-05		52	8.16052e-05	66.4112	7.02425e-05		47	9.25718e-05	60.0255	7.80286e-05		83	6.17663e-05	106.003	5.47888e-05		72	9.74084e-05	91.954	6.95052e-05		128	0.000125598	163.474	9.73346e-05
SYNPCC7002_A0775	52	1.63596e-05	111.111	2.24171e-05		44	2.79599e-05	94.0171	3.865e-05		45	2.81464e-05	96.1538	3.72456e-05		2.41553e-05	6.7519e-06	3.27709e-05		10	1.30144e-05	21.3675	1.87165e-05		21	3.2956e-05	44.8718	4.74605e-05		10	1.96961e-05	21.3675	2.77761e-05		31	2.30694e-05	66.2393	3.42367e-05		8	1.08232e-05	17.094	1.29208e-05		16	1.56998e-05	34.188	2.0356e-05
SYNPCC7002_A0776	72	2.26518e-05	175.182	3.53438e-05		56	3.55853e-05	136.253	5.6013e-05		48	3.00228e-05	116.788	4.52384e-05		2.942e-05	6.48779e-06	4.55317e-05		9	1.1713e-05	21.8978	1.9181e-05		12	1.8832e-05	29.1971	3.08815e-05		24	4.72707e-05	58.3942	7.59079e-05		35	2.6046e-05	85.1582	4.40151e-05		7	9.47026e-06	17.0316	1.28737e-05		8	7.8499e-06	19.4647	1.15896e-05
SYNPCC7002_A0777	33	1.03821e-05	114.583	2.31177e-05		46	2.92308e-05	159.722	6.5661e-05		46	2.87719e-05	159.722	6.18691e-05		2.27949e-05	1.07523e-05	5.02159e-05		30	3.90432e-05	104.167	9.1243e-05		25	3.92333e-05	86.8056	9.18134e-05		16	3.15138e-05	55.5556	7.22179e-05		23	1.7116e-05	79.8611	4.12773e-05		26	3.51753e-05	90.2778	6.82382e-05		79	7.75178e-05	274.306	0.000163325
SYNPCC7002_A0778	3292	0.00103569	2934.05	0.000591956		1542	0.000979866	1374.33	0.000564981		1693	0.00105893	1508.91	0.000584484		0.00102483	4.06356e-05	0.000580473		290	0.000377417	258.467	0.0002264		362	0.000568098	322.638	0.000341251		446	0.000878447	397.504	0.000516725		1135	0.000844636	1011.59	0.000522852		538	0.000727857	479.501	0.00036244		829	0.000813446	738.859	0.000439927
SYNPCC7002_A0779	670	0.000210787	1758.53	0.000354791		332	0.00021097	871.391	0.000358225		296	0.000185141	776.903	0.000300937		0.000202299	1.48601e-05	0.000337984		63	8.19907e-05	165.354	0.000144839		110	0.000172626	288.714	0.00030537		71	0.000139843	186.352	0.000242243		259	0.000192741	679.79	0.000351358		73	9.87613e-05	191.601	0.000144825		198	0.000194285	519.685	0.000309428
SYNPCC7002_A0780	241	7.58206e-05	845.614	0.000170606		80	5.08361e-05	280.702	0.000115395		72	4.50343e-05	252.632	9.78579e-05		5.72303e-05	1.63589e-05	0.000127953		20	2.60288e-05	70.1754	6.14689e-05		19	2.98173e-05	66.6667	7.05127e-05		38	7.48453e-05	133.333	0.000173323		37	2.75344e-05	129.825	6.71015e-05		44	5.95274e-05	154.386	0.000116696		14	1.37373e-05	49.1228	2.92484e-05
SYNPCC7002_A0781	73	2.29664e-05	231.746	4.67557e-05		64	4.06689e-05	203.175	8.35241e-05		54	3.37757e-05	171.429	6.64036e-05		3.24703e-05	8.92315e-06	6.55611e-05		17	2.21245e-05	53.9683	4.72725e-05		21	3.2956e-05	66.6667	7.05127e-05		33	6.49972e-05	104.762	0.000136182		66	4.91154e-05	209.524	0.000108295		72	9.74084e-05	228.571	0.00017277		88	8.63489e-05	279.365	0.000166338
SYNPCC7002_A0782	1174	0.00036935	730.1	0.000147301		504	0.000320268	313.433	0.000128851		572	0.000357772	355.721	0.00013779		0.00034913	2.56571e-05	0.00013798		527	0.000685859	327.736	0.000287075		271	0.000425289	168.532	0.000178255		191	0.000376196	118.781	0.000154406		531	0.000395156	330.224	0.000170681		225	0.000304401	139.925	0.000105765		516	0.000506319	320.896	0.000191066
SYNPCC7002_A0783	321	0.000100989	633.136	0.000127738		159	0.000101037	313.609	0.000128923		206	0.000128848	406.312	0.000157386		0.000110291	1.60706e-05	0.000138016		62	8.06892e-05	122.288	0.000107116		61	9.57292e-05	120.316	0.000127257		34	6.69668e-05	67.0611	8.71743e-05		141	0.000104928	278.107	0.000143743		71	9.60555e-05	140.039	0.000105851		121	0.00011873	238.659	0.000142101
SYNPCC7002_A0785	247	7.77082e-05	273.533	5.51863e-05		190	0.000120736	210.41	8.64984e-05		204	0.000127597	225.914	8.75086e-05		0.00010868	2.70412e-05	7.63978e-05		117	0.000152268	129.568	0.000113493		76	0.000119269	84.1639	8.90193e-05		44	8.6663e-05	48.7265	6.33407e-05		178	0.000132463	197.121	0.000101884		68	9.19968e-05	75.3045	5.69203e-05		156	0.000153073	172.757	0.000102862
SYNPCC7002_A0786	380	0.000119551	677.362	0.00013666		351	0.000223044	625.668	0.000257209		419	0.000262074	746.881	0.000289307		0.000201556	7.36512e-05	0.000227726		83	0.000108019	147.95	0.000129594		112	0.000175765	199.643	0.000211161		87	0.000171356	155.08	0.000201592		342	0.000254507	609.626	0.000315093		70	9.47026e-05	124.777	9.43152e-05		69	6.77054e-05	122.995	7.32327e-05
SYNPCC7002_A0787	278	8.74611e-05	245.15	4.946e-05		100	6.35452e-05	88.1834	3.62518e-05		97	6.06711e-05	85.5379	3.31335e-05		7.05591e-05	1.47079e-05	3.96151e-05		44	5.72633e-05	38.8007	3.39868e-05		54	8.47439e-05	47.619	5.03662e-05		55	0.000108329	48.5009	6.30474e-05		91	6.77197e-05	80.2469	4.14767e-05		36	4.87042e-05	31.746	2.39958e-05		43	4.21932e-05	37.9189	2.25774e-05
SYNPCC7002_A0788	1473	0.000463418	708.514	0.000142946		538	0.000341873	258.778	0.000106382		582	0.000364027	279.942	0.000108437		0.000389773	6.47334e-05	0.000119255		475	0.000618184	228.475	0.000200129		374	0.00058693	179.894	0.000190272		142	0.000279685	68.3021	8.87874e-05		526	0.000391435	253.006	0.00013077		154	0.000208346	74.0741	5.59903e-05		290	0.000284559	139.49	8.30544e-05
SYNPCC7002_A0789	26	8.17981e-06	31.1751	6.28969e-06		24	1.52508e-05	28.777	1.18301e-05		23	1.43859e-05	27.5779	1.06824e-05		1.26055e-05	3.8571e-06	9.60073e-06		19	2.47273e-05	22.7818	1.99553e-05		16	2.51093e-05	19.1847	2.02914e-05		12	2.36354e-05	14.3885	1.87039e-05		33	2.45577e-05	39.5683	2.04514e-05		13	1.75876e-05	15.5875	1.17821e-05		46	4.51369e-05	55.1559	3.28406e-05
SYNPCC7002_A0790	276	8.68319e-05	291.139	5.87385e-05		133	8.45151e-05	140.295	5.76747e-05		175	0.000109458	184.599	7.15052e-05		9.36017e-05	1.37809e-05	6.26395e-05		49	6.37705e-05	51.6878	4.5275e-05		23	3.60946e-05	24.2616	2.56613e-05		38	7.48453e-05	40.0844	5.21066e-05		60	4.46504e-05	63.2911	3.27129e-05		111	0.000150171	117.089	8.85036e-05		144	0.000141298	151.899	9.04426e-05
SYNPCC7002_A0791	14	4.40451e-06	14.359	2.89698e-06		14	8.89632e-06	14.359	5.9029e-06		13	8.13118e-06	13.3333	5.16472e-06		7.14401e-06	2.40312e-06	4.65487e-06		5	6.5072e-06	5.12821	4.49196e-06		3	4.70799e-06	3.07692	3.25443e-06		4	7.87845e-06	4.10256	5.33302e-06		7	5.20921e-06	7.17949	3.71081e-06		5	6.76447e-06	5.12821	3.87625e-06		13	1.27561e-05	13.3333	7.93885e-06
SYNPCC7002_A0792	467	0.000146922	548.122	0.000110586		202	0.000128361	237.089	9.74662e-05		218	0.000136354	255.869	9.91117e-05		0.000137212	9.31014e-06	0.000102388		89	0.000115828	104.46	9.15e-05		60	9.41599e-05	70.4225	7.44852e-05		73	0.000143782	85.6808	0.000111378		243	0.000180834	285.211	0.000147415		103	0.000139348	120.892	9.13785e-05		110	0.000107936	129.108	7.68727e-05
SYNPCC7002_A0793	4968	0.00156297	8855.61	0.00178666		2970	0.00188729	5294.12	0.00217639		2893	0.0018095	5156.86	0.00199753		0.00175326	0.000169317	0.00198686		1351	0.00175824	2408.2	0.00210942		1131	0.00177491	2016.04	0.00213235		830	0.00163478	1479.5	0.00192324		3742	0.00278469	6670.23	0.0034476		776	0.00104985	1383.24	0.00104555		1008	0.000989088	1796.79	0.00106983
SYNPCC7002_A0794	77	2.42248e-05	42.2149	8.51703e-06		40	2.54181e-05	21.9298	9.01524e-06		40	2.5019e-05	21.9298	8.49461e-06		2.48873e-05	6.07425e-07	8.67563e-06		44	5.72633e-05	24.1228	2.113e-05		32	5.02186e-05	17.5439	1.8556e-05		7	1.37873e-05	3.83772	4.98874e-06		90	6.69755e-05	49.3421	2.55031e-05		19	2.5705e-05	10.4167	7.87363e-06		29	2.84559e-05	15.8991	9.46656e-06
SYNPCC7002_A0795	24	7.5506e-06	22.7273	4.58532e-06		18	1.14381e-05	17.0455	7.0073e-06		20	1.25095e-05	18.9394	7.33625e-06		1.04994e-05	2.60933e-06	6.30962e-06		23	2.99331e-05	21.7803	1.90781e-05		7	1.09853e-05	6.62879	7.0112e-06		2	3.93923e-06	1.89394	2.46198e-06		8	5.95338e-06	7.57576	3.91563e-06		6	8.11737e-06	5.68182	4.29471e-06		4	3.92495e-06	3.78788	2.25536e-06
SYNPCC7002_A0796	5	1.57304e-06	17.1821	3.46656e-06		0	0	0	0		3	1.87643e-06	10.3093	3.99334e-06		1.14982e-06	1.00726e-06	2.48664e-06		0	0	0	0		1	1.56933e-06	3.43643	3.63467e-06		0	0	0	0		1	7.44173e-07	3.43643	1.77616e-06		3	4.05868e-06	10.3093	7.79246e-06		0	0	0	0
SYNPCC7002_A0797	14	4.40451e-06	16.3743	3.30357e-06		17	1.08027e-05	19.883	8.17382e-06		5	3.12738e-06	5.84795	2.26523e-06		6.11152e-06	4.11254e-06	4.58087e-06		4	5.20576e-06	4.67836	4.09793e-06		0	0	0	0		1	1.96961e-06	1.16959	1.52038e-06		11	8.1859e-06	12.8655	6.6497e-06		5	6.76447e-06	5.84795	4.42029e-06		11	1.07936e-05	12.8655	7.6603e-06
SYNPCC7002_A0798	24	7.5506e-06	29.1971	5.89063e-06		7	4.44816e-06	8.51582	3.50081e-06		12	7.50571e-06	14.5985	5.6548e-06		6.50149e-06	1.77838e-06	5.01541e-06		4	5.20576e-06	4.86618	4.26245e-06		5	7.84666e-06	6.08273	6.43364e-06		0	0	0	0		5	3.72086e-06	6.08273	3.14394e-06		13	1.75876e-05	15.8151	1.19541e-05		2	1.96248e-06	2.43309	1.4487e-06
SYNPCC7002_A0799	78	2.45394e-05	74.7126	1.50736e-05		46	2.92308e-05	44.0613	1.81134e-05		31	1.93897e-05	29.6935	1.15019e-05		2.43867e-05	4.92229e-06	1.48963e-05		22	2.86317e-05	21.0728	1.84583e-05		13	2.04013e-05	12.4521	1.31705e-05		10	1.96961e-05	9.57854	1.24514e-05		22	1.63718e-05	21.0728	1.08918e-05		18	2.43521e-05	17.2414	1.30322e-05		14	1.37373e-05	13.41	7.98448e-06
SYNPCC7002_A0800	560	0.000176181	707.071	0.000142654		261	0.000165853	329.545	0.000135475		305	0.00019077	385.101	0.00014917		0.000177601	1.25192e-05	0.000142433		130	0.000169187	164.141	0.000143777		102	0.000160072	128.788	0.000136218		71	0.000139843	89.6465	0.000116534		188	0.000139904	237.374	0.00012269		126	0.000170465	159.091	0.000120252		85	8.34052e-05	107.323	6.39017e-05
SYNPCC7002_A0801	683	0.000214877	3252.38	0.000656181		453	0.00028786	2157.14	0.000886791		376	0.000235179	1790.48	0.000693548		0.000245972	3.76692e-05	0.000745507		136	0.000176996	647.619	0.000567271		161	0.000252662	766.667	0.000810896		273	0.000537704	1300	0.0016899		212	0.000157765	1009.52	0.000521786		392	0.000530335	1866.67	0.00141096		540	0.000529868	2571.43	0.00153106
SYNPCC7002_A0802	1924	0.000605306	5049.87	0.00101883		1543	0.000980502	4049.87	0.00166488		1943	0.0012153	5099.74	0.0019754		0.000933702	0.000307678	0.00155304		454	0.000590853	1191.6	0.00104376		416	0.000652842	1091.86	0.00115485		425	0.000837085	1115.49	0.00145005		737	0.000548455	1934.38	0.000999811		666	0.000901028	1748.03	0.00132128		829	0.000813446	2175.85	0.00129553
SYNPCC7002_A0803	884	0.000278114	2089.83	0.000421633		268	0.000170301	633.57	0.000260457		323	0.000202029	763.593	0.000295781		0.000216814	5.54063e-05	0.000325957		90	0.00011713	212.766	0.000186369		98	0.000153794	231.678	0.000245044		118	0.000232414	278.96	0.000362626		225	0.000167439	531.915	0.000274927		51	6.89976e-05	120.567	9.11331e-05		79	7.75178e-05	186.761	0.0001112
SYNPCC7002_A0804	36	1.13259e-05	73.1707	1.47625e-05		28	1.77926e-05	56.9106	2.33957e-05		42	2.627e-05	85.3659	3.30668e-05		1.84628e-05	7.49455e-06	2.37417e-05		12	1.56173e-05	24.3902	2.13642e-05		14	2.19706e-05	28.4553	3.00969e-05		11	2.16657e-05	22.3577	2.90633e-05		15	1.11626e-05	30.4878	1.5758e-05		5	6.76447e-06	10.1626	7.68159e-06		9	8.83114e-06	18.2927	1.08917e-05
SYNPCC7002_A0805	68	2.13934e-05	102.102	2.05995e-05		16	1.01672e-05	24.024	9.87616e-06		22	1.37605e-05	33.033	1.27955e-05		1.5107e-05	5.73292e-06	1.44237e-05		3	3.90432e-06	4.5045	3.94564e-06		12	1.8832e-05	18.018	1.90575e-05		5	9.84806e-06	7.50751	9.75918e-06		9	6.69755e-06	13.5135	6.98464e-06		10	1.35289e-05	15.015	1.13494e-05		6	5.88743e-06	9.00901	5.36409e-06
SYNPCC7002_A0806	640	0.000201349	382.318	7.71342e-05		289	0.000183646	172.64	7.09716e-05		259	0.000161998	154.719	5.99311e-05		0.000182331	1.97084e-05	6.93456e-05		158	0.000205627	94.3847	8.26746e-05		139	0.000218137	83.0346	8.78249e-05		118	0.000232414	70.4898	9.16314e-05		326	0.0002426	194.743	0.000100656		90	0.00012176	53.7634	4.06381e-05		135	0.000132467	80.6452	4.80172e-05
SYNPCC7002_A0807	443	0.000139371	206.816	4.1726e-05		278	0.000176656	129.785	5.33541e-05		294	0.00018389	137.255	5.31663e-05		0.000166639	2.38898e-05	4.94154e-05		94	0.000122335	43.8842	3.84396e-05		106	0.000166349	49.4865	5.23413e-05		78	0.00015363	36.4146	4.73361e-05		232	0.000172648	108.31	5.59814e-05		71	9.60555e-05	33.1466	2.50545e-05		125	0.000122655	58.3567	3.47464e-05
SYNPCC7002_A0808	5535	0.00174136	27537.3	0.00555576		2066	0.00131284	10278.6	0.00422548		2662	0.00166502	13243.8	0.00513003		0.00157307	0.000228574	0.00497043		968	0.00125979	4815.92	0.00421842		802	0.0012586	3990.05	0.00422024		801	0.00157766	3985.07	0.00518029		1260	0.000937658	6268.66	0.00324004		2374	0.00321177	11810.9	0.00892752		2871	0.00281713	14283.6	0.00850464
SYNPCC7002_A0809	92	2.8944e-05	713.178	0.000143887		56	3.55853e-05	434.109	0.00017846		78	4.87871e-05	604.651	0.000234214		3.77721e-05	1.01007e-05	0.00018552		46	5.98662e-05	356.589	0.000312348		40	6.27733e-05	310.078	0.000327966		43	8.46934e-05	333.333	0.000433308		68	5.06037e-05	527.132	0.000272455		40	5.41158e-05	310.078	0.000234378		23	2.25685e-05	178.295	0.000106159
SYNPCC7002_A0810	636	0.000200091	858.3	0.000173165		291	0.000184916	392.713	0.000161442		253	0.000158245	341.43	0.000132255		0.000181084	2.11843e-05	0.000155621		139	0.0001809	187.584	0.000164311		105	0.00016478	141.7	0.000149875		74	0.000145751	99.865	0.000129817		321	0.000238879	433.198	0.000223904		94	0.000127172	126.856	9.58862e-05		132	0.000129523	178.138	0.000106066
SYNPCC7002_A0811	24237	0.00762516	32576.6	0.00657246		15195	0.00965569	20423.4	0.00839595		14417	0.00901748	19377.7	0.00750603		0.00876611	0.00103834	0.00749148		7979	0.0103842	10724.5	0.0093939		6345	0.00995741	8528.23	0.00902022		3936	0.0077524	5290.32	0.00687701		11715	0.00871798	15746	0.00813851		8607	0.0116444	11568.5	0.0087443		12413	0.0121801	16684.1	0.00993397
SYNPCC7002_A0812	1072	0.00033726	1073.07	0.000216497		849	0.000539498	849.85	0.000349369		821	0.000513516	821.822	0.000318336		0.000463425	0.000110031	0.000294734		178	0.000231656	178.178	0.000156072		379	0.000594777	379.379	0.000401266		188	0.000370287	188.188	0.00024463		645	0.000479991	645.646	0.00033371		274	0.000370693	274.274	0.000207315		426	0.000418007	426.426	0.0002539
SYNPCC7002_A0813	913	0.000287237	1506.6	0.000303963		358	0.000227492	590.759	0.000242858		371	0.000232052	612.211	0.000237143		0.000248927	3.32561e-05	0.000261321		62	8.06892e-05	102.31	8.96169e-05		75	0.0001177	123.762	0.000130902		103	0.00020287	169.967	0.000220944		319	0.000237391	526.403	0.000272078		116	0.000156936	191.419	0.000144688		154	0.000151111	254.125	0.00015131
SYNPCC7002_A0814	1456	0.000458069	3257.27	0.000657168		922	0.000585886	2062.64	0.000847941		1125	0.00070366	2516.78	0.000974885		0.000582539	0.00012283	0.000826664		693	0.000901897	1550.34	0.00135799		241	0.000378209	539.15	0.000570254		228	0.000449072	510.067	0.000663048		662	0.000492642	1480.98	0.000765466		402	0.000543864	899.329	0.000679775		610	0.000598555	1364.65	0.000812533
SYNPCC7002_A0815	159	5.00227e-05	278.947	5.62788e-05		144	9.1505e-05	252.632	0.000103856		96	6.00457e-05	168.421	6.52386e-05		6.71911e-05	2.16446e-05	7.51243e-05		30	3.90432e-05	52.6316	4.61017e-05		23	3.60946e-05	40.3509	4.26787e-05		26	5.12099e-05	45.614	5.92947e-05		100	7.44173e-05	175.439	9.06778e-05		31	4.19397e-05	54.386	4.11087e-05		83	8.14427e-05	145.614	8.67006e-05
SYNPCC7002_A0816	180	5.66295e-05	125.261	2.52719e-05		184	0.000116923	128.045	5.26385e-05		141	8.81921e-05	98.1211	3.80076e-05		8.72482e-05	3.01579e-05	3.86393e-05		79	0.000102814	54.9756	4.8155e-05		87	0.000136532	60.5428	6.40355e-05		51	0.00010045	35.4906	4.61351e-05		180	0.000133951	125.261	6.47428e-05		110	0.000148818	76.5484	5.78605e-05		205	0.000201154	142.658	8.49407e-05
SYNPCC7002_A0817	111	3.49215e-05	174.528	3.52118e-05		58	3.68562e-05	91.195	3.74898e-05		45	2.81464e-05	70.7547	2.74071e-05		3.3308e-05	4.57357e-06	3.33696e-05		13	1.69187e-05	20.4403	1.79043e-05		17	2.66786e-05	26.7296	2.82716e-05		22	4.33315e-05	34.5912	4.49659e-05		23	1.7116e-05	36.1635	1.86916e-05		18	2.43521e-05	28.3019	2.13925e-05		23	2.25685e-05	36.1635	2.15323e-05
SYNPCC7002_A0818	592	0.000186248	503.401	0.000101563		404	0.000256722	343.537	0.000141227		432	0.000270206	367.347	0.000142293		0.000237725	4.50875e-05	0.000128361		182	0.000236862	154.762	0.000135561		113	0.000177334	96.0884	0.000101632		125	0.000246202	106.293	0.000138172		329	0.000244833	279.762	0.000144599		129	0.000174523	109.694	8.29142e-05		202	0.00019821	171.769	0.000102273
SYNPCC7002_A0819	195	6.13486e-05	474.453	9.57227e-05		52	3.30435e-05	126.521	5.2012e-05		52	3.25247e-05	126.521	4.90083e-05		4.23056e-05	1.64938e-05	6.5581e-05		39	5.07561e-05	94.8905	8.31177e-05		30	4.70799e-05	72.9927	7.72037e-05		18	3.5453e-05	43.7956	5.69309e-05		49	3.64645e-05	119.221	6.16212e-05		52	7.03505e-05	126.521	9.5633e-05		16	1.56998e-05	38.9294	2.31791e-05
SYNPCC7002_A0820	208	6.54385e-05	796.935	0.000160785		83	5.27425e-05	318.008	0.000130731		82	5.1289e-05	314.176	0.000121697		5.649e-05	7.78363e-06	0.000137738		28	3.64403e-05	107.28	9.39698e-05		21	3.2956e-05	80.4598	8.51015e-05		27	5.31795e-05	103.448	0.000134475		55	4.09295e-05	210.728	0.000108918		65	8.79381e-05	249.042	0.000188243		56	5.49493e-05	214.559	0.000127752
SYNPCC7002_A0821	1079	0.000339462	607.545	0.000122575		422	0.000268161	237.613	9.76814e-05		511	0.000319618	287.725	0.000111452		0.00030908	3.68003e-05	0.000110569		193	0.000251178	108.671	9.51886e-05		164	0.00025737	92.3423	9.76696e-05		207	0.00040771	116.554	0.000151511		380	0.000282786	213.964	0.00011059		262	0.000354458	147.523	0.000111508		258	0.000253159	145.27	8.64959e-05
SYNPCC7002_A0822	336	0.000105708	783.217	0.000158017		127	8.07024e-05	296.037	0.000121699		155	9.69487e-05	361.305	0.000139953		9.44531e-05	1.26884e-05	0.00013989		35	4.55504e-05	81.5851	7.1463e-05		29	4.55106e-05	67.5991	7.14989e-05		67	0.000131964	156.177	0.000203018		122	9.07891e-05	284.382	0.000146987		56	7.57621e-05	130.536	9.86682e-05		52	5.10244e-05	121.212	7.21714e-05
SYNPCC7002_A0823	2865	0.000901352	2728.57	0.0005505		1079	0.000685652	1027.62	0.000422449		1075	0.000672386	1023.81	0.000396577		0.00075313	0.000128535	0.000456509		779	0.00101382	741.905	0.000649858		559	0.000877256	532.381	0.000563094		356	0.000701182	339.048	0.000440736		1006	0.000748638	958.095	0.000495204		433	0.000585803	412.381	0.000311706		719	0.00070551	684.762	0.000407717
SYNPCC7002_A0824	360	0.000113259	389.61	7.86055e-05		134	8.51505e-05	145.022	5.96177e-05		171	0.000106956	185.065	7.16857e-05		0.000101789	1.47496e-05	6.99696e-05		75	9.7608e-05	81.1688	7.10984e-05		57	8.94519e-05	61.6883	6.52471e-05		91	0.000179235	98.4848	0.000128023		154	0.000114603	166.667	8.61439e-05		25	3.38224e-05	27.0563	2.0451e-05		43	4.21932e-05	46.5368	2.77087e-05
SYNPCC7002_A0825	184	5.78879e-05	194.093	3.9159e-05		65	4.13044e-05	68.5654	2.81869e-05		87	5.44164e-05	91.7722	3.55483e-05		5.12029e-05	8.74634e-06	3.42981e-05		43	5.59619e-05	45.3586	3.97311e-05		25	3.92333e-05	26.3713	2.78927e-05		26	5.12099e-05	27.4262	3.56519e-05		77	5.73013e-05	81.2236	4.19815e-05		34	4.59984e-05	35.865	2.71092e-05		35	3.43433e-05	36.9198	2.19826e-05
SYNPCC7002_A0826	1666	0.000524137	660.325	0.000133223		734	0.000466421	290.924	0.000119597		805	0.000503508	319.065	0.000123591		0.000498022	2.92463e-05	0.00012547		325	0.000422968	128.815	0.000112833		263	0.000412734	104.241	0.000110255		327	0.000644063	129.608	0.00016848		759	0.000564827	300.832	0.000155489		270	0.000365281	107.015	8.08896e-05		389	0.000381701	154.182	9.18018e-05
SYNPCC7002_A0827	114	3.58653e-05	52.0548	1.05023e-05		60	3.81271e-05	27.3973	1.12629e-05		47	2.93974e-05	21.4612	8.31308e-06		3.44633e-05	4.53061e-06	1.00261e-05		15	1.95216e-05	6.84932	5.99954e-06		27	4.2372e-05	12.3288	1.304e-05		15	2.95442e-05	6.84932	8.90358e-06		44	3.27436e-05	20.0913	1.03845e-05		33	4.46455e-05	15.0685	1.13898e-05		33	3.23808e-05	15.0685	8.97199e-06
SYNPCC7002_A0828	67	2.10787e-05	145.969	2.94499e-05		41	2.60535e-05	89.3246	3.67209e-05		38	2.37681e-05	82.7887	3.20685e-05		2.36334e-05	2.49012e-06	3.27465e-05		9	1.1713e-05	19.6078	1.71751e-05		16	2.51093e-05	34.8584	3.68694e-05		11	2.16657e-05	23.9651	3.11528e-05		46	3.42319e-05	100.218	5.17989e-05		16	2.16463e-05	34.8584	2.63484e-05		39	3.82683e-05	84.9673	5.05907e-05
SYNPCC7002_A0829	296	9.3124e-05	244.224	4.92733e-05		94	5.97324e-05	77.5578	3.18836e-05		126	7.88099e-05	103.96	4.02695e-05		7.72221e-05	1.67523e-05	4.04755e-05		33	4.29475e-05	27.2277	2.38496e-05		26	4.08026e-05	21.4521	2.26897e-05		25	4.92403e-05	20.6271	2.68136e-05		67	4.98596e-05	55.2805	2.85725e-05		111	0.000150171	91.5842	6.92256e-05		77	7.55553e-05	63.5314	3.78274e-05
SYNPCC7002_A0830	112	3.52361e-05	525.822	0.000106087		26	1.65217e-05	122.066	5.01806e-05		46	2.87719e-05	215.962	8.36539e-05		2.68432e-05	9.50509e-06	7.99737e-05		12	1.56173e-05	56.338	4.93483e-05		10	1.56933e-05	46.9484	4.96568e-05		7	1.37873e-05	32.8638	4.27205e-05		31	2.30694e-05	145.54	7.52242e-05		39	5.27629e-05	183.099	0.000138399		20	1.96248e-05	93.8967	5.59074e-05
SYNPCC7002_A0831	1264	0.000397665	913.955	0.000184394		622	0.000395251	449.747	0.000184889		601	0.000375911	434.563	0.00016833		0.000389609	1.1924e-05	0.000179204		405	0.000527083	292.842	0.00025651		338	0.000530434	244.396	0.000258495		190	0.000374226	137.383	0.000178587		653	0.000485945	472.162	0.000244043		334	0.000451867	241.504	0.000182545		370	0.000363058	267.534	0.000159294
SYNPCC7002_A0832	210	6.60677e-05	437.5	8.82674e-05		100	6.35452e-05	208.333	8.56448e-05		128	8.00609e-05	266.667	0.000103294		6.98913e-05	8.89702e-06	9.24022e-05		52	6.76748e-05	108.333	9.48927e-05		56	8.78826e-05	116.667	0.000123397		27	5.31795e-05	56.25	7.31207e-05		86	6.39989e-05	179.167	9.26047e-05		28	3.7881e-05	58.3333	4.40923e-05		42	4.1212e-05	87.5	5.20987e-05
SYNPCC7002_A0834	19	5.97756e-06	25.0329	5.0505e-06		19	1.20736e-05	25.0329	1.02909e-05		17	1.06331e-05	22.3979	8.67592e-06		9.56141e-06	3.18618e-06	8.00578e-06		4	5.20576e-06	5.27009	4.61624e-06		5	7.84666e-06	6.58762	6.96766e-06		4	7.87845e-06	5.27009	6.85071e-06		9	6.69755e-06	11.8577	6.12881e-06		7	9.47026e-06	9.22266	6.97112e-06		5	4.90619e-06	6.58762	3.92236e-06
SYNPCC7002_A0833	27	8.49442e-06	257.143	5.18796e-05		10	6.35452e-06	95.2381	3.91519e-05		20	1.25095e-05	190.476	7.37817e-05		9.11948e-06	3.12475e-06	5.49378e-05		9	1.1713e-05	85.7143	7.50799e-05		0	0	0	0		5	9.84806e-06	47.619	6.19011e-05		10	7.44173e-06	95.2381	4.92251e-05		13	1.75876e-05	123.81	9.35838e-05		0	0	0	0
SYNPCC7002_A0835	666	0.000209529	740	0.000149298		371	0.000235753	412.222	0.000169463		408	0.000255194	453.333	0.000175601		0.000233492	2.29163e-05	0.000164787		85	0.000110622	94.4444	8.2727e-05		97	0.000152225	107.778	0.000113995		72	0.000141812	80	0.000103994		258	0.000191997	286.667	0.000148167		197	0.00026652	218.889	0.000165451		423	0.000415064	470	0.000279845
SYNPCC7002_A0836	209	6.57531e-05	819.608	0.000165359		82	5.2107e-05	321.569	0.000132195		106	6.63004e-05	415.686	0.000161018		6.13869e-05	8.04122e-06	0.000152857		23	2.99331e-05	90.1961	7.90057e-05		11	1.72626e-05	43.1373	4.56258e-05		19	3.74226e-05	74.5098	9.6857e-05		29	2.1581e-05	113.725	5.87805e-05		48	6.49389e-05	188.235	0.000142281		8	7.8499e-06	31.3725	1.86797e-05
SYNPCC7002_A0837	199	6.2607e-05	637.821	0.000128683		66	4.19398e-05	211.538	8.69624e-05		102	6.37985e-05	326.923	0.000126635		5.61151e-05	1.22906e-05	0.000114093		24	3.12345e-05	76.9231	6.73794e-05		11	1.72626e-05	35.2564	3.72904e-05		28	5.51492e-05	89.7436	0.00011666		35	2.6046e-05	112.179	5.79814e-05		50	6.76447e-05	160.256	0.000121133		33	3.23808e-05	105.769	6.29765e-05
SYNPCC7002_A0838	460	0.00014472	203.901	4.11378e-05		242	0.000153779	107.27	4.4098e-05		243	0.000151991	107.713	4.1723e-05		0.000150163	4.79826e-06	4.23196e-05		127	0.000165283	56.2943	4.931e-05		84	0.000131824	37.234	3.93821e-05		62	0.000122116	27.4823	3.57248e-05		223	0.000165951	98.8475	5.10906e-05		115	0.000155583	50.9752	3.85305e-05		134	0.000131486	59.3972	3.53659e-05
SYNPCC7002_A0839	2155	0.000677981	3123.19	0.000630116		508	0.000322809	736.232	0.000302661		740	0.000462852	1072.46	0.000415423		0.000487881	0.000178904	0.0004494		223	0.000290221	323.188	0.000283091		191	0.000299742	276.812	0.000292781		309	0.00060861	447.826	0.000582139		323	0.000240368	468.116	0.000241952		426	0.000576333	617.391	0.000466667		353	0.000346377	511.594	0.00030461
SYNPCC7002_A0840	722	0.000227147	1782.72	0.00035967		204	0.000129632	503.704	0.00020707		234	0.000146361	577.778	0.000223805		0.000167714	5.21462e-05	0.000263515		83	0.000108019	204.938	0.000179512		43	6.74813e-05	106.173	0.000112298		104	0.00020484	256.79	0.000333807		131	9.74866e-05	323.457	0.000167183		127	0.000171818	313.58	0.000237026		113	0.00011088	279.012	0.000166128
SYNPCC7002_A0841	6758	0.00212612	14079.2	0.00284053		5001	0.00317789	10418.8	0.0042831		4534	0.00283591	9445.83	0.00365888		0.00271331	0.000536497	0.00359417		3035	0.00394987	6322.92	0.00553845		2728	0.00428114	5683.33	0.00601121		1641	0.00323213	3418.75	0.00444411		5231	0.00389277	10897.9	0.00563273		2831	0.00383004	5897.92	0.00445805		3972	0.00389748	8275	0.00492705
SYNPCC7002_A0842	9893	0.00311242	14854.4	0.00299693		3931	0.00249796	5902.4	0.00242645		3462	0.0021654	5198.2	0.00201354		0.00259193	0.000480452	0.00247897		2763	0.00359588	4148.65	0.00363394		2007	0.00314965	3013.51	0.00318736		1807	0.00355909	2713.21	0.00352697		4062	0.00302283	6099.1	0.0031524		2674	0.00361764	4015.02	0.00303482		3121	0.00306244	4686.19	0.00279022
SYNPCC7002_A0843	449	0.000141259	361.514	7.29368e-05		257	0.000163311	206.924	8.50656e-05		223	0.000139481	179.549	6.95491e-05		0.000148017	1.32748e-05	7.58505e-05		78	0.000101512	62.8019	5.50103e-05		102	0.000160072	82.1256	8.68634e-05		99	0.000194992	79.7101	0.000103617		230	0.00017116	185.185	9.57154e-05		66	8.9291e-05	53.1401	4.01669e-05		116	0.000113824	93.3977	5.56103e-05
SYNPCC7002_A0844	327	0.000102877	227.083	4.5815e-05		125	7.94314e-05	86.8056	3.56853e-05		178	0.000111335	123.611	4.78813e-05		9.7881e-05	1.6528e-05	4.31272e-05		50	6.5072e-05	34.7222	3.04143e-05		57	8.94519e-05	39.5833	4.18669e-05		47	9.25718e-05	32.6389	4.2428e-05		133	9.8975e-05	92.3611	4.77381e-05		70	9.47026e-05	48.6111	3.67436e-05		173	0.000169754	120.139	7.15324e-05
SYNPCC7002_A0845	96	3.02024e-05	516.129	0.000104131		67	4.25753e-05	360.215	0.000148083		90	5.62928e-05	483.871	0.000187429		4.30235e-05	1.3051e-05	0.000146548		17	2.21245e-05	91.3978	8.00583e-05		27	4.2372e-05	145.161	0.000153536		15	2.95442e-05	80.6452	0.000104833		34	2.53019e-05	182.796	9.44804e-05		28	3.7881e-05	150.538	0.000113787		32	3.13996e-05	172.043	0.000102437
SYNPCC7002_A0846	1800	0.000566295	7692.31	0.00155195		655	0.000416221	2799.15	0.00115071		906	0.000566681	3871.79	0.00149976		0.000516399	8.6757e-05	0.00140081		434	0.000564825	1854.7	0.00162459		251	0.000393902	1072.65	0.00113453		411	0.000809511	1756.41	0.0022832		441	0.00032818	1884.62	0.000974088		553	0.000748151	2363.25	0.00178631		600	0.000588743	2564.1	0.0015267
SYNPCC7002_A0847	2784	0.000875869	2320	0.000468069		1462	0.00092903	1218.33	0.000500851		1674	0.00104705	1395	0.000540359		0.000950649	8.76124e-05	0.000503093		643	0.000836826	535.833	0.000469354		381	0.000597915	317.5	0.000335817		555	0.00109314	462.5	0.000601214		1087	0.000808916	905.833	0.000468192		524	0.000708917	436.667	0.000330063		528	0.000518094	440	0.000261982
SYNPCC7002_A0848	259	8.14835e-05	167.313	3.3756e-05		147	9.34114e-05	94.9612	3.90381e-05		176	0.000110084	113.695	4.40403e-05		9.49929e-05	1.43655e-05	3.89448e-05		56	7.28806e-05	36.1757	3.16875e-05		87	0.000136532	56.2016	5.94438e-05		44	8.6663e-05	28.4238	3.69487e-05		150	0.000111626	96.8992	5.00836e-05		75	0.000101467	48.4496	3.66215e-05		111	0.000108917	71.7054	4.26944e-05
SYNPCC7002_A0849	200	6.29216e-05	161.421	3.25672e-05		159	0.000101037	128.329	5.27555e-05		160	0.000100076	129.136	5.00215e-05		8.80115e-05	2.17338e-05	4.51148e-05		29	3.77417e-05	23.406	2.05021e-05		30	4.70799e-05	24.2131	2.56099e-05		41	8.07541e-05	33.0912	4.3016e-05		93	6.92081e-05	75.0605	3.8796e-05		67	9.06439e-05	54.0759	4.08743e-05		124	0.000121673	100.081	5.95894e-05
SYNPCC7002_A0850	474	0.000149124	396.985	8.00933e-05		197	0.000125184	164.992	6.78272e-05		180	0.000112586	150.754	5.83951e-05		0.000128965	1.85604e-05	6.87719e-05		49	6.37705e-05	41.0385	3.5947e-05		53	8.31746e-05	44.3886	4.69494e-05		80	0.000157569	67.0017	8.7097e-05		208	0.000154788	174.204	9.00398e-05		75	0.000101467	62.8141	4.74792e-05		106	0.000104011	88.7772	5.28592e-05
SYNPCC7002_A0851	778	0.000244765	1033.2	0.000208452		308	0.000195719	409.031	0.00016815		328	0.000205156	435.591	0.000168728		0.000215213	2.60239e-05	0.000181777		132	0.00017179	175.299	0.00015355		99	0.000155364	131.474	0.000139059		154	0.00030332	204.515	0.000265854		210	0.000156276	278.884	0.000144145		94	0.000127172	124.834	9.43581e-05		115	0.000112842	152.722	9.09331e-05
SYNPCC7002_A0852	792	0.00024917	1629.63	0.000328784		383	0.000243378	788.066	0.00032397		578	0.000361525	1189.3	0.00046068		0.000284691	6.66033e-05	0.000371145		176	0.000229053	362.14	0.00031721		135	0.00021186	277.778	0.000293803		67	0.000131964	137.86	0.000179207		278	0.00020688	572.016	0.000295654		143	0.000193464	294.239	0.000222406		97	9.51801e-05	199.588	0.000118838
SYNPCC7002_A0853	1737	0.000546474	1440.3	0.000290586		1441	0.000915686	1194.86	0.000491201		1320	0.000825628	1094.53	0.00042397		0.000762596	0.000192507	0.000401919		1332	0.00173352	1104.48	0.000967448		886	0.00139043	734.66	0.000777043		438	0.00086269	363.184	0.000472111		1526	0.00113561	1265.34	0.000654008		855	0.00115672	708.955	0.000535877		1136	0.00111469	941.957	0.000560854
SYNPCC7002_A0854	2284	0.000718565	1146.59	0.000231328		932	0.000592241	467.871	0.00019234		897	0.000561052	450.301	0.000174426		0.000623953	8.34076e-05	0.000199365		698	0.000908405	350.402	0.000306928		485	0.000761126	243.474	0.00025752		434	0.000854812	217.871	0.000283216		1059	0.000788079	531.627	0.000274778		370	0.000500571	185.743	0.000140397		528	0.000518094	265.06	0.000157821
SYNPCC7002_A0855	152	4.78204e-05	684.685	0.000138138		84	5.33779e-05	378.378	0.000155549		74	4.62852e-05	333.333	0.000129118		4.91612e-05	3.73161e-06	0.000140935		37	4.81533e-05	166.667	0.000145989		32	5.02186e-05	144.144	0.00015246		29	5.71188e-05	130.631	0.00016981		83	6.17663e-05	373.874	0.000193242		21	2.84108e-05	94.5946	7.15011e-05		7	6.86866e-06	31.5315	1.87743e-05
SYNPCC7002_A0856	90	2.83147e-05	270.27	5.45281e-05		37	2.35117e-05	111.111	4.56772e-05		56	3.50266e-05	168.168	6.51406e-05		2.8951e-05	5.78378e-06	5.51153e-05		17	2.21245e-05	51.0511	4.47173e-05		15	2.354e-05	45.045	4.76437e-05		22	4.33315e-05	66.0661	8.58808e-05		27	2.00927e-05	81.0811	4.19078e-05		20	2.70579e-05	60.0601	4.53975e-05		31	3.04184e-05	93.0931	5.54289e-05
SYNPCC7002_A0857	117	3.68092e-05	72.2222	1.45711e-05		51	3.2408e-05	31.4815	1.29419e-05		63	3.9405e-05	38.8889	1.50638e-05		3.62074e-05	3.53707e-06	1.41923e-05		21	2.73302e-05	12.963	1.13547e-05		22	3.45253e-05	13.5802	1.43637e-05		15	2.95442e-05	9.25926	1.20363e-05		59	4.39062e-05	36.4198	1.8824e-05		33	4.46455e-05	20.3704	1.53973e-05		28	2.74747e-05	17.284	1.02911e-05
SYNPCC7002_A0858	181	5.69441e-05	1077.38	0.000217366		102	6.48161e-05	607.143	0.000249593		84	5.254e-05	500	0.000193677		5.81e-05	6.21915e-06	0.000220212		18	2.34259e-05	107.143	9.38499e-05		14	2.19706e-05	83.3333	8.81408e-05		46	9.06022e-05	273.81	0.000355931		59	4.39062e-05	351.19	0.000181517		59	7.98208e-05	351.19	0.000265454		51	5.00431e-05	303.571	0.000180751
SYNPCC7002_A0859	414	0.000130248	518.797	0.000104669		240	0.000152508	300.752	0.000123638		388	0.000242685	486.216	0.000188338		0.000175147	5.95389e-05	0.000138882		35	4.55504e-05	43.8596	3.84181e-05		36	5.64959e-05	45.1128	4.77153e-05		76	0.000149691	95.2381	0.000123802		95	7.06964e-05	119.048	6.15313e-05		226	0.000305754	283.208	0.000214068		247	0.000242366	309.524	0.000184295
SYNPCC7002_A0860	456	0.000143461	278.899	5.6269e-05		148	9.40468e-05	90.5199	3.72123e-05		136	8.50647e-05	83.1804	3.22203e-05		0.000107524	3.14448e-05	4.19005e-05		23	2.99331e-05	14.0673	1.2322e-05		26	4.08026e-05	15.9021	1.68195e-05		51	0.00010045	31.1927	4.05481e-05		120	8.93007e-05	73.3945	3.79349e-05		71	9.60555e-05	43.4251	3.28237e-05		64	6.27992e-05	39.1437	2.33067e-05
SYNPCC7002_A0861	310	9.75285e-05	371.703	7.49925e-05		88	5.59197e-05	105.516	4.33769e-05		104	6.50495e-05	124.7	4.83032e-05		7.28326e-05	2.18691e-05	5.55575e-05		9	1.1713e-05	10.7914	9.45251e-06		17	2.66786e-05	20.3837	2.15596e-05		19	3.74226e-05	22.7818	2.96146e-05		40	2.97669e-05	47.9616	2.47896e-05		51	6.89976e-05	61.1511	4.62222e-05		76	7.45741e-05	91.1271	5.42583e-05
SYNPCC7002_A0862	240	7.5506e-05	269.36	5.43445e-05		83	5.27425e-05	93.1538	3.82951e-05		87	5.44164e-05	97.6431	3.78225e-05		6.08883e-05	1.26869e-05	4.34873e-05		15	1.95216e-05	16.835	1.47463e-05		9	1.4124e-05	10.101	1.06837e-05		34	6.69668e-05	38.1594	4.96042e-05		53	3.94412e-05	59.4837	3.07449e-05		59	7.98208e-05	66.2177	5.00519e-05		50	4.90619e-05	56.1167	3.34127e-05
SYNPCC7002_A0863	266	8.36858e-05	603.175	0.000121693		68	4.32107e-05	154.195	6.33888e-05		94	5.87947e-05	213.152	8.25653e-05		6.18971e-05	2.04151e-05	8.92157e-05		10	1.30144e-05	22.6757	1.98624e-05		7	1.09853e-05	15.873	1.67887e-05		24	4.72707e-05	54.4218	7.07441e-05		42	3.12553e-05	95.2381	4.92251e-05		17	2.29992e-05	38.5488	2.91378e-05		66	6.47617e-05	149.66	8.91096e-05
SYNPCC7002_A0864	169	5.31688e-05	356.54	7.19334e-05		54	3.43144e-05	113.924	4.68336e-05		46	2.87719e-05	97.0464	3.75913e-05		3.87517e-05	1.27894e-05	5.21194e-05		8	1.04115e-05	16.8776	1.47837e-05		7	1.09853e-05	14.7679	1.56199e-05		22	4.33315e-05	46.4135	6.0334e-05		16	1.19068e-05	33.7553	1.74469e-05		17	2.29992e-05	35.865	2.71092e-05		39	3.82683e-05	82.2785	4.89897e-05
SYNPCC7002_A0865	137	4.31013e-05	123.423	2.49012e-05		52	3.30435e-05	46.8468	1.92585e-05		51	3.18993e-05	45.9459	1.77974e-05		3.60147e-05	6.16381e-06	2.06523e-05		8	1.04115e-05	7.20721	6.31303e-06		6	9.41599e-06	5.40541	5.71724e-06		29	5.71188e-05	26.1261	3.3962e-05		41	3.05111e-05	36.9369	1.90913e-05		14	1.89405e-05	12.6126	9.53348e-06		39	3.82683e-05	35.1351	2.09199e-05
SYNPCC7002_A0866	128	4.02698e-05	140.814	2.84098e-05		85	5.40134e-05	93.5094	3.84412e-05		93	5.81692e-05	102.31	3.96303e-05		5.08175e-05	9.36789e-06	3.54938e-05		61	7.93878e-05	67.1067	5.87809e-05		47	7.37586e-05	51.7052	5.4688e-05		17	3.34834e-05	18.7019	2.4311e-05		47	3.49761e-05	51.7052	2.67245e-05		81	0.000109584	89.1089	6.73546e-05		116	0.000113824	127.613	7.59824e-05
SYNPCC7002_A0867	625	0.00019663	272.688	5.50158e-05		250	0.000158863	109.075	4.48402e-05		318	0.000198901	138.743	5.37429e-05		0.000184798	2.24892e-05	5.11996e-05		54	7.02777e-05	23.5602	2.06372e-05		64	0.000100437	27.9232	2.95341e-05		76	0.000149691	33.1588	4.31039e-05		192	0.000142881	83.7696	4.32974e-05		172	0.000232698	75.0436	5.67231e-05		212	0.000208022	92.4956	5.50732e-05
SYNPCC7002_A0868	480	0.000151012	433.604	8.74814e-05		198	0.000125819	178.862	7.35292e-05		233	0.000145736	210.479	8.15298e-05		0.000140856	1.32864e-05	8.08468e-05		64	8.32921e-05	57.8139	5.06411e-05		51	8.00359e-05	46.0705	4.87283e-05		85	0.000167417	76.7841	9.98134e-05		155	0.000115347	140.018	7.23702e-05		53	7.17034e-05	47.8771	3.61888e-05		77	7.55553e-05	69.5574	4.14154e-05
SYNPCC7002_A0869	240	7.5506e-05	284.698	5.74389e-05		86	5.46488e-05	102.017	4.19385e-05		128	8.00609e-05	151.839	5.88153e-05		7.00719e-05	1.35495e-05	5.27309e-05		41	5.3359e-05	48.6358	4.26017e-05		50	7.84666e-05	59.312	6.27337e-05		45	8.86326e-05	53.3808	6.93909e-05		93	6.92081e-05	110.32	5.70205e-05		47	6.3586e-05	55.7533	4.21421e-05		93	9.12551e-05	110.32	6.56862e-05
SYNPCC7002_A0870	680	0.000213934	483.298	9.75073e-05		328	0.000208428	233.12	9.58345e-05		392	0.000245186	278.607	0.00010792		0.000222516	1.98252e-05	0.00010042		89	0.000115828	63.2552	5.54072e-05		72	0.000112992	51.1727	5.41249e-05		69	0.000135903	49.0405	6.37489e-05		300	0.000223252	213.22	0.000110205		134	0.000181288	95.2381	7.19875e-05		184	0.000180548	130.775	7.78651e-05
SYNPCC7002_A0871	324	0.000101933	305.085	6.15521e-05		124	7.8796e-05	116.761	4.79998e-05		107	6.69259e-05	100.753	3.90272e-05		8.25516e-05	1.78032e-05	4.95264e-05		77	0.000100211	72.5047	6.35092e-05		65	0.000102007	61.2053	6.47362e-05		32	6.30276e-05	30.1318	3.91691e-05		108	8.03707e-05	101.695	5.25624e-05		72	9.74084e-05	67.7966	5.12453e-05		94	9.22363e-05	88.5122	5.27014e-05
SYNPCC7002_A0872	433	0.000136225	1136.48	0.00022929		144	9.1505e-05	377.953	0.000155375		187	0.000116964	490.814	0.000190119		0.000114898	2.24316e-05	0.000191594		37	4.81533e-05	97.1129	8.50643e-05		42	6.59119e-05	110.236	0.000116596		46	9.06022e-05	120.735	0.000156946		124	9.22774e-05	325.459	0.000168218		62	8.38795e-05	162.73	0.000123002		33	3.23808e-05	86.6142	5.15713e-05
SYNPCC7002_A0873	217	6.827e-05	252.033	5.08486e-05		88	5.59197e-05	102.207	4.20167e-05		80	5.00381e-05	92.9152	3.59911e-05		5.80759e-05	9.30524e-06	4.29521e-05		29	3.77417e-05	33.6818	2.9503e-05		28	4.39413e-05	32.5203	3.43964e-05		35	6.89364e-05	40.6504	5.28424e-05		43	3.19994e-05	49.9419	2.58131e-05		44	5.95274e-05	51.1034	3.86274e-05		55	5.39681e-05	63.8792	3.80346e-05
SYNPCC7002_A0874	145	4.56182e-05	109.599	2.21121e-05		119	7.56187e-05	89.9471	3.69768e-05		124	7.7559e-05	93.7264	3.63053e-05		6.62653e-05	1.79072e-05	3.17981e-05		87	0.000113225	65.7596	5.7601e-05		56	8.78826e-05	42.328	4.477e-05		27	5.31795e-05	20.4082	2.6529e-05		113	8.40915e-05	85.4119	4.41463e-05		51	6.89976e-05	38.5488	2.91378e-05		123	0.000120692	92.9705	5.53559e-05
SYNPCC7002_A0875	111	3.49215e-05	221.557	4.47e-05		37	2.35117e-05	73.8523	3.03603e-05		54	3.37757e-05	107.784	4.17507e-05		3.07363e-05	6.28286e-06	3.8937e-05		33	4.29475e-05	65.8683	5.76962e-05		21	3.2956e-05	41.9162	4.43343e-05		19	3.74226e-05	37.9242	4.92985e-05		33	2.45577e-05	65.8683	3.40449e-05		13	1.75876e-05	25.9481	1.96134e-05		12	1.17749e-05	23.9521	1.42614e-05
SYNPCC7002_A0876	121	3.80676e-05	98.1346	1.97991e-05		42	2.6689e-05	34.0633	1.40032e-05		51	3.18993e-05	41.3625	1.60219e-05		3.22186e-05	5.69603e-06	1.66081e-05		48	6.24691e-05	38.9294	3.40996e-05		28	4.39413e-05	22.7088	2.40189e-05		15	2.95442e-05	12.1655	1.58141e-05		61	4.53945e-05	49.4728	2.55707e-05		31	4.19397e-05	25.1419	1.9004e-05		31	3.04184e-05	25.1419	1.49699e-05
SYNPCC7002_A0877	50	1.57304e-05	93.633	1.88908e-05		13	8.26087e-06	24.3446	1.00079e-05		21	1.3135e-05	39.3258	1.5233e-05		1.23754e-05	3.79226e-06	1.47106e-05		7	9.11008e-06	13.1086	1.14823e-05		4	6.27733e-06	7.49064	7.92277e-06		13	2.5605e-05	24.3446	3.16461e-05		16	1.19068e-05	29.9625	1.54865e-05		10	1.35289e-05	18.7266	1.41548e-05		6	5.88743e-06	11.236	6.69004e-06
SYNPCC7002_A0878	77	2.42248e-05	132.988	2.68308e-05		42	2.6689e-05	72.5389	2.98204e-05		56	3.50266e-05	96.7185	3.74643e-05		2.86468e-05	5.6608e-06	3.13718e-05		49	6.37705e-05	84.6287	7.4129e-05		27	4.2372e-05	46.6321	4.93223e-05		28	5.51492e-05	48.3592	6.28633e-05		42	3.12553e-05	72.5389	3.74927e-05		24	3.24695e-05	41.4508	3.13313e-05		34	3.33621e-05	58.7219	3.49639e-05
SYNPCC7002_A0879	358	0.00011263	501.401	0.00010116		171	0.000108662	239.496	9.84555e-05		175	0.000109458	245.098	9.49397e-05		0.00011025	2.09893e-06	9.8185e-05		69	8.97993e-05	96.6387	8.46489e-05		82	0.000128685	114.846	0.000121471		45	8.86326e-05	63.0252	8.19279e-05		144	0.000107161	201.681	0.000104241		62	8.38795e-05	86.8347	6.56357e-05		52	5.10244e-05	72.8291	4.33635e-05
SYNPCC7002_A0880	428	0.000134652	516.908	0.000104288		187	0.000118829	225.845	9.28439e-05		156	9.75742e-05	188.406	7.29798e-05		0.000117019	1.86052e-05	9.00373e-05		76	9.89094e-05	91.7874	8.03996e-05		48	7.53279e-05	57.971	6.13154e-05		63	0.000124086	76.087	9.89072e-05		102	7.59056e-05	123.188	6.36716e-05		66	8.9291e-05	79.7101	6.02504e-05		51	5.00431e-05	61.5942	3.6674e-05
SYNPCC7002_A0881	220	6.92138e-05	266.667	5.38011e-05		98	6.22743e-05	118.788	4.88331e-05		116	7.25552e-05	140.606	5.44643e-05		6.80144e-05	5.24436e-06	5.23662e-05		62	8.06892e-05	75.1515	6.58277e-05		36	5.64959e-05	43.6364	4.61538e-05		49	9.6511e-05	59.3939	7.72076e-05		98	7.29289e-05	118.788	6.13971e-05		86	0.000116349	104.242	7.87936e-05		105	0.00010303	127.273	7.57799e-05
SYNPCC7002_A0882	3040	0.000956409	2287.43	0.000461499		1306	0.0008299	982.694	0.000403981		1324	0.00082813	996.238	0.000385897		0.00087148	7.35563e-05	0.000417125		956	0.00124418	719.338	0.000630091		668	0.00104831	502.634	0.000531631		446	0.000878447	335.591	0.000436242		1322	0.000983796	994.733	0.000514141		784	0.00106067	589.917	0.0004459		943	0.000925307	709.556	0.00042248
SYNPCC7002_A0883	647	0.000203551	2223.37	0.000448573		350	0.000222408	1202.75	0.000494444		446	0.000278962	1532.65	0.000593677		0.000234974	3.92443e-05	0.000512231		227	0.000295427	780.069	0.000683288		158	0.000247954	542.955	0.000574278		102	0.000200901	350.515	0.000455643		338	0.00025153	1161.51	0.000600343		186	0.000251638	639.175	0.000483133		230	0.000225685	790.378	0.000470602
SYNPCC7002_A0884	220	6.92138e-05	215.686	4.35156e-05		96	6.10034e-05	94.1176	3.86913e-05		85	5.31654e-05	83.3333	3.22795e-05		6.11275e-05	8.0249e-06	3.81621e-05		49	6.37705e-05	48.0392	4.20791e-05		26	4.08026e-05	25.4902	2.69607e-05		21	4.13619e-05	20.5882	2.67631e-05		92	6.84639e-05	90.1961	4.6619e-05		16	2.16463e-05	15.6863	1.18568e-05		29	2.84559e-05	28.4314	1.69284e-05
SYNPCC7002_A0885	529	0.000166428	266.768	5.38214e-05		218	0.000138528	109.934	4.51935e-05		320	0.000200152	161.372	6.2508e-05		0.000168369	3.08578e-05	5.3841e-05		76	9.89094e-05	38.3258	3.35708e-05		100	0.000156933	50.4286	5.33379e-05		50	9.84806e-05	25.2143	3.27767e-05		164	0.000122044	82.703	4.27461e-05		187	0.000252991	94.3016	7.12796e-05		225	0.000220778	113.464	6.75583e-05
SYNPCC7002_A0886	210	6.60677e-05	240.55	4.85319e-05		92	5.84615e-05	105.384	4.33227e-05		132	8.25628e-05	151.203	5.8569e-05		6.90307e-05	1.23208e-05	5.01412e-05		22	2.86317e-05	25.2005	2.20739e-05		35	5.49266e-05	40.0916	4.24045e-05		23	4.53011e-05	26.3459	3.42477e-05		81	6.0278e-05	92.7835	4.79564e-05		53	7.17034e-05	60.7102	4.58889e-05		133	0.000130505	152.348	9.07102e-05
SYNPCC7002_A0887	237	7.45621e-05	285.199	5.754e-05		161	0.000102308	193.742	7.96466e-05		204	0.000127597	245.487	9.50905e-05		0.000101489	2.65269e-05	7.74257e-05		15	1.95216e-05	18.0505	1.58111e-05		38	5.96346e-05	45.728	4.83661e-05		32	6.30276e-05	38.5078	5.00572e-05		119	8.85566e-05	143.201	7.40153e-05		97	0.000131231	116.727	8.82302e-05		105	0.00010303	126.354	7.52328e-05
SYNPCC7002_A0888	1143	0.000359597	529.903	0.00010691		541	0.000343779	250.811	0.000103107		627	0.000392173	290.682	0.000112597		0.000365183	2.46759e-05	0.000107538		85	0.000110622	39.4066	3.45175e-05		131	0.000205582	60.7325	6.42362e-05		110	0.000216657	50.9968	6.62919e-05		347	0.000258228	160.872	8.31486e-05		218	0.000294931	101.066	7.63929e-05		286	0.000280634	132.592	7.89469e-05
SYNPCC7002_A0889	388	0.000122068	449.074	9.06025e-05		275	0.000174749	318.287	0.000130846		256	0.000160122	296.296	0.000114772		0.000152313	2.71949e-05	0.000112073		91	0.000118431	105.324	9.22568e-05		109	0.000171057	126.157	0.000133435		105	0.000206809	121.528	0.000157977		293	0.000218043	339.12	0.000175279		71	9.60555e-05	82.1759	6.21142e-05		99	9.71425e-05	114.583	6.82245e-05
SYNPCC7002_A0890	94	2.95732e-05	100.75	2.03268e-05		79	5.02007e-05	84.6731	3.48087e-05		70	4.37833e-05	75.0268	2.90619e-05		4.11857e-05	1.05562e-05	2.80658e-05		27	3.51389e-05	28.9389	2.53485e-05		27	4.2372e-05	28.9389	3.06084e-05		17	3.34834e-05	18.2208	2.36856e-05		79	5.87896e-05	84.6731	4.37644e-05		22	2.97637e-05	23.5798	1.78233e-05		33	3.23808e-05	35.3698	2.10597e-05
SYNPCC7002_A0891	256	8.05397e-05	219.931	4.4372e-05		132	8.38796e-05	113.402	4.6619e-05		111	6.94278e-05	95.3608	3.69384e-05		7.7949e-05	7.56619e-06	4.26432e-05		44	5.72633e-05	37.8007	3.31108e-05		44	6.90506e-05	37.8007	3.99814e-05		42	8.27237e-05	36.0825	4.69044e-05		100	7.44173e-05	85.9107	4.44041e-05		40	5.41158e-05	34.3643	2.59749e-05		47	4.61182e-05	40.378	2.40416e-05
SYNPCC7002_A0892	27	8.49442e-06	43.2692	8.72974e-06		7	4.44816e-06	11.2179	4.61164e-06		11	6.88023e-06	17.6282	6.82836e-06		6.6076e-06	2.03686e-06	6.72325e-06		2	2.60288e-06	3.20513	2.80748e-06		10	1.56933e-05	16.0256	1.69502e-05		7	1.37873e-05	11.2179	1.45825e-05		19	1.41393e-05	30.4487	1.57378e-05		1	1.35289e-06	1.60256	1.21133e-06		1	9.81238e-07	1.60256	9.54189e-07
SYNPCC7002_A0893	135	4.24721e-05	73.6498	1.48591e-05		60	3.81271e-05	32.7332	1.34565e-05		54	3.37757e-05	29.4599	1.14114e-05		3.8125e-05	4.34821e-06	1.32423e-05		9	1.1713e-05	4.90998	4.30081e-06		7	1.09853e-05	3.81888	4.03919e-06		21	4.13619e-05	11.4566	1.48927e-05		43	3.19994e-05	23.4588	1.2125e-05		13	1.75876e-05	7.0922	5.36077e-06		23	2.25685e-05	12.5477	7.4711e-06
SYNPCC7002_A0894	567	0.000178383	362.069	7.30489e-05		345	0.000219231	220.307	9.05669e-05		313	0.000195774	199.872	7.74214e-05		0.000197796	2.04989e-05	8.03457e-05		75	9.7608e-05	47.8927	4.19508e-05		116	0.000182042	74.0741	7.83474e-05		141	0.000277715	90.0383	0.000117043		261	0.000194229	166.667	8.61439e-05		124	0.000167759	79.1826	5.98517e-05		188	0.000184473	120.051	7.14801e-05
SYNPCC7002_A0895	773	0.000243192	1060.36	0.000213931		508	0.000322809	696.845	0.00028647		510	0.000318993	699.588	0.000270988		0.000294998	4.49058e-05	0.00025713		107	0.000139254	146.776	0.000128566		186	0.000291896	255.144	0.000269863		191	0.000376196	262.003	0.000340583		425	0.000316273	582.99	0.000301326		173	0.000234051	237.311	0.000179376		268	0.000262972	367.627	0.00021889
SYNPCC7002_A0896	561	0.000176495	1947.92	0.000393		388	0.000246555	1347.22	0.000553836		346	0.000216415	1201.39	0.000465363		0.000213155	3.51436e-05	0.000470733		60	7.80864e-05	208.333	0.000182486		105	0.00016478	364.583	0.000385616		153	0.000301351	531.25	0.000690584		272	0.000202415	944.444	0.000488149		102	0.000137995	354.167	0.000267704		113	0.00011088	392.361	0.000233617
SYNPCC7002_A0897	358	0.00011263	437.118	8.81904e-05		135	8.5786e-05	164.835	6.77629e-05		151	9.44468e-05	184.371	7.14169e-05		9.76208e-05	1.37005e-05	7.57901e-05		42	5.46605e-05	51.2821	4.49196e-05		32	5.02186e-05	39.072	4.13261e-05		39	7.68149e-05	47.619	6.19011e-05		104	7.7394e-05	126.984	6.56334e-05		71	9.60555e-05	86.6911	6.55271e-05		67	6.57429e-05	81.8071	4.87091e-05
SYNPCC7002_A0898	415	0.000130562	705.782	0.000142394		120	7.62542e-05	204.082	8.3897e-05		174	0.000108833	295.918	0.000114625		0.000105216	2.73341e-05	0.000113639		24	3.12345e-05	40.8163	3.57523e-05		44	6.90506e-05	74.8299	7.91469e-05		52	0.00010242	88.4354	0.000114959		159	0.000118323	270.408	0.000139764		33	4.46455e-05	56.1224	4.24212e-05		41	4.02307e-05	69.7279	4.1517e-05
SYNPCC7002_A0899	380	0.000119551	402.116	8.11286e-05		220	0.000139799	232.804	9.57047e-05		274	0.00017138	289.947	0.000112312		0.000143577	2.61203e-05	9.63818e-05		73	9.50051e-05	77.2487	6.76646e-05		101	0.000158502	106.878	0.000113044		58	0.000114238	61.3757	7.97836e-05		212	0.000157765	224.339	0.000115952		121	0.0001637	128.042	9.67832e-05		241	0.000236478	255.026	0.000151846
SYNPCC7002_A0900	1186	0.000373125	520.175	0.000104947		732	0.000465151	321.053	0.000131983		778	0.00048662	341.228	0.000132176		0.000441632	6.02919e-05	0.000123036		143	0.000186106	62.7193	5.49379e-05		223	0.000349961	97.807	0.00010345		214	0.000421497	93.8596	0.00012201		563	0.000418969	246.93	0.000127629		224	0.000303048	98.2456	7.42608e-05		388	0.00038072	170.175	0.000101325
SYNPCC7002_A0901	412	0.000129619	627.093	0.000126519		449	0.000285318	683.409	0.000280946		389	0.00024331	592.085	0.000229347		0.000219415	8.05529e-05	0.00021227		126	0.000163981	191.781	0.000167987		165	0.00025894	251.142	0.00026563		54	0.000106359	82.1918	0.000106843		324	0.000241112	493.151	0.000254891		169	0.000228639	257.23	0.000194432		247	0.000242366	375.951	0.000223847
SYNPCC7002_A0902	1903	0.000598699	1014.93	0.000204767		820	0.00052107	437.333	0.000179786		796	0.000497879	424.533	0.000164445		0.000539216	5.2803e-05	0.000182999		250	0.00032536	133.333	0.000116791		290	0.000455106	154.667	0.000163589		232	0.00045695	123.733	0.000160844		810	0.00060278	432	0.000223285		200	0.000270579	106.667	8.0626e-05		209	0.000205079	111.467	6.63688e-05
SYNPCC7002_A0903	214	6.73261e-05	330.247	6.66286e-05		49	3.11371e-05	75.6173	3.10859e-05		81	5.06635e-05	125	4.84193e-05		4.97089e-05	1.81134e-05	4.87113e-05		33	4.29475e-05	50.9259	4.46077e-05		22	3.45253e-05	33.9506	3.59092e-05		26	5.12099e-05	40.1235	5.21574e-05		50	3.72086e-05	77.1605	3.98814e-05		34	4.59984e-05	52.4691	3.96598e-05		43	4.21932e-05	66.358	3.95105e-05
SYNPCC7002_A0904	361	0.000113574	829.885	0.000167433		332	0.00021097	763.218	0.000313755		356	0.000222669	818.391	0.000317007		0.000182404	5.98955e-05	0.000266065		180	0.000234259	413.793	0.000362455		162	0.000254232	372.414	0.000393898		139	0.000273776	319.54	0.000415378		234	0.000174136	537.931	0.000278037		195	0.000263814	448.276	0.000338838		145	0.000142279	333.333	0.000198471
SYNPCC7002_A0905	468	0.000147237	609.375	0.000122944		247	0.000156957	321.615	0.000132214		231	0.000144485	300.781	0.000116509		0.000149559	6.55224e-06	0.000123889		126	0.000163981	164.062	0.000143708		107	0.000167918	139.323	0.00014736		94	0.000185144	122.396	0.000159105		211	0.00015702	274.74	0.000142003		40	5.41158e-05	52.0833	3.93682e-05		76	7.45741e-05	98.9583	5.89212e-05
SYNPCC7002_A0906	358	0.00011263	317.376	6.40319e-05		181	0.000115017	160.461	6.59647e-05		175	0.000109458	155.142	6.00948e-05		0.000112368	2.78845e-06	6.33638e-05		71	9.24022e-05	62.9433	5.5134e-05		72	0.000112992	63.8298	6.75121e-05		61	0.000120146	54.078	7.02973e-05		106	7.88823e-05	93.9716	4.85705e-05		75	0.000101467	66.4894	5.02572e-05		139	0.000136392	123.227	7.3371e-05
SYNPCC7002_A0907	419	0.000131821	328.627	6.63019e-05		233	0.00014806	182.745	7.51256e-05		237	0.000148238	185.882	7.20023e-05		0.000142706	9.42749e-06	7.11433e-05		74	9.63065e-05	58.0392	5.08384e-05		67	0.000105145	52.549	5.55806e-05		73	0.000143782	57.2549	7.4427e-05		173	0.000128742	135.686	7.01312e-05		89	0.000120408	69.8039	5.27626e-05		151	0.000148167	118.431	7.05157e-05
SYNPCC7002_A0908	627	0.000197259	904.762	0.000182539		414	0.000263077	597.403	0.000245589		441	0.000275835	636.364	0.000246498		0.00024539	4.2168e-05	0.000224876		234	0.000304537	337.662	0.000295769		143	0.000224414	206.349	0.000218254		150	0.000295442	216.45	0.000281369		295	0.000219531	425.685	0.000220021		96	0.000129878	138.528	0.000104709		110	0.000107936	158.73	9.45101e-05
SYNPCC7002_A0909	40	1.25843e-05	82.8157	1.67084e-05		47	2.98662e-05	97.3085	4.0003e-05		55	3.44012e-05	113.872	4.41086e-05		2.56172e-05	1.15123e-05	3.36067e-05		15	1.95216e-05	31.0559	2.72029e-05		9	1.4124e-05	18.6335	1.97085e-05		8	1.57569e-05	16.5631	2.15308e-05		31	2.30694e-05	64.1822	3.31734e-05		19	2.5705e-05	39.3375	2.9734e-05		9	8.83114e-06	18.6335	1.10947e-05
SYNPCC7002_A0910	146	4.59328e-05	205.345	4.14291e-05		75	4.76589e-05	105.485	4.33645e-05		96	6.00457e-05	135.021	5.2301e-05		5.12124e-05	7.69833e-06	4.56982e-05		35	4.55504e-05	49.2264	4.3119e-05		44	6.90506e-05	61.8847	6.54548e-05		30	5.90884e-05	42.1941	5.48491e-05		69	5.13479e-05	97.0464	5.01597e-05		31	4.19397e-05	43.6006	3.29563e-05		71	6.96679e-05	99.8594	5.94576e-05
SYNPCC7002_A0911	1334	0.000419687	1266.86	0.000255593		1377	0.000875017	1307.69	0.000537586		1411	0.000882546	1339.98	0.000519047		0.00072575	0.000265085	0.000437409		384	0.000499753	364.672	0.000319428		400	0.000627733	379.867	0.000401782		250	0.000492403	237.417	0.000308624		1029	0.000765754	977.208	0.000505083		398	0.000538452	377.968	0.000285694		612	0.000600518	581.197	0.000346053
SYNPCC7002_A0912	221	6.95284e-05	501.134	0.000101106		132	8.38796e-05	299.32	0.000123049		156	9.75742e-05	353.741	0.000137023		8.36607e-05	1.40242e-05	0.000120393		29	3.77417e-05	65.7596	5.7601e-05		23	3.60946e-05	52.1542	5.5163e-05		58	0.000114238	131.519	0.000170965		102	7.59056e-05	231.293	0.000119547		37	5.00571e-05	83.9002	6.34176e-05		60	5.88743e-05	136.054	8.10087e-05
SYNPCC7002_A0913	3310	0.00104135	9118.46	0.00183969		2499	0.00158799	6884.3	0.0028301		2985	0.00186705	8223.14	0.00318527		0.0014988	0.000420011	0.00261835		699	0.000909706	1925.62	0.00168671		723	0.00113463	1991.74	0.00210664		1061	0.00208976	2922.87	0.0037995		1739	0.00129412	4790.63	0.0024761		1133	0.00153283	3121.21	0.00235923		1531	0.00150227	4217.63	0.00251124
SYNPCC7002_A0914	907	0.00028535	856.468	0.000172796		511	0.000324716	482.531	0.000198366		429	0.000268329	405.099	0.000156917		0.000292798	2.89219e-05	0.000176026		268	0.000348786	253.069	0.000221671		271	0.000425289	255.902	0.000270665		174	0.000342713	164.306	0.000213585		590	0.000439062	557.129	0.00028796		186	0.000251638	175.637	0.000132759		175	0.000171717	165.25	9.83923e-05
SYNPCC7002_A0915	503	0.000158248	568.362	0.000114669		224	0.000142341	253.107	0.000104051		245	0.000153242	276.836	0.000107234		0.000151277	8.13334e-06	0.000108651		170	0.000221245	192.09	0.000168258		124	0.000194597	140.113	0.000148196		62	0.000122116	70.0565	9.10681e-05		235	0.000174881	265.537	0.000137246		119	0.000160994	134.463	0.000101637		174	0.000170735	196.61	0.000117064
SYNPCC7002_A0916	304	9.56409e-05	378.109	7.62851e-05		129	8.19733e-05	160.448	6.59593e-05		177	0.000110709	220.149	8.52757e-05		9.61078e-05	1.43737e-05	7.584e-05		35	4.55504e-05	43.5323	3.81314e-05		39	6.12039e-05	48.5075	5.13059e-05		52	0.00010242	64.6766	8.40746e-05		119	8.85566e-05	148.01	7.65009e-05		75	0.000101467	93.2836	7.05101e-05		87	8.53677e-05	108.209	6.44291e-05
SYNPCC7002_A0917	109	3.42923e-05	132.121	2.6656e-05		38	2.41472e-05	46.0606	1.89353e-05		25	1.56369e-05	30.303	1.1738e-05		2.46921e-05	9.33963e-06	1.91098e-05		11	1.43158e-05	13.3333	1.16791e-05		15	2.354e-05	18.1818	1.92307e-05		35	6.89364e-05	42.4242	5.51483e-05		22	1.63718e-05	26.6667	1.3783e-05		32	4.32926e-05	38.7879	2.93185e-05		27	2.64934e-05	32.7273	1.94863e-05
SYNPCC7002_A0918	82	2.57979e-05	93.929	1.89506e-05		21	1.33445e-05	24.055	9.88888e-06		41	2.56445e-05	46.9645	1.81919e-05		2.15956e-05	7.14611e-06	1.56771e-05		31	4.03446e-05	35.5097	3.11041e-05		22	3.45253e-05	25.2005	2.66543e-05		15	2.95442e-05	17.1821	2.23354e-05		29	2.1581e-05	33.2188	1.71696e-05		22	2.97637e-05	25.2005	1.90482e-05		32	3.13996e-05	36.6552	2.1825e-05
SYNPCC7002_A0919	226	7.11014e-05	263.403	5.31427e-05		103	6.54515e-05	120.047	4.93506e-05		130	8.13118e-05	151.515	5.869e-05		7.26216e-05	8.0387e-06	5.37278e-05		58	7.54835e-05	67.5991	5.92122e-05		47	7.37586e-05	54.7786	5.79387e-05		42	8.27237e-05	48.951	6.36326e-05		100	7.44173e-05	116.55	6.02405e-05		32	4.32926e-05	37.296	2.81909e-05		83	8.14427e-05	96.7366	5.75983e-05
SYNPCC7002_A0920	138	4.34159e-05	410.714	8.28633e-05		89	5.65552e-05	264.881	0.000108891		92	5.75438e-05	273.81	0.000106061		5.2505e-05	7.88684e-06	9.92719e-05		36	4.68518e-05	107.143	9.38499e-05		36	5.64959e-05	107.143	0.000113324		27	5.31795e-05	80.3571	0.000104458		51	3.79528e-05	151.786	7.84524e-05		47	6.3586e-05	139.881	0.000105732		78	7.65365e-05	232.143	0.000138221
SYNPCC7002_A0921	154	4.84497e-05	132.644	2.67615e-05		90	5.71906e-05	77.5194	3.18678e-05		66	4.12814e-05	56.8475	2.20201e-05		4.89739e-05	7.96757e-06	2.68832e-05		55	7.15792e-05	47.373	4.14955e-05		31	4.86493e-05	26.7011	2.82415e-05		39	7.68149e-05	33.5917	4.36667e-05		65	4.83712e-05	55.9862	2.89372e-05		32	4.32926e-05	27.5624	2.08336e-05		84	8.2424e-05	72.3514	4.3079e-05
SYNPCC7002_A0922	525	0.000165169	358.607	7.23503e-05		208	0.000132174	142.077	5.84069e-05		231	0.000144485	157.787	6.11194e-05		0.000147276	1.66738e-05	6.39589e-05		140	0.000182202	95.6284	8.3764e-05		121	0.000189889	82.6503	8.74184e-05		98	0.000193022	66.9399	8.70167e-05		234	0.000174136	159.836	8.26134e-05		61	8.25266e-05	41.6667	3.14945e-05		101	9.9105e-05	68.9891	4.10771e-05
SYNPCC7002_A0923	584	0.000183731	1889.97	0.000381309		321	0.00020398	1038.83	0.00042706		383	0.000239557	1239.48	0.000480119		0.000209089	2.82616e-05	0.000429496		157	0.000204326	508.091	0.000445053		150	0.0002354	485.437	0.000513442		126	0.000248171	407.767	0.000530066		309	0.000229949	1000	0.000516863		339	0.000458631	1097.09	0.000829254		433	0.000424876	1401.29	0.00083435
SYNPCC7002_A0924	886	0.000278743	1440.65	0.000290657		557	0.000353947	905.691	0.000372325		503	0.000314614	817.886	0.000316812		0.000315768	3.76151e-05	0.000326598		282	0.000367006	458.537	0.000401647		248	0.000389194	403.252	0.000426516		170	0.000334834	276.423	0.000359328		448	0.000333389	728.455	0.000376512		295	0.000399104	479.675	0.000362571		519	0.000509262	843.902	0.000502471
SYNPCC7002_A0925	1036	0.000325934	1701.15	0.000343214		650	0.000413044	1067.32	0.000438771		638	0.000399054	1047.62	0.0004058		0.000379344	4.678e-05	0.000395928		311	0.000404748	510.673	0.000447315		334	0.000524157	548.44	0.00058008		186	0.000366348	305.419	0.000397021		804	0.000598315	1320.2	0.000682361		186	0.000251638	305.419	0.000230856		240	0.000235497	394.089	0.000234646
SYNPCC7002_A0926	1231	0.000387283	1103.05	0.000222544		959	0.000609398	859.319	0.000353262		800	0.000500381	716.846	0.000277673		0.00049902	0.000111064	0.000284493		677	0.000881074	606.631	0.000531368		697	0.00109382	624.552	0.000660582		209	0.000411649	187.276	0.000243444		863	0.000642221	773.297	0.000399689		468	0.000633155	419.355	0.000316977		683	0.000670185	612.007	0.000364398
SYNPCC7002_A0927	383	0.000120495	478.152	9.64692e-05		283	0.000179833	353.308	0.000145243		235	0.000146987	293.383	0.000113643		0.000149105	2.97256e-05	0.000118452		164	0.000213436	204.744	0.000179342		212	0.000332698	264.669	0.000279938		70	0.000137873	87.3908	0.000113601		228	0.000169671	284.644	0.000147122		117	0.000158289	146.067	0.000110408		254	0.000249234	317.104	0.000188808
SYNPCC7002_A0928	436	0.000137169	576.72	0.000116356		205	0.000130268	271.164	0.000111474		214	0.000133852	283.069	0.000109648		0.000133763	3.45165e-06	0.000112493		58	7.54835e-05	76.7196	6.72012e-05		94	0.000147517	124.339	0.000131512		39	7.68149e-05	51.5873	6.70595e-05		209	0.000155532	276.455	0.000142889		58	7.84679e-05	76.7196	5.79899e-05		96	9.41988e-05	126.984	7.56081e-05
SYNPCC7002_A0929	289	9.09218e-05	350.303	7.06751e-05		223	0.000141706	270.303	0.00011112		248	0.000155118	300.606	0.000116441		0.000129248	3.38626e-05	9.94121e-05		131	0.000170489	158.788	0.000139087		105	0.00016478	127.273	0.000134615		65	0.000128025	78.7879	0.000102418		188	0.000139904	227.879	0.000117782		128	0.00017317	155.152	0.000117274		263	0.000258066	318.788	0.000189811
SYNPCC7002_A0930	423	0.000133079	555.118	0.000111997		285	0.000181104	374.016	0.000153756		267	0.000167002	350.394	0.000135726		0.000160395	2.46845e-05	0.000133827		113	0.000147063	148.294	0.000129895		86	0.000134963	112.861	0.000119372		95	0.000187113	124.672	0.000162064		167	0.000124277	219.16	0.000113276		90	0.00012176	118.11	8.92758e-05		138	0.000135411	181.102	0.000107831
SYNPCC7002_A0931	836	0.000263012	1308.29	0.000263954		316	0.000200803	494.523	0.000203296		511	0.000319618	799.687	0.000309762		0.000261144	5.94297e-05	0.000259004		123	0.000160077	192.488	0.000168607		125	0.000196166	195.618	0.000206903		112	0.000220597	175.274	0.000227843		344	0.000255995	538.341	0.000278249		71	9.60555e-05	111.111	8.39854e-05		37	3.63058e-05	57.903	3.44762e-05
SYNPCC7002_A0932	1050	0.000330339	1699.03	0.000342786		593	0.000376823	959.547	0.000394465		587	0.000367154	949.838	0.000367924		0.000358105	2.45277e-05	0.000368392		233	0.000303235	377.023	0.000330246		205	0.000321713	331.715	0.000350852		237	0.000466798	383.495	0.000498514		458	0.000340831	741.1	0.000383047		241	0.000326048	389.968	0.000294764		747	0.000732985	1208.74	0.000719699
SYNPCC7002_A0933	147	4.62474e-05	255.208	5.14893e-05		35	2.22408e-05	60.7639	2.49797e-05		47	2.93974e-05	81.5972	3.1607e-05		3.26285e-05	1.23252e-05	3.60254e-05		13	1.69187e-05	22.5694	1.97693e-05		9	1.4124e-05	15.625	1.65264e-05		20	3.93923e-05	34.7222	4.51362e-05		53	3.94412e-05	92.0139	4.75586e-05		31	4.19397e-05	53.8194	4.06804e-05		57	5.59306e-05	98.9583	5.89212e-05
SYNPCC7002_A0934	161	5.06519e-05	355.408	7.17051e-05		61	3.87625e-05	134.658	5.53572e-05		143	8.9443e-05	315.673	0.000122277		5.96192e-05	2.65035e-05	8.31132e-05		21	2.73302e-05	46.3576	4.06061e-05		18	2.8248e-05	39.7351	4.20274e-05		6	1.18177e-05	13.245	1.72175e-05		68	5.06037e-05	150.11	7.75865e-05		23	3.11166e-05	50.7726	3.83774e-05		39	3.82683e-05	86.0927	5.12608e-05
SYNPCC7002_A0935	71	2.23372e-05	115.447	2.32919e-05		48	3.05017e-05	78.0488	3.20855e-05		30	1.87643e-05	48.7805	1.88953e-05		2.38677e-05	6.01652e-06	2.47576e-05		11	1.43158e-05	17.8862	1.56671e-05		7	1.09853e-05	11.3821	1.20387e-05		9	1.77265e-05	14.6341	1.90233e-05		28	2.08368e-05	45.5285	2.3532e-05		27	3.65281e-05	43.9024	3.31845e-05		19	1.86435e-05	30.8943	1.83949e-05
SYNPCC7002_A0936	419	0.000131821	1074.36	0.000216756		130	8.26087e-05	333.333	0.000137032		125	7.81845e-05	320.513	0.000124152		9.7538e-05	2.97721e-05	0.000159313		17	2.21245e-05	43.5897	3.81817e-05		32	5.02186e-05	82.0513	8.67848e-05		45	8.86326e-05	115.385	0.000149991		49	3.64645e-05	125.641	6.49392e-05		43	5.81745e-05	110.256	8.33394e-05		30	2.94371e-05	76.9231	4.58011e-05
SYNPCC7002_A0937	1729	0.000543958	2411.44	0.000486517		655	0.000416221	913.529	0.000375547		621	0.00038842	866.109	0.000335491		0.000449533	8.29471e-05	0.000399185		224	0.000291522	312.413	0.000273653		217	0.000340545	302.65	0.00032011		227	0.000447102	316.597	0.000411552		475	0.000353482	662.483	0.000342413		326	0.000441044	454.672	0.000343673		270	0.000264934	376.569	0.000224214
SYNPCC7002_A0938	612	0.00019254	608.955	0.000122859		297	0.000188729	295.522	0.000121488		313	0.000195774	311.443	0.000120639		0.000192348	3.52634e-06	0.000121662		89	0.000115828	88.5572	7.75701e-05		75	0.0001177	74.6269	7.89321e-05		91	0.000179235	90.5473	0.000117704		224	0.000166695	222.886	0.000115201		106	0.000143407	105.473	7.97235e-05		172	0.000168773	171.144	0.000101902
SYNPCC7002_A0939	626	0.000196945	357.306	7.20879e-05		302	0.000191906	172.374	7.08623e-05		369	0.000230801	210.616	8.15831e-05		0.000206551	2.11517e-05	7.48444e-05		108	0.000140555	61.6438	5.39958e-05		92	0.000144378	52.5114	5.55408e-05		98	0.000193022	55.9361	7.27126e-05		270	0.000200927	154.11	7.96536e-05		125	0.000169112	71.347	5.3929e-05		214	0.000209985	122.146	7.27275e-05
SYNPCC7002_A0940	381	0.000119866	359.773	7.25857e-05		173	0.000109933	163.362	6.71572e-05		174	0.000108833	164.306	6.36446e-05		0.000112877	6.07718e-06	6.77958e-05		48	6.24691e-05	45.3258	3.97023e-05		49	7.68972e-05	46.2701	4.89394e-05		46	9.06022e-05	43.4372	5.6465e-05		195	0.000145114	184.136	9.51731e-05		69	9.33497e-05	65.1558	4.92492e-05		82	8.04615e-05	77.4315	4.61038e-05
SYNPCC7002_A0941	133	4.18429e-05	130.01	2.623e-05		75	4.76589e-05	73.3138	3.01389e-05		81	5.06635e-05	79.1789	3.06703e-05		4.67218e-05	4.48437e-06	2.90131e-05		38	4.94547e-05	37.1457	3.25371e-05		47	7.37586e-05	45.9433	4.85938e-05		39	7.68149e-05	38.1232	4.95572e-05		102	7.59056e-05	99.7067	5.15347e-05		18	2.43521e-05	17.5953	1.32997e-05		10	9.81238e-06	9.77517	5.82027e-06
SYNPCC7002_A0942	1182	0.000371867	2062.83	0.000416184		590	0.000374916	1029.67	0.000423292		630	0.00039405	1099.48	0.000425887		0.000380278	1.2024e-05	0.000421787		224	0.000291522	390.925	0.000342424		174	0.000273064	303.665	0.000321183		155	0.00030529	270.506	0.000351637		531	0.000395156	926.702	0.000478978		139	0.000188052	242.583	0.000183361		238	0.000233535	415.358	0.00024731
SYNPCC7002_A0943	295	9.28094e-05	634.409	0.000127994		109	6.92642e-05	234.409	9.63642e-05		111	6.94278e-05	238.71	9.24652e-05		7.71671e-05	1.35468e-05	0.000105608		40	5.20576e-05	86.0215	7.5349e-05		11	1.72626e-05	23.6559	2.50206e-05		64	0.000126055	137.634	0.000178914		93	6.92081e-05	200	0.000103373		47	6.3586e-05	101.075	7.63996e-05		78	7.65365e-05	167.742	9.98759e-05
SYNPCC7002_A0944	570	0.000179327	355.805	7.17851e-05		275	0.000174749	171.66	7.05688e-05		283	0.00017701	176.654	6.84277e-05		0.000177028	2.28879e-06	7.02605e-05		261	0.000339676	162.921	0.000142708		129	0.000202444	80.5243	8.51698e-05		58	0.000114238	36.2047	4.70634e-05		280	0.000208368	174.782	9.03381e-05		81	0.000109584	50.5618	3.82181e-05		105	0.00010303	65.5431	3.90253e-05
SYNPCC7002_A0945	228	7.17307e-05	520.548	0.000105023		100	6.35452e-05	228.311	9.38573e-05		94	5.87947e-05	214.612	8.31308e-05		6.46902e-05	6.54354e-06	9.40036e-05		43	5.59619e-05	98.1735	8.59934e-05		26	4.08026e-05	59.3607	6.27853e-05		33	6.49972e-05	75.3425	9.79394e-05		92	6.84639e-05	210.046	0.000108565		27	3.65281e-05	61.6438	4.65946e-05		45	4.41557e-05	102.74	6.11727e-05
SYNPCC7002_A0946	353	0.000111057	817.13	0.000164859		179	0.000113746	414.352	0.000170338		153	9.56978e-05	354.167	0.000137188		0.000106833	9.73703e-06	0.000157462		26	3.38374e-05	60.1852	5.27182e-05		34	5.33573e-05	78.7037	8.32441e-05		68	0.000133934	157.407	0.000204618		117	8.70682e-05	270.833	0.000139984		50	6.76447e-05	115.741	8.74848e-05		52	5.10244e-05	120.37	7.16702e-05
SYNPCC7002_A0947	1087	0.000341979	917.3	0.000185069		816	0.000518528	688.608	0.000283083		888	0.000555422	749.367	0.00029027		0.000471977	0.000114083	0.000252808		138	0.000179599	116.456	0.000102007		220	0.000345253	185.654	0.000196364		166	0.000326956	140.084	0.000182099		506	0.000376551	427.004	0.000220703		259	0.0003504	218.565	0.000165207		495	0.000485713	417.722	0.000248717
SYNPCC7002_A0948	170	5.34834e-05	199.531	4.02561e-05		177	0.000112475	207.746	8.54036e-05		163	0.000101953	191.315	7.41065e-05		8.93036e-05	3.14642e-05	6.65887e-05		101	0.000131445	118.545	0.000103837		78	0.000122408	91.5493	9.68308e-05		69	0.000135903	80.9859	0.000105275		140	0.000104184	164.319	8.49306e-05		41	5.54687e-05	48.1221	3.6374e-05		121	0.00011873	142.019	8.456e-05
SYNPCC7002_A0950	313	9.84724e-05	123.911	2.49996e-05		133	8.45151e-05	52.6524	2.16451e-05		126	7.88099e-05	49.8812	1.93217e-05		8.72658e-05	1.01157e-05	2.19888e-05		38	4.94547e-05	15.0435	1.31771e-05		49	7.68972e-05	19.3983	2.05173e-05		61	0.000120146	24.1489	3.13916e-05		115	8.55799e-05	45.5265	2.3531e-05		35	4.73513e-05	13.8559	1.04732e-05		43	4.21932e-05	17.023	1.01357e-05
SYNPCC7002_A0951	71	2.23372e-05	262.963	5.30538e-05		50	3.17726e-05	185.185	7.61287e-05		58	3.62776e-05	214.815	8.32094e-05		3.01291e-05	7.11404e-06	7.07973e-05		21	2.73302e-05	77.7778	6.81281e-05		16	2.51093e-05	59.2593	6.26779e-05		16	3.15138e-05	59.2593	7.70325e-05		30	2.23252e-05	111.111	5.74292e-05		30	4.05868e-05	111.111	8.39854e-05		13	1.27561e-05	48.1481	2.86681e-05
SYNPCC7002_A0952	1461	0.000459643	2675.82	0.000539858		513	0.000325987	939.56	0.000386249		541	0.000338382	990.842	0.000383807		0.000374671	7.38485e-05	0.000436638		234	0.000304537	428.571	0.0003754		199	0.000312297	364.469	0.000385495		166	0.000326956	304.029	0.000395215		390	0.000290227	714.286	0.000369188		156	0.000211052	285.714	0.000215963		118	0.000115786	216.117	0.000128679
SYNPCC7002_A0953	766	0.00024099	1063.89	0.000214644		270	0.000171572	375	0.000154161		295	0.000184515	409.722	0.000158708		0.000199026	3.69138e-05	0.000175837		143	0.000186106	198.611	0.00017397		95	0.000149086	131.944	0.000139556		189	0.000372257	262.5	0.00034123		265	0.000197206	368.056	0.000190234		96	0.000129878	133.333	0.000100783		104	0.000102049	144.444	8.60042e-05
SYNPCC7002_A0954	232	7.29891e-05	295.165	5.95508e-05		93	5.9097e-05	118.321	4.8641e-05		96	6.00457e-05	122.137	4.73104e-05		6.40439e-05	7.76126e-06	5.18341e-05		29	3.77417e-05	36.8957	3.23181e-05		56	8.78826e-05	71.2468	7.53571e-05		37	7.28757e-05	47.0738	6.11923e-05		79	5.87896e-05	100.509	5.19494e-05		37	5.00571e-05	47.0738	3.55816e-05		48	4.70994e-05	61.0687	3.63612e-05
SYNPCC7002_A0955	10891	0.0034264	11136	0.00224673		5439	0.00345622	5561.35	0.00228624		5918	0.00370157	6051.12	0.00234393		0.00352806	0.000150997	0.0022923		2565	0.00333819	2622.7	0.00229731		1732	0.00271808	1770.96	0.00187313		1124	0.00221384	1149.28	0.00149398		5730	0.00426411	5858.9	0.00302825		1420	0.00192111	1451.94	0.00109748		1525	0.00149639	1559.3	0.000928432
SYNPCC7002_A0956	1038	0.000326563	1911.6	0.000385673		686	0.00043592	1263.35	0.000519358		638	0.000399054	1174.95	0.000455123		0.000387179	5.56369e-05	0.000453385		153	0.00019912	281.768	0.00024681		205	0.000321713	377.532	0.000399312		187	0.000368318	344.383	0.000447671		408	0.000303622	751.381	0.000388361		291	0.000393692	535.912	0.000405079		365	0.000358152	672.192	0.000400232
SYNPCC7002_A0957	19392	0.00610088	208516	0.042069		11347	0.00721047	122011	0.050158		16565	0.010361	178118	0.0689949		0.00789079	0.00221004	0.0537406		2487	0.00323668	26741.9	0.0234241		1826	0.0028656	19634.4	0.0207671		1374	0.00270625	14774.2	0.0192053		5003	0.0037231	53795.7	0.027805		13597	0.0183953	146204	0.110511		16130	0.0158274	173441	0.103269
SYNPCC7002_A0958	189	5.94609e-05	204.545	4.12679e-05		55	3.49498e-05	59.5238	2.44699e-05		91	5.69183e-05	98.4848	3.81485e-05		5.0443e-05	1.34776e-05	3.46288e-05		20	2.60288e-05	21.645	1.89596e-05		25	3.92333e-05	27.0563	2.86172e-05		24	4.72707e-05	25.974	3.37642e-05		37	2.75344e-05	40.0433	2.06969e-05		15	2.02934e-05	16.2338	1.22706e-05		27	2.64934e-05	29.2208	1.73985e-05
SYNPCC7002_A0959	406	0.000127731	287.943	5.80937e-05		145	9.21405e-05	102.837	4.22757e-05		132	8.25628e-05	93.617	3.62629e-05		0.000100811	2.37998e-05	4.55441e-05		34	4.42489e-05	24.1135	2.11218e-05		35	5.49266e-05	24.8227	2.62547e-05		49	9.6511e-05	34.7518	4.51746e-05		124	9.22774e-05	87.9433	4.54546e-05		66	8.9291e-05	46.8085	3.53811e-05		56	5.49493e-05	39.7163	2.36476e-05
SYNPCC7002_A0960	64	2.01349e-05	160.401	3.23616e-05		22	1.39799e-05	55.1378	2.26669e-05		24	1.50114e-05	60.1504	2.32995e-05		1.63754e-05	3.29642e-06	2.61093e-05		3	3.90432e-06	7.5188	6.58596e-06		7	1.09853e-05	17.5439	1.8556e-05		16	3.15138e-05	40.1003	5.21272e-05		9	6.69755e-06	22.5564	1.16586e-05		13	1.75876e-05	32.5815	2.46273e-05		4	3.92495e-06	10.0251	5.96906e-06
SYNPCC7002_A0961	675	0.000212361	3125	0.000630481		106	6.73579e-05	490.741	0.000201741		268	0.000167628	1240.74	0.000480606		0.000149115	7.42527e-05	0.00043761		31	4.03446e-05	143.519	0.000125713		66	0.000103576	305.556	0.000323183		52	0.00010242	240.741	0.000312944		110	8.1859e-05	509.259	0.000263217		75	0.000101467	347.222	0.000262454		31	3.04184e-05	143.519	8.54529e-05
SYNPCC7002_A0962	563	0.000177124	1914.97	0.000386352		117	7.43478e-05	397.959	0.000163599		242	0.000151365	823.129	0.000318843		0.000134279	5.34762e-05	0.000289598		26	3.38374e-05	88.4354	7.74634e-05		46	7.21892e-05	156.463	0.000165489		93	0.000183174	316.327	0.0004112		138	0.000102696	469.388	0.000242609		66	8.9291e-05	224.49	0.000169685		34	3.33621e-05	115.646	6.88574e-05
SYNPCC7002_A0963	998	0.000313979	619.491	0.000124985		439	0.000278963	272.502	0.000112024		474	0.000296476	294.227	0.00011397		0.000296473	1.75079e-05	0.000116993		119	0.000154871	73.8672	6.47026e-05		92	0.000144378	57.1074	6.04019e-05		114	0.000224536	70.7635	9.19871e-05		291	0.000216554	180.633	9.33626e-05		112	0.000151524	69.522	5.25495e-05		196	0.000192323	121.664	7.24402e-05
SYNPCC7002_A0964	1008	0.000317125	636.364	0.000128389		420	0.00026689	265.152	0.000109002		429	0.000268329	270.833	0.000104908		0.000284115	2.85969e-05	0.0001141		133	0.000173091	83.9646	7.35474e-05		117	0.000183612	73.8636	7.81248e-05		163	0.000321047	102.904	0.000133767		329	0.000244833	207.702	0.000107354		138	0.000186699	87.1212	6.58522e-05		214	0.000209985	135.101	8.0441e-05
SYNPCC7002_A0965	142	4.46744e-05	258.652	5.21841e-05		66	4.19398e-05	120.219	4.94213e-05		71	4.44088e-05	129.326	5.0095e-05		4.36743e-05	1.50799e-06	5.05668e-05		12	1.56173e-05	21.8579	1.91461e-05		12	1.8832e-05	21.8579	2.31189e-05		9	1.77265e-05	16.3934	2.13102e-05		24	1.78601e-05	43.7158	2.25951e-05		19	2.5705e-05	34.6084	2.61594e-05		26	2.55122e-05	47.3588	2.81981e-05
SYNPCC7002_A0966	128	4.02698e-05	282.561	5.70078e-05		24	1.52508e-05	52.9801	2.17799e-05		53	3.31502e-05	116.998	4.53196e-05		2.9557e-05	1.28907e-05	4.13691e-05		8	1.04115e-05	17.66	1.5469e-05		3	4.70799e-06	6.62252	7.00457e-06		9	1.77265e-05	19.8675	2.58263e-05		19	1.41393e-05	41.9426	2.16786e-05		16	2.16463e-05	35.3201	2.66974e-05		12	1.17749e-05	26.4901	1.57726e-05
SYNPCC7002_A0967	187	5.88317e-05	333.333	6.72513e-05		86	5.46488e-05	153.298	6.30199e-05		122	7.6308e-05	217.469	8.42374e-05		6.32629e-05	1.14894e-05	7.15029e-05		29	3.77417e-05	51.6934	4.52799e-05		23	3.60946e-05	40.9982	4.33634e-05		42	8.27237e-05	74.8663	9.73204e-05		81	6.0278e-05	144.385	7.46273e-05		52	7.03505e-05	92.6916	7.00627e-05		45	4.41557e-05	80.2139	4.77605e-05
SYNPCC7002_A0968	347	0.000109169	608.772	0.000122822		57	3.62207e-05	100	4.11095e-05		120	7.50571e-05	210.526	8.15482e-05		7.34823e-05	3.64996e-05	8.18266e-05		17	2.21245e-05	29.8246	2.61243e-05		13	2.04013e-05	22.807	2.41228e-05		8	1.57569e-05	14.0351	1.82445e-05		27	2.00927e-05	47.3684	2.4483e-05		27	3.65281e-05	47.3684	3.58043e-05		2	1.96248e-06	3.50877	2.08917e-06
SYNPCC7002_A0969	143	4.4989e-05	136.19	2.7477e-05		64	4.06689e-05	60.9524	2.50572e-05		81	5.06635e-05	77.1429	2.98816e-05		4.54405e-05	5.01259e-06	2.74719e-05		40	5.20576e-05	38.0952	3.33689e-05		40	6.27733e-05	38.0952	4.0293e-05		34	6.69668e-05	32.381	4.20927e-05		56	4.16737e-05	53.3333	2.7566e-05		53	7.17034e-05	50.4762	3.81534e-05		87	8.53677e-05	82.8571	4.93343e-05
SYNPCC7002_A0970	487	0.000153214	1054.11	0.000212671		155	9.8495e-05	335.498	0.000137922		145	9.0694e-05	313.853	0.000121572		0.000114134	3.40681e-05	0.000157388		157	0.000204326	339.827	0.000297665		75	0.0001177	162.338	0.000171703		37	7.28757e-05	80.0866	0.000104106		109	8.11148e-05	235.931	0.000121944		50	6.76447e-05	108.225	8.1804e-05		43	4.21932e-05	93.0736	5.54173e-05
SYNPCC7002_A0971	195	6.13486e-05	197.568	3.98602e-05		88	5.59197e-05	89.1591	3.66529e-05		92	5.75438e-05	93.2118	3.6106e-05		5.82707e-05	2.78647e-06	3.75397e-05		71	9.24022e-05	71.9352	6.30103e-05		53	8.31746e-05	53.6981	5.67959e-05		14	2.75746e-05	14.1844	1.84386e-05		84	6.25105e-05	85.1064	4.39884e-05		38	5.141e-05	38.5005	2.91013e-05		98	9.61613e-05	99.2908	5.91191e-05
SYNPCC7002_A0972	197	6.19778e-05	144.006	2.90538e-05		159	0.000101037	116.228	4.77808e-05		169	0.000105705	123.538	4.7853e-05		8.95733e-05	2.40122e-05	4.15625e-05		67	8.71964e-05	48.9766	4.29002e-05		65	0.000102007	47.5146	5.02557e-05		52	0.00010242	38.0117	4.94123e-05		115	8.55799e-05	84.0643	4.34498e-05		61	8.25266e-05	44.5906	3.37047e-05		72	7.06491e-05	52.6316	3.13376e-05
SYNPCC7002_A0973	99	3.11462e-05	210.191	4.24069e-05		51	3.2408e-05	108.28	4.45135e-05		71	4.44088e-05	150.743	5.8391e-05		3.59877e-05	7.32013e-06	4.84371e-05		16	2.0823e-05	33.9703	2.97557e-05		17	2.66786e-05	36.0934	3.81757e-05		24	4.72707e-05	50.9554	6.62381e-05		40	2.97669e-05	84.9257	4.3895e-05		25	3.38224e-05	53.0786	4.01204e-05		15	1.47186e-05	31.8471	1.89622e-05
SYNPCC7002_A0974	205	6.44947e-05	213.542	4.30829e-05		51	3.2408e-05	53.125	2.18394e-05		57	3.56521e-05	59.375	2.29992e-05		4.41849e-05	1.76634e-05	2.93072e-05		35	4.55504e-05	36.4583	3.1935e-05		25	3.92333e-05	26.0417	2.7544e-05		33	6.49972e-05	34.375	4.46849e-05		75	5.5813e-05	78.125	4.03799e-05		23	3.11166e-05	23.9583	1.81094e-05		48	4.70994e-05	50	2.97707e-05
SYNPCC7002_A0975	308	9.68993e-05	370.638	7.47777e-05		198	0.000125819	238.267	9.79504e-05		209	0.000130724	251.504	9.74212e-05		0.000117814	1.82783e-05	9.00498e-05		151	0.000196517	181.709	0.000159165		94	0.000147517	113.117	0.000119642		80	0.000157569	96.2696	0.000125143		163	0.0001213	196.149	0.000101382		75	0.000101467	90.2527	6.82192e-05		51	5.00431e-05	61.3718	3.65416e-05
SYNPCC7002_A0976	480	0.000151012	492.308	9.93251e-05		290	0.000184281	297.436	0.000122274		350	0.000218917	358.974	0.00013905		0.000184736	3.39546e-05	0.000120217		128	0.000166584	131.282	0.000114994		95	0.000149086	97.4359	0.000103057		95	0.000187113	97.4359	0.000126659		239	0.000177857	245.128	0.000126698		123	0.000166406	126.154	9.53558e-05		91	8.92926e-05	93.3333	5.5572e-05
SYNPCC7002_A0977	566	0.000178068	736.979	0.000148689		179	0.000113746	233.073	9.58151e-05		209	0.000130724	272.135	0.000105413		0.000140846	3.33344e-05	0.000116639		69	8.97993e-05	89.8438	7.86971e-05		53	8.31746e-05	69.0104	7.29916e-05		55	0.000108329	71.6146	9.30934e-05		145	0.000107905	188.802	9.75848e-05		84	0.000113643	109.375	8.26731e-05		66	6.47617e-05	85.9375	5.11684e-05
SYNPCC7002_A0978	98	3.08316e-05	69.0627	1.39337e-05		52	3.30435e-05	36.6455	1.50648e-05		59	3.69031e-05	41.5786	1.61056e-05		3.35927e-05	3.07277e-06	1.50347e-05		23	2.99331e-05	16.2086	1.41976e-05		11	1.72626e-05	7.75194	8.19915e-06		24	4.72707e-05	16.9133	2.1986e-05		35	2.6046e-05	24.6653	1.27486e-05		3	4.05868e-06	2.11416	1.59803e-06		30	2.94371e-05	21.1416	1.2588e-05
SYNPCC7002_A0979	2509	0.000789352	3455.92	0.000697246		1143	0.000726321	1574.38	0.00064722		1432	0.000895681	1972.45	0.000764037		0.000803785	8.55976e-05	0.000702835		438	0.00057003	603.306	0.000528455		358	0.000561821	493.113	0.000521561		384	0.000756331	528.926	0.000687563		917	0.000682406	1263.09	0.000652842		415	0.000561451	571.625	0.000432074		494	0.000484731	680.441	0.000405144
SYNPCC7002_A0980	615	0.000193484	307.808	6.21015e-05		237	0.000150602	118.619	4.87635e-05		247	0.000154493	123.624	4.78861e-05		0.000166193	2.37148e-05	5.2917e-05		165	0.000214737	82.5826	7.23368e-05		115	0.000180473	57.5576	6.08781e-05		102	0.000200901	51.0511	6.63624e-05		292	0.000217298	146.146	7.55376e-05		94	0.000127172	47.047	3.55614e-05		116	0.000113824	58.0581	3.45686e-05
SYNPCC7002_A0981	1099	0.000345754	8519.38	0.00171882		371	0.000235753	2875.97	0.0011823		562	0.000351517	4356.59	0.00168754		0.000311008	6.52369e-05	0.00152955		180	0.000234259	1395.35	0.00122223		83	0.000130255	643.411	0.000680529		125	0.000246202	968.992	0.00125962		262	0.000194973	2031.01	0.00104975		1029	0.00139213	7976.74	0.00602937		694	0.000680979	5379.84	0.00320323
SYNPCC7002_A0982	57	1.79327e-05	159.664	3.22128e-05		62	3.9398e-05	173.669	7.13947e-05		63	3.9405e-05	176.471	6.83566e-05		3.22452e-05	1.2395e-05	5.73214e-05		80	0.000104115	224.09	0.000196287		35	5.49266e-05	98.0392	0.000103695		30	5.90884e-05	84.0336	0.000109237		54	4.01853e-05	151.261	7.8181e-05		31	4.19397e-05	86.8347	6.56357e-05		40	3.92495e-05	112.045	6.6713e-05
SYNPCC7002_A0983	91	2.86293e-05	659.42	0.000133041		48	3.05017e-05	347.826	0.00014299		43	2.68955e-05	311.594	0.000120697		2.86755e-05	1.80355e-06	0.000132243		11	1.43158e-05	79.7101	6.98207e-05		19	2.98173e-05	137.681	0.000145624		38	7.48453e-05	275.362	0.00035795		12	8.93007e-06	86.9565	4.49446e-05		7	9.47026e-06	50.7246	3.83412e-05		18	1.76623e-05	130.435	7.76627e-05
SYNPCC7002_A0984	1075	0.000338204	768.956	0.00015514		498	0.000316455	356.223	0.000146442		451	0.00028209	322.604	0.000124962		0.000312249	2.82925e-05	0.000142181		140	0.000182202	100.143	8.77186e-05		154	0.000241677	110.157	0.000116512		137	0.000269837	97.9971	0.000127389		368	0.000273856	263.233	0.000136056		207	0.000280049	148.069	0.00011192		260	0.000255122	185.98	0.000110735
SYNPCC7002_A0985	256	8.05397e-05	888.889	0.000179337		115	7.30769e-05	399.306	0.000164153		82	5.1289e-05	284.722	0.000110288		6.83019e-05	1.51987e-05	0.000151259		38	4.94547e-05	131.944	0.000115574		10	1.56933e-05	34.7222	3.67254e-05		24	4.72707e-05	83.3333	0.000108327		60	4.46504e-05	208.333	0.00010768		49	6.62918e-05	170.139	0.000128603		58	5.69118e-05	201.389	0.00011991
SYNPCC7002_A0986	2122	0.000667599	1856.52	0.00037456		911	0.000578896	797.025	0.000327653		999	0.00062485	874.016	0.000338554		0.000623782	4.43607e-05	0.000346922		241	0.000313647	210.849	0.000184689		313	0.000491201	273.841	0.000289639		162	0.000319077	141.732	0.000184241		832	0.000619152	727.909	0.000376229		138	0.000186699	120.735	9.12597e-05		287	0.000281615	251.094	0.000149505
SYNPCC7002_A0987	661	0.000207956	850.708	0.000171634		501	0.000318361	644.788	0.000265069		506	0.000316491	651.223	0.000252254		0.000280936	6.32094e-05	0.000229652		156	0.000203025	200.772	0.000175863		189	0.000296604	243.243	0.000257276		147	0.000289533	189.189	0.000245931		383	0.000285018	492.921	0.000254773		154	0.000208346	198.198	0.000149812		225	0.000220778	289.575	0.000172417
SYNPCC7002_A0988	570	0.000179327	4222.22	0.00085185		278	0.000176656	2059.26	0.000846551		304	0.000190145	2251.85	0.000872264		0.000182042	7.14281e-06	0.000856889		115	0.000149666	851.852	0.000746165		109	0.000171057	807.407	0.000853987		139	0.000273776	1029.63	0.00133844		409	0.000304367	3029.63	0.0015659		167	0.000225933	1237.04	0.000935038		160	0.000156998	1185.19	0.000705676
SYNPCC7002_A0989	603	0.000189709	1732.76	0.000349591		354	0.00022495	1017.24	0.000418183		369	0.000230801	1060.34	0.000410729		0.000215153	2.22288e-05	0.000392834		207	0.000269398	594.828	0.000521029		124	0.000194597	356.322	0.000376878		96	0.000189083	275.862	0.000358599		315	0.000234414	905.172	0.00046785		234	0.000316577	672.414	0.000508257		242	0.00023746	695.402	0.000414052
SYNPCC7002_A0990	572	0.000179956	1466.67	0.000295906		287	0.000182375	735.897	0.000302524		297	0.000185766	761.538	0.000294985		0.000182699	2.91876e-06	0.000297805		178	0.000231656	456.41	0.000399785		106	0.000166349	271.795	0.000287475		81	0.000159539	207.692	0.000269984		285	0.000212089	730.769	0.000377708		98	0.000132584	251.282	0.000189936		168	0.000164848	430.769	0.000256486
SYNPCC7002_A0991	3615	0.00113731	3105.67	0.000626581		2061	0.00130967	1770.62	0.000727893		2060	0.00128848	1769.76	0.000685524		0.00124515	9.39935e-05	0.000679999		1045	0.00136	897.766	0.000786383		795	0.00124762	682.99	0.000722391		846	0.00166629	726.804	0.000944789		2171	0.0016156	1865.12	0.000964012		1030	0.00139348	884.88	0.000668853		1359	0.0013335	1167.53	0.000695161
SYNPCC7002_A0992	1075	0.000338204	2198.36	0.000443529		396	0.000251639	809.816	0.000332911		338	0.000211411	691.207	0.000267742		0.000267084	6.47923e-05	0.000348061		230	0.000299331	470.348	0.000411993		174	0.000273064	355.828	0.000376356		186	0.000366348	380.368	0.000494449		423	0.000314785	865.031	0.000447103		184	0.000248933	376.278	0.000284417		250	0.000245309	511.247	0.000304404
SYNPCC7002_A0993	253	7.95959e-05	508.032	0.000102498		250	0.000158863	502.008	0.000206373		236	0.000147612	473.896	0.000183565		0.00012869	4.28876e-05	0.000164145		104	0.00013535	208.835	0.000182926		95	0.000149086	190.763	0.000201768		97	0.000191052	194.779	0.000253198		178	0.000132463	357.43	0.000184742		111	0.000150171	222.892	0.000168477		102	0.000100086	204.819	0.000121952
SYNPCC7002_A0994	561	0.000176495	375.502	7.5759e-05		338	0.000214783	226.238	9.30054e-05		311	0.000194523	208.166	8.0634e-05		0.000195267	1.91546e-05	8.31328e-05		101	0.000131445	67.6037	5.92163e-05		128	0.000200874	85.676	9.06187e-05		126	0.000248171	84.3373	0.000109632		266	0.00019795	178.046	9.20252e-05		113	0.000152877	75.6359	5.71708e-05		170	0.00016681	113.788	6.77512e-05
SYNPCC7002_A0995	426	0.000134023	850.299	0.000171551		226	0.000143612	451.098	0.000185444		289	0.000180762	576.846	0.000223444		0.000152799	2.4687e-05	0.00019348		70	9.11008e-05	139.721	0.000122386		88	0.000138101	175.649	0.000185782		96	0.000189083	191.617	0.000249087		215	0.000159997	429.142	0.000221808		98	0.000132584	195.609	0.000147855		104	0.000102049	207.585	0.000123599
SYNPCC7002_A0996	1787	0.000562205	465.365	9.38892e-05		621	0.000394615	161.719	6.64818e-05		544	0.000340259	141.667	5.48752e-05		0.00043236	0.000115687	7.17487e-05		152	0.000197819	39.5833	3.46723e-05		174	0.000273064	45.3125	4.79266e-05		221	0.000435284	57.5521	7.48133e-05		477	0.00035497	124.219	6.42041e-05		284	0.000384222	73.9583	5.59028e-05		398	0.000390533	103.646	6.17122e-05
SYNPCC7002_A0997	154	4.84497e-05	424.242	8.55926e-05		92	5.84615e-05	253.444	0.000104189		87	5.44164e-05	239.669	9.28369e-05		5.37759e-05	5.03658e-06	9.42063e-05		27	3.51389e-05	74.3802	6.5152e-05		29	4.55106e-05	79.8898	8.44987e-05		21	4.13619e-05	57.8512	7.52022e-05		54	4.01853e-05	148.76	7.68887e-05		32	4.32926e-05	88.1543	6.66331e-05		67	6.57429e-05	184.573	0.000109897
SYNPCC7002_A0998	311	9.78431e-05	285.583	5.76175e-05		181	0.000115017	166.208	6.83271e-05		161	0.000100702	147.842	5.72672e-05		0.00010452	9.20169e-06	6.10706e-05		55	7.15792e-05	50.5051	4.4239e-05		64	0.000100437	58.7695	6.21599e-05		60	0.000118177	55.0964	7.16211e-05		109	8.11148e-05	100.092	5.17338e-05		57	7.7115e-05	52.3416	3.95634e-05		97	9.51801e-05	89.0725	5.3035e-05
SYNPCC7002_A0999	787	0.000247597	575.292	0.000116068		443	0.000281505	323.83	0.000133125		451	0.00028209	329.678	0.000127702		0.000270397	1.97479e-05	0.000125632		302	0.000393035	220.76	0.000193371		212	0.000332698	154.971	0.000163911		104	0.00020484	76.0234	9.88246e-05		348	0.000258972	254.386	0.000131483		210	0.000284108	153.509	0.000116032		377	0.000369927	275.585	0.000164087
SYNPCC7002_A1000	515	0.000162023	138.665	2.79761e-05		185	0.000117559	49.8115	2.04773e-05		231	0.000144485	62.1971	2.40923e-05		0.000141356	2.23969e-05	2.41819e-05		43	5.59619e-05	11.5778	1.01414e-05		55	8.63132e-05	14.8088	1.56632e-05		62	0.000122116	16.6936	2.17004e-05		239	0.000177857	64.3511	3.32607e-05		66	8.9291e-05	17.7706	1.34322e-05		95	9.32176e-05	25.5789	1.523e-05
SYNPCC7002_A1001	708	0.000222743	825.175	0.000166482		291	0.000184916	339.161	0.000139427		370	0.000231426	431.235	0.000167041		0.000213028	2.47298e-05	0.00015765		28	3.64403e-05	32.634	2.85852e-05		53	8.31746e-05	61.7716	6.53352e-05		97	0.000191052	113.054	0.000146961		174	0.000129486	202.797	0.000104818		116	0.000156936	135.198	0.000102192		136	0.000133448	158.508	9.4378e-05
SYNPCC7002_A1002	44	1.38428e-05	38.8007	7.8282e-06		17	1.08027e-05	14.9912	6.1628e-06		30	1.87643e-05	26.455	1.02475e-05		1.44699e-05	4.01768e-06	8.07949e-06		12	1.56173e-05	10.582	9.26913e-06		3	4.70799e-06	2.6455	2.79812e-06		5	9.84806e-06	4.40917	5.73158e-06		17	1.26509e-05	14.9912	7.74839e-06		4	5.41158e-06	3.52734	2.6662e-06		5	4.90619e-06	4.40917	2.62528e-06
SYNPCC7002_A1003	194	6.1034e-05	119.753	2.41607e-05		92	5.84615e-05	56.7901	2.33461e-05		65	4.06559e-05	40.1235	1.5542e-05		5.33838e-05	1.10975e-05	2.10163e-05		20	2.60288e-05	12.3457	1.0814e-05		19	2.98173e-05	11.7284	1.2405e-05		29	5.71188e-05	17.9012	2.32702e-05		73	5.43246e-05	45.0617	2.32907e-05		39	5.27629e-05	24.0741	1.81968e-05		43	4.21932e-05	26.5432	1.58042e-05
SYNPCC7002_A1004	67	2.10787e-05	98.8201	1.99373e-05		27	1.71572e-05	39.823	1.6371e-05		37	2.31426e-05	54.5723	2.11388e-05		2.04595e-05	3.04037e-06	1.91491e-05		13	1.69187e-05	19.174	1.67952e-05		8	1.25547e-05	11.7994	1.24801e-05		16	3.15138e-05	23.5988	3.06767e-05		27	2.00927e-05	39.823	2.0583e-05		16	2.16463e-05	23.5988	1.78376e-05		33	3.23808e-05	48.6726	2.89803e-05
SYNPCC7002_A1005	62	1.95057e-05	42.966	8.66857e-06		30	1.90635e-05	20.79	8.54668e-06		21	1.3135e-05	14.553	5.63717e-06		1.72347e-05	3.55737e-06	7.61747e-06		11	1.43158e-05	7.62301	6.67724e-06		3	4.70799e-06	2.079	2.19894e-06		5	9.84806e-06	3.465	4.50424e-06		15	1.11626e-05	10.395	5.3728e-06		7	9.47026e-06	4.851	3.66672e-06		9	8.83114e-06	6.23701	3.7136e-06
SYNPCC7002_A1006	183	5.75733e-05	216.312	4.36418e-05		56	3.55853e-05	66.1939	2.7212e-05		77	4.81616e-05	91.0165	3.52556e-05		4.71067e-05	1.10319e-05	3.53698e-05		59	7.67849e-05	69.74	6.10875e-05		17	2.66786e-05	20.0946	2.12538e-05		24	4.72707e-05	28.3688	3.68772e-05		40	2.97669e-05	47.2813	2.4438e-05		42	5.68216e-05	49.6454	3.75254e-05		46	4.51369e-05	54.3735	3.23748e-05
SYNPCC7002_A1007	184	5.78879e-05	172.77	3.4857e-05		98	6.22743e-05	92.0188	3.78285e-05		85	5.31654e-05	79.8122	3.09156e-05		5.77759e-05	4.55544e-06	3.45337e-05		71	9.24022e-05	66.6667	5.83955e-05		33	5.17879e-05	30.9859	3.27735e-05		33	6.49972e-05	30.9859	4.02793e-05		56	4.16737e-05	52.5822	2.71778e-05		28	3.7881e-05	26.2911	1.98726e-05		27	2.64934e-05	25.3521	1.5095e-05
SYNPCC7002_A1008	21979	0.00691477	43351.1	0.00874626		9108	0.00578769	17964.5	0.00738512		8120	0.00507886	16015.8	0.00620378		0.00592711	0.000925861	0.00744505		5729	0.00745595	11299.8	0.00989786		6662	0.0104549	13140	0.0138981		7028	0.0138424	13861.9	0.0180194		8961	0.00666853	17674.6	0.00913533		10535	0.0142527	20779.1	0.0157063		16042	0.015741	31641	0.0188395
SYNPCC7002_A1009	3700	0.00116405	33333.3	0.00672513		1234	0.000784147	11117.1	0.00457019		1141	0.000713668	10279.3	0.00398172		0.000887288	0.000242259	0.00509235		737	0.000959161	6639.64	0.00581588		972	0.00152539	8756.76	0.00926194		207	0.00040771	1864.86	0.00242418		1087	0.000808916	9792.79	0.00506153		778	0.00105255	7009.01	0.00529789		767	0.000752609	6909.91	0.00411426
SYNPCC7002_A1010	543	0.000170832	841.86	0.000169849		199	0.000126455	308.527	0.000126834		175	0.000109458	271.318	0.000105096		0.000135582	3.16886e-05	0.000133926		69	8.97993e-05	106.977	9.37044e-05		77	0.000120839	119.38	0.000126267		56	0.000110298	86.8217	0.000112862		161	0.000119812	249.612	0.000129015		107	0.00014476	165.891	0.000125392		140	0.000137373	217.054	0.000129237
SYNPCC7002_A1011	443	0.000139371	394.831	7.96587e-05		308	0.000195719	274.51	0.00011285		288	0.000180137	256.684	9.94278e-05		0.000171743	2.90967e-05	9.7312e-05		142	0.000184804	126.56	0.000110858		119	0.00018675	106.061	0.000112179		74	0.000145751	65.9537	8.57347e-05		264	0.000196462	235.294	0.000121615		116	0.000156936	103.387	7.81469e-05		171	0.000167792	152.406	9.07449e-05
SYNPCC7002_A1012	52	1.63596e-05	129.353	2.60975e-05		49	3.11371e-05	121.891	5.01086e-05		61	3.8154e-05	151.741	5.87776e-05		2.85503e-05	1.11251e-05	4.49946e-05		27	3.51389e-05	67.1642	5.88313e-05		30	4.70799e-05	74.6269	7.89321e-05		14	2.75746e-05	34.8259	4.5271e-05		48	3.57203e-05	119.403	6.1715e-05		25	3.38224e-05	62.1891	4.70068e-05		81	7.94803e-05	201.493	0.000119971
SYNPCC7002_A1013	835	0.000262698	266.093	5.36853e-05		408	0.000259264	130.019	5.34502e-05		424	0.000265202	135.118	5.23385e-05		0.000262388	2.98084e-06	5.3158e-05		297	0.000386527	94.6463	8.29037e-05		241	0.000378209	76.8005	8.12311e-05		145	0.000285594	46.2078	6.00666e-05		431	0.000320738	137.349	7.09904e-05		189	0.000255697	60.2294	4.55256e-05		242	0.00023746	77.1192	4.59178e-05
SYNPCC7002_A1014	220	6.92138e-05	345.912	6.97891e-05		118	7.49833e-05	185.535	7.62724e-05		153	9.56978e-05	240.566	9.31843e-05		7.9965e-05	1.39271e-05	7.97486e-05		60	7.80864e-05	94.3396	8.26351e-05		47	7.37586e-05	73.8994	7.81626e-05		41	8.07541e-05	64.4654	8.38001e-05		113	8.40915e-05	177.673	9.18326e-05		62	8.38795e-05	97.4843	7.36853e-05		91	8.92926e-05	143.082	8.51929e-05
SYNPCC7002_A1015	1055	0.000331912	814.043	0.000164237		536	0.000340602	413.58	0.000170021		540	0.000337757	416.667	0.000161398		0.000336757	4.43069e-06	0.000165218		105	0.000136651	81.0185	7.09668e-05		145	0.000227553	111.883	0.000118337		158	0.000311199	121.914	0.000158478		419	0.000311808	323.302	0.000167103		257	0.000347694	198.302	0.000149891		532	0.000522018	410.494	0.000244414
SYNPCC7002_A1016	33	1.03821e-05	282.051	5.6905e-05		6	3.81271e-06	51.2821	2.10818e-05		6	3.75285e-06	51.2821	1.98643e-05		5.98254e-06	3.81022e-06	3.2617e-05		3	3.90432e-06	25.641	2.24598e-05		2	3.13866e-06	17.094	1.80802e-05		1	1.96961e-06	8.54701	1.11105e-05		5	3.72086e-06	42.735	2.20882e-05		6	8.11737e-06	51.2821	3.87625e-05		2	1.96248e-06	17.094	1.0178e-05
SYNPCC7002_A1017	1267	0.000398609	686.721	0.000138549		205	0.000130268	111.111	4.56772e-05		313	0.000195774	169.648	6.57137e-05		0.00024155	0.000139905	8.33132e-05		69	8.97993e-05	37.3984	3.27585e-05		30	4.70799e-05	16.2602	1.71982e-05		51	0.00010045	27.6423	3.59328e-05		143	0.000106417	77.5068	4.00604e-05		132	0.000178582	71.5447	5.40784e-05		92	9.02739e-05	49.8645	2.969e-05
SYNPCC7002_A1018	3875	0.00121911	971.178	0.000195939		2204	0.00140054	552.381	0.000227081		2085	0.00130412	522.556	0.000202414		0.00130792	9.07741e-05	0.000208478		1394	0.00181421	349.373	0.000306028		915	0.00143594	229.323	0.000242553		788	0.00155205	197.494	0.000256727		2264	0.00168481	567.419	0.000293278		973	0.00131637	243.86	0.000184326		1375	0.0013492	344.612	0.000205186
SYNPCC7002_A1019	161	5.06519e-05	276.632	5.58117e-05		68	4.32107e-05	116.838	4.80317e-05		64	4.00304e-05	109.966	4.25956e-05		4.4631e-05	5.45132e-06	4.8813e-05		88	0.000114527	151.203	0.000132443		58	9.10212e-05	99.6564	0.000105406		28	5.51492e-05	48.11	6.25393e-05		92	6.84639e-05	158.076	8.17035e-05		32	4.32926e-05	54.9828	4.15598e-05		27	2.64934e-05	46.3918	2.76223e-05
SYNPCC7002_A1020	1636	0.000514699	1110.66	0.00022408		1119	0.00071107	759.674	0.000312298		1081	0.000676139	733.876	0.00028427		0.00063397	0.000104758	0.000273549		158	0.000205627	107.264	9.39561e-05		134	0.00021029	90.9708	9.62189e-05		214	0.000421497	145.282	0.000188855		690	0.000513479	468.432	0.000242115		373	0.00050463	253.225	0.000191405		542	0.000531831	367.957	0.000219086
SYNPCC7002_A1021	120	3.7753e-05	105.82	2.13496e-05		87	5.52843e-05	76.7196	3.1539e-05		75	4.69107e-05	66.1376	2.56187e-05		4.66493e-05	8.76858e-06	2.61691e-05		17	2.21245e-05	14.9912	1.31313e-05		23	3.60946e-05	20.2822	2.14523e-05		35	6.89364e-05	30.8642	4.01211e-05		56	4.16737e-05	49.3827	2.55241e-05		42	5.68216e-05	37.037	2.79951e-05		54	5.29868e-05	47.619	2.8353e-05
SYNPCC7002_A1022	7176	0.00225763	3580.84	0.000722449		3459	0.00219803	1726.05	0.00070957		3435	0.00214851	1714.07	0.000663953		0.00220139	5.46371e-05	0.000698657		2286	0.00297509	1140.72	0.000999192		1545	0.00242462	770.958	0.000815435		1000	0.00196961	499.002	0.000648664		4298	0.00319845	2144.71	0.00110852		1461	0.00197658	729.042	0.00055106		2268	0.00222545	1131.74	0.000673852
SYNPCC7002_A1023	8582	0.00269997	6843.7	0.00138074		2058	0.00130776	1641.15	0.000674668		2414	0.0015099	1925.04	0.000745672		0.00183921	0.00075226	0.000933695		1110	0.0014446	885.167	0.000775347		916	0.00143751	730.463	0.000772603		657	0.00129404	523.923	0.00068106		1875	0.00139532	1495.22	0.000772822		632	0.000855029	503.987	0.000380948		801	0.000785971	638.756	0.000380324
SYNPCC7002_A1024	2703	0.000850386	11123.5	0.0022442		1072	0.000681204	4411.52	0.00181356		1289	0.000806238	5304.53	0.00205473		0.000779276	8.77544e-05	0.0020375		670	0.000871964	2757.2	0.00241512		392	0.000615178	1613.17	0.00170623		376	0.000740574	1547.33	0.0020114		749	0.000557385	3082.3	0.00159313		1538	0.00208075	6329.22	0.00478406		1959	0.00192224	8061.73	0.00480007
SYNPCC7002_A1025	771	0.000242563	529.897	0.000106909		489	0.000310736	336.082	0.000138162		531	0.000332128	364.948	0.000141364		0.000295142	4.67743e-05	0.000128812		220	0.000286317	151.203	0.000132443		152	0.000238538	104.467	0.000110494		150	0.000295442	103.093	0.000134013		400	0.000297669	274.914	0.000142093		173	0.000234051	118.9	8.98731e-05		288	0.000282596	197.938	0.000117855
SYNPCC7002_A1026	6499	0.00204464	16924.5	0.00341458		2332	0.00148187	6072.92	0.00249655		2340	0.00146361	6093.75	0.00236044		0.00166337	0.00033031	0.00275719		1727	0.00224759	4497.4	0.00393942		802	0.0012586	2088.54	0.00220903		1170	0.00230445	3046.88	0.0039607		2357	0.00175402	6138.02	0.00317252		1079	0.00145977	2809.9	0.00212391		528	0.000518094	1375	0.000818694
SYNPCC7002_A1027	9302	0.00292649	17718.1	0.0035747		5015	0.00318679	9552.38	0.00392694		4387	0.00274396	8356.19	0.0032368		0.00295241	0.000222549	0.00357948		3023	0.00393425	5758.1	0.0050437		1484	0.00232889	2826.67	0.00298974		1106	0.00217839	2106.67	0.0027385		4805	0.00357575	9152.38	0.00473053		1882	0.00254615	3584.76	0.00270961		2424	0.00237852	4617.14	0.00274911
SYNPCC7002_A1028	4866	0.00153088	6815.13	0.00137498		1710	0.00108662	2394.96	0.000984555		1787	0.00111773	2502.8	0.00096947		0.00124508	0.000248004	0.00110967		1274	0.00165803	1784.31	0.00156294		583	0.00091492	816.527	0.000863632		481	0.000947384	673.669	0.000875718		1600	0.00119068	2240.9	0.00115824		792	0.00107149	1109.24	0.000838443		650	0.000637805	910.364	0.000542043
SYNPCC7002_A1029	2499	0.000786206	5907.8	0.00119192		996	0.00063291	2354.61	0.000967969		970	0.000606711	2293.14	0.000888259		0.000675276	9.69572e-05	0.00101605		333	0.000433379	787.234	0.000689564		187	0.000293465	442.08	0.000467584		296	0.000583005	699.764	0.000909639		785	0.000584176	1855.79	0.000959191		279	0.000377458	659.574	0.000498552		248	0.000243347	586.288	0.000349084
SYNPCC7002_A1030	12523	0.00393984	20871.7	0.00421094		4491	0.00285381	7485	0.00307705		3974	0.00248564	6623.33	0.00256558		0.0030931	0.000756052	0.00328452		1658	0.00215779	2763.33	0.00242049		952	0.001494	1586.67	0.0016782		2902	0.00571582	4836.67	0.00628729		4987	0.00371119	8311.67	0.00429599		2292	0.00310083	3820	0.00288742		2419	0.00237361	4031.67	0.00240051
SYNPCC7002_A1031	5204	0.00163722	23128.9	0.00466635		3025	0.00192224	13444.4	0.00552694		2846	0.0017801	12648.9	0.0048996		0.00177986	0.00014251	0.00503096		1145	0.00149015	5088.89	0.00445752		708	0.00111109	3146.67	0.0033282		1345	0.00264913	5977.78	0.00777065		2870	0.00213578	12755.6	0.00659288		975	0.00131907	4333.33	0.00327543		712	0.000698641	3164.44	0.00188415
SYNPCC7002_A1033	1712	0.000538609	4755.56	0.000959453		841	0.000534415	2336.11	0.000960364		910	0.000569183	2527.78	0.000979145		0.000547402	1.89788e-05	0.00096632		408	0.000530987	1133.33	0.000992723		137	0.000214998	380.556	0.00040251		448	0.000882387	1244.44	0.00161768		850	0.000632547	2361.11	0.00122037		445	0.000602038	1236.11	0.000934338		373	0.000366002	1036.11	0.000616915
SYNPCC7002_A1034	7168	0.00225511	3929.82	0.000792858		2780	0.00176656	1524.12	0.000626559		2636	0.00164875	1445.18	0.000559795		0.00189014	0.000321515	0.000659737		1808	0.002353	991.228	0.000868249		1360	0.00213429	745.614	0.000788629		1005	0.00197946	550.987	0.000716241		2510	0.00186787	1376.1	0.000711254		1928	0.00260838	1057.02	0.000798967		2512	0.00246487	1377.19	0.00082
SYNPCC7002_A1035	409	0.000128675	1274.14	0.000257064		90	5.71906e-05	280.374	0.00011526		85	5.31654e-05	264.798	0.00010257		7.96769e-05	4.2481e-05	0.000158298		17	2.21245e-05	52.9595	4.63889e-05		22	3.45253e-05	68.5358	7.24897e-05		39	7.68149e-05	121.495	0.000157935		72	5.35804e-05	224.299	0.000115932		36	4.87042e-05	112.15	8.47703e-05		60	5.88743e-05	186.916	0.000111292
SYNPCC7002_A1036	514	0.000161709	471.993	9.52264e-05		239	0.000151873	219.467	9.0222e-05		273	0.000170755	250.689	9.71053e-05		0.000161445	9.44372e-06	9.41846e-05		154	0.000200422	141.414	0.000123869		97	0.000152225	89.0725	9.42111e-05		90	0.000177265	82.6446	0.000107432		288	0.000214322	264.463	0.000136691		89	0.000120408	81.7264	6.17744e-05		165	0.000161904	151.515	9.02142e-05
SYNPCC7002_A1037	1081	0.000340091	4741.23	0.000956562		665	0.000422575	2916.67	0.00119903		812	0.000507886	3561.4	0.00137952		0.000423518	8.39014e-05	0.00117837		294	0.000382623	1289.47	0.00112949		181	0.000284049	793.86	0.000839658		211	0.000415588	925.439	0.001203		487	0.000362412	2135.96	0.001104		557	0.000753562	2442.98	0.00184657		766	0.000751628	3359.65	0.00200038
SYNPCC7002_A1038	1933	0.000608138	4703.16	0.000948882		1487	0.000944917	3618	0.00148734		1318	0.000824377	3206.81	0.00124217		0.000792477	0.000170641	0.00122613		740	0.000963065	1800.49	0.0015771		331	0.000519449	805.353	0.000851814		321	0.000632246	781.022	0.00101527		1575	0.00117207	3832.12	0.00198068		518	0.000700799	1260.34	0.000952652		446	0.000437632	1085.16	0.000646118
SYNPCC7002_A1039	3007	0.000946027	6637.97	0.00133924		1675	0.00106438	3697.57	0.00152005		1435	0.000897558	3167.77	0.00122705		0.000969322	8.58169e-05	0.00136211		875	0.00113876	1931.57	0.00169192		457	0.000717184	1008.83	0.00106703		497	0.000978898	1097.13	0.00142618		1621	0.0012063	3578.37	0.00184953		683	0.000924027	1507.73	0.00113964		1217	0.00119417	2686.53	0.0015996
SYNPCC7002_A1040	10559	0.00332195	12845.5	0.00259163		2845	0.00180786	3461.07	0.00142283		2722	0.00170254	3311.44	0.0012827		0.00227745	0.000906092	0.00176572		1421	0.00184935	1728.71	0.00151423		817	0.00128214	993.917	0.00105126		589	0.0011601	716.545	0.000931453		2555	0.00190136	3108.27	0.00160655		1641	0.0022201	1996.35	0.00150898		3109	0.00305067	3782.24	0.002252
SYNPCC7002_A1041	1022	0.00032153	2936.78	0.000592508		435	0.000276421	1250	0.000513869		418	0.000261449	1201.15	0.00046527		0.000286467	3.12746e-05	0.000523882		187	0.000243369	537.356	0.000470688		90	0.00014124	258.621	0.000273541		117	0.000230445	336.207	0.000437043		341	0.000253763	979.885	0.000506467		138	0.000186699	396.552	0.000299741		199	0.000195266	571.839	0.000340481
SYNPCC7002_A1042	6342	0.00199525	6753.99	0.00136265		2469	0.00156893	2629.39	0.00108093		2490	0.00155743	2651.76	0.00102717		0.0017072	0.000249518	0.00115692		1360	0.00176996	1448.35	0.00126866		601	0.000943168	640.043	0.000676967		532	0.00104783	566.56	0.000736485		2179	0.00162155	2320.55	0.00119941		729	0.00098626	776.358	0.000586825		785	0.000770272	835.996	0.000497763
SYNPCC7002_A1043	1717	0.000540182	4436.69	0.000895121		1153	0.000732676	2979.33	0.00122479		1036	0.000647993	2677	0.00103695		0.000640284	9.6478e-05	0.00105229		659	0.000857649	1702.84	0.00149157		386	0.000605762	997.416	0.00105496		402	0.000791784	1038.76	0.00135031		977	0.000727057	2524.55	0.00130485		661	0.000894263	1708.01	0.00129103		674	0.000661354	1741.6	0.00103697
SYNPCC7002_A1044	2328	0.000732408	6208	0.00125249		1068	0.000678662	2848	0.0011708		996	0.000622974	2656	0.00102881		0.000678015	5.47199e-05	0.0011507		474	0.000616882	1264	0.00110718		191	0.000299742	509.333	0.000538717		324	0.000638155	864	0.00112313		984	0.000732266	2624	0.00135625		489	0.000661565	1304	0.000985653		604	0.000592668	1610.67	0.000959013
SYNPCC7002_A1045	317	9.97308e-05	1427.93	0.00028809		153	9.72241e-05	689.189	0.000283322		151	9.44468e-05	680.18	0.000263471		9.71339e-05	2.64313e-06	0.000278294		91	0.000118431	409.91	0.000359053		40	6.27733e-05	180.18	0.000190575		41	8.07541e-05	184.685	0.000240076		142	0.000105673	639.64	0.000330606		147	0.000198875	662.162	0.000500508		348	0.000341471	1567.57	0.000933351
SYNPCC7002_A1046	2719	0.00085542	4846.7	0.000977842		620	0.00039398	1105.17	0.00045433		722	0.000451593	1286.99	0.00049852		0.000566998	0.000251436	0.000643564		393	0.000511466	700.535	0.000613621		339	0.000532003	604.278	0.000639139		177	0.000348621	315.508	0.000410136		539	0.000401109	960.784	0.000496594		210	0.000284108	374.332	0.000282946		278	0.000272784	495.544	0.000295054
SYNPCC7002_A1047	8861	0.00278774	6728.17	0.00135744		4030	0.00256087	3059.98	0.00125794		4242	0.00265327	3220.96	0.00124765		0.00266729	0.000114085	0.00128768		2206	0.00287098	1675.02	0.0014672		1447	0.00227082	1098.71	0.00116209		891	0.00175493	676.538	0.000879447		4215	0.00313669	3200.46	0.0016542		1641	0.0022201	1246.01	0.000941823		1956	0.0019193	1485.19	0.000884305
SYNPCC7002_A1048	2305	0.000725172	5262.56	0.00106174		900	0.000571906	2054.79	0.000844716		906	0.000566681	2068.49	0.000801239		0.000621253	9.00342e-05	0.000902566		1030	0.00134048	2351.6	0.00205984		446	0.000699922	1018.26	0.00107701		263	0.000518008	600.457	0.000780547		817	0.000607989	1865.3	0.000964103		646	0.00087397	1474.89	0.00111482		836	0.000820315	1908.68	0.00113645
SYNPCC7002_A1049	3404	0.00107093	6558.77	0.00132326		1477	0.000938562	2845.86	0.00116992		1438	0.000899434	2770.71	0.00107325		0.000969641	8.9871e-05	0.00118881		1176	0.00153049	2265.9	0.00198477		432	0.000677951	832.37	0.000880389		378	0.000744514	728.324	0.000946765		1509	0.00112296	2907.51	0.00150279		586	0.000792796	1129.09	0.000853447		637	0.000625048	1227.36	0.000730787
SYNPCC7002_A1050	2061	0.000648407	5725	0.00115504		808	0.000513445	2244.44	0.00092268		715	0.000447215	1986.11	0.000769328		0.000536356	0.000102534	0.000949017		851	0.00110752	2363.89	0.00207061		483	0.000757987	1341.67	0.00141907		353	0.000695273	980.556	0.00127465		925	0.00068836	2569.44	0.00132805		456	0.00061692	1266.67	0.000957434		647	0.000634861	1797.22	0.00107009
SYNPCC7002_A1051	2483	0.000781172	4598.15	0.000927695		844	0.000536321	1562.96	0.000642526		775	0.000484744	1435.19	0.000555925		0.000600746	0.000158368	0.000708715		843	0.00109711	1561.11	0.00136743		388	0.000608901	718.519	0.00075997		247	0.000486494	457.407	0.000594594		925	0.00068836	1712.96	0.000885367		215	0.000290872	398.148	0.000300948		322	0.000315959	596.296	0.000355043
SYNPCC7002_A1052	1699	0.000534519	4258.15	0.000859098		836	0.000531238	2095.24	0.000861342		824	0.000515392	2065.16	0.000799949		0.00052705	1.02282e-05	0.00084013		771	0.00100341	1932.33	0.00169259		306	0.000480215	766.917	0.000811161		369	0.000726787	924.812	0.00120218		970	0.000721848	2431.08	0.00125653		386	0.000522217	967.419	0.000731241		352	0.000345396	882.206	0.000525277
SYNPCC7002_A1053	2552	0.00080288	4699.82	0.000948207		1148	0.000729498	2114.18	0.000869129		1101	0.000688649	2027.62	0.000785409		0.000740342	5.78825e-05	0.000867582		878	0.00114266	1616.94	0.00141633		426	0.000668535	784.53	0.00082979		358	0.000705121	659.3	0.00085704		1057	0.000786591	1946.59	0.00100612		467	0.000631802	860.037	0.000650075		405	0.000397401	745.856	0.000444093
SYNPCC7002_A1054	1151	0.000362114	3307.47	0.000667296		481	0.000305652	1382.18	0.000568209		499	0.000312112	1433.91	0.00055543		0.000326626	3.09026e-05	0.000596978		490	0.000637705	1408.05	0.00123335		182	0.000285618	522.989	0.00055316		127	0.000250141	364.943	0.000474397		545	0.000405574	1566.09	0.000809455		188	0.000254344	540.23	0.000408343		143	0.000140317	410.92	0.000244667
SYNPCC7002_A1055	1295	0.000407418	3538.25	0.000713857		555	0.000352676	1516.39	0.000623382		620	0.000387795	1693.99	0.000656174		0.000382629	2.77341e-05	0.000664471		489	0.000636404	1336.07	0.0011703		201	0.000315436	549.18	0.000580863		288	0.000567248	786.885	0.00102289		612	0.000455434	1672.13	0.000864263		892	0.00120678	2437.16	0.00184217		822	0.000806577	2245.9	0.00133724
SYNPCC7002_A1056	998	0.000313979	4210.97	0.00084958		365	0.00023194	1540.08	0.000633121		372	0.000232677	1569.62	0.000607999		0.000259532	4.7154e-05	0.0006969		264	0.00034358	1113.92	0.000975722		111	0.000174196	468.354	0.000495374		93	0.000183174	392.405	0.000510096		416	0.000309576	1755.27	0.000907237		245	0.000331459	1033.76	0.000781383		225	0.000220778	949.367	0.000565266
SYNPCC7002_A1057	1188	0.000373755	5823.53	0.00117492		487	0.000309465	2387.25	0.000981389		500	0.000312738	2450.98	0.000949397		0.000331986	3.62098e-05	0.00103524		628	0.000817304	3078.43	0.0026965		264	0.000414304	1294.12	0.00136878		293	0.000577097	1436.27	0.00186705		597	0.000444271	2926.47	0.00151258		193	0.000261109	946.078	0.000715111		291	0.00028554	1426.47	0.00084934
SYNPCC7002_A1058	1116	0.000351103	2676.26	0.000539946		657	0.000417492	1575.54	0.000647697		557	0.00034839	1335.73	0.000517401		0.000372328	3.91363e-05	0.000568348		646	0.00084073	1549.16	0.00135696		302	0.000473938	724.221	0.000766001		221	0.000435284	529.976	0.000688928		914	0.000680174	2191.85	0.00113288		370	0.000500571	887.29	0.000670675		754	0.000739853	1808.15	0.0010766
SYNPCC7002_A1059	3008	0.000946341	4177.78	0.000842884		1672	0.00106248	2322.22	0.000954654		1548	0.000968236	2150	0.000832811		0.000992351	6.17081e-05	0.000876783		1825	0.00237513	2534.72	0.00222025		742	0.00116444	1030.56	0.00109001		443	0.000872538	615.278	0.000799814		2224	0.00165504	3088.89	0.00159653		679	0.000918615	943.056	0.000712826		1121	0.00109997	1556.94	0.000927026
SYNPCC7002_A1060	982	0.000308945	2750.7	0.000554965		660	0.000419398	1848.74	0.000760008		611	0.000382166	1711.48	0.000662951		0.00037017	5.61951e-05	0.000659308		480	0.000624691	1344.54	0.00117772		286	0.000448829	801.12	0.000847337		152	0.000299381	425.77	0.000553469		808	0.000601292	2263.31	0.00116982		283	0.000382869	792.717	0.00059919		473	0.000464125	1324.93	0.000788882
SYNPCC7002_A1061	1118	0.000351732	4050.72	0.00081725		347	0.000220502	1257.25	0.000516848		391	0.000244561	1416.67	0.000548752		0.000272265	6.9864e-05	0.000627617		186	0.000242068	673.913	0.000590302		90	0.00014124	326.087	0.000344899		90	0.000177265	326.087	0.000423888		389	0.000289483	1409.42	0.000728477		284	0.000384222	1028.99	0.000777778		321	0.000314977	1163.04	0.000692492
SYNPCC7002_A1062	5825	0.00183259	7060.61	0.00142451		1912	0.00121498	2317.58	0.000952744		1960	0.00122593	2375.76	0.00092026		0.0014245	0.000353458	0.00109917		1584	0.00206148	1920	0.00168179		762	0.00119583	923.636	0.000976921		483	0.000951323	585.455	0.000761046		2280	0.00169671	2763.64	0.00142842		1003	0.00135695	1215.76	0.000918953		2686	0.0026356	3255.76	0.00193852
SYNPCC7002_A1063	1942	0.000610969	6049.84	0.00122058		556	0.000353311	1732.09	0.000712053		514	0.000321495	1601.25	0.000620249		0.000428592	0.000158743	0.000850961		411	0.000534892	1280.37	0.00112152		235	0.000368793	732.087	0.000774321		159	0.000313168	495.327	0.000643887		541	0.000402597	1685.36	0.0008711		314	0.000424809	978.193	0.000739386		310	0.000304184	965.732	0.00057501
[truncated: 2,140 more rows]
[truncated: 21 more columns]
