# Supplementary material for: Synechococcus sp. Strain PCC 7002 Transcriptome: Acclimation to Temperature, Salinity, Oxidative Stress, and Mixotrophic Growth Conditions
Source: Front Microbiol. 2012 Oct 11;3:354. doi: 10.3389/fmicb.2012.00354 (PMC3468840; doi:10.3389/fmicb.2012.00354)
Supplement: Supplementary Table S2 — Comparisons of the relative transcript levels for all protein-coding genes and all conditions. [file 32839_Bryant_DataSheet2.XLSX]

## Sheet: SigmaComp_highLight-std-4mmUni
Supplemental Table S2:
Comparisons of the relative transcript levels for all protein-coding genes and all conditions
Locus tag	Ratio 22C/ standard	p value	Ratio 30C/ standard	p value	Ratio glycerol/ standard	p value	Ratio oxStress/ standard	p value	Ratio low salt/ standard (S4)	p value	Ratio 1.5M NaCl/ standard (S4)	p value	Ratio heat shock/ standard (S4)	p value	Gene group	Gene name	Gene product
SYNPCC7002_A0001	0.904284	0.0594	0.602603	<0.0001	0.540218	<0.0001	0.870865	0.0179	0.134878	<0.0001	1.38451	<0.0001	0.145005	<0.0001	DNA_replication	dnaA	chromosomal replication initiator protein DnaA
SYNPCC7002_A0002	0.506483	<0.0001	0.588119	<0.0001	0.993634	0.4761	0.665032	0.0005	0.514403	0.0793	3.39927	<0.0001	1.75963	0.0136	Fe/ABC-transporter	-	periplasmic solute-binding protein of ABC transporter
SYNPCC7002_A0003	0.270754	<0.0001	0.845898	0.1894	0.726397	0.0594	0.309638	<0.0001	0.864397	0.3015	0.197441	0.001	0.0116998	0.0001	-	-	conserved hypothetical protein
SYNPCC7002_A0004	0.227576	0.0004	1.09768	0.3372	3.44416	<0.0001	0.650648	0.0643	1.87259	<0.0001	0.173843	<0.0001	1.17436	0.1788	-	-	conserved hypothetical protein
SYNPCC7002_A0005	0.178164	0.0014	0.429675	0.0192	0.808905	0.2451	0.687658	0.1292	2.37399	0.006	0	0.0336	0.151404	0.0606	-	-	conserved hypothetical protein
SYNPCC7002_A0006	0.55234	<0.0001	1.25807	0.0014	0.928797	0.2033	1.01768	0.4207	0.740311	0.3228	0.26509	0.0968	0.696409	0.2946	-	nanE	N-acetylmannosamine-6-phosphate 2-epimerase
SYNPCC7002_A0007	0.850609	0.1635	0.683801	0.0188	1.75934	<0.0001	0.907918	0.2709	1.72004	<0.0001	1.03178	0.0239	0.497857	<0.0001	PurineMetabolism/OneCarbon	purN	phosphoribosylglycinamide formyltransferase
SYNPCC7002_A0008	1.04833	0.3632	1.09923	0.2389	1.72451	<0.0001	0.938257	0.33	2.22187	0.0116	1.51263	0.1711	1.31599	0.2776	-	manA	Mannose-6-phosphate isomerase
SYNPCC7002_A0009	1.17267	0.242	0.808033	0.2177	1.5212	0.017	2.299	<0.0001	1.27703	0.3372	0.775985	0.3669	0	0.063	-	-	conserved hypothetical protein
SYNPCC7002_A0010	0.341617	0.0035	0.679694	0.0951	1.99047	<0.0001	0.742288	0.1446	0.565793	0.0475	2.92079	<0.0001	1.5587	0.0162	glycolysis/pentosePpathway/calvinCycle	fbaB	fructose-bisphosphate aldolase class I
SYNPCC7002_A0011	0.181011	<0.0001	0.142715	<0.0001	1.00095	0.496	0.410032	0.0008	0.45423	0.0274	0.599491	0.0793	0.446344	0.0262	-	-	"conserved hypothetical protein, DUF820"
SYNPCC7002_A0012	0.140365	0.0007	0.30522	0.0049	0.588537	0.063	0.397363	0.0125	0.295127	0.0594	0.632151	0.209	0.307912	0.063	-	-	"hydrolase, NUDIX family"
SYNPCC7002_A0013	0.0666297	0.0017	0.192828	0.0057	0.588895	0.0985	0.300223	0.0139	0.121277	0.0606	0.782262	0.352	0.1871	0.0764	-	-	hypothetical protein
SYNPCC7002_A0014	0.499149	<0.0001	0.465617	<0.0001	0.954962	<0.0001	0.780858	<0.0001	0.955624	0.0094	1.48675	<0.0001	0.433977	<0.0001	-	-	conserved hypothetical protein
SYNPCC7002_A0015	0.304303	0.0011	0.519834	0.017	0.671614	0.0735	0.942514	0.4013	1.05371	0.4364	0.969417	0.4641	0.289569	0.0166	-	-	conserved hypothetical protein; similarity to phosphoesterase
SYNPCC7002_A0016	0.224913	0.0004	0.46493	0.0102	0.680771	0.0823	0.955364	0.4247	0.0852036	0.0287	2.98994	<0.0001	0	0.0188	-	-	glyoxalase family protein superfamily
SYNPCC7002_A0017	0.284888	0.0003	0.297726	0.0004	0.402409	0.0022	0.738484	0.1056	0.492908	0.2033	2.41484	0.0104	0.126457	0.0764	-	-	conserved hypothetical protein
SYNPCC7002_A0018	0.558388	0.0073	0.643403	0.0244	0.619719	0.0179	0.631486	0.0207	0.730646	0.2743	0.508722	0.1357	0.257744	0.0485	-	-	conserved hypothetical protein
SYNPCC7002_A0019	0.431679	0.0005	0.678276	0.0314	0.653308	0.0228	0.92377	0.33	0.486988	0.0228	0.600642	0.0594	0.37085	0.0071	-	-	"ATPase, AAA family domain protein"
SYNPCC7002_A0020	0.583252	0.2005	0.632979	0.2296	0.70616	0.2776	1.00052	>0.495	0.367667	0.0013	0.73726	0.1056	0.830071	0.209	-	-	"methyltransferase, putative"
SYNPCC7002_A0021	0.732864	<0.0001	1.03967	0.1131	1.10913	0.0005	0.862765	<0.0001	1.09818	0.3632	1.33607	0.1151	1.35928	0.1003	-	-	"hydrolase, alpha/beta fold family domain protein"
SYNPCC7002_A0022	0.784031	<0.0001	0.72415	<0.0001	1.00984	0.1762	0.972938	0.0051	1.01402	0.4761	0.804149	0.1977	0.485025	0.0132	-	-	WD-repeat protein
SYNPCC7002_A0023	0.889314	0.2266	1.29645	0.0222	0.783433	0.0708	0.834878	0.1314	1.17736	0.2483	2.85021	<0.0001	1.16433	0.2643	-	-	conserved hypothetical protein
SYNPCC7002_A0024	0.614919	<0.0001	0.753455	0.0004	1.61734	<0.0001	1.03216	0.33	0.942734	0.1611	2.10951	<0.0001	0.784894	0.0001	-	ftsZ	cell division protein FtsZ
SYNPCC7002_A0025	0.510488	<0.0001	0.668331	0.0006	0.772578	0.0129	1.07586	0.2296	0.458651	0.0091	2.03191	<0.0001	0.722431	0.1131	ThiaminBiosynthesis	thiD	phosphomethylpyrimidine kinase
SYNPCC7002_A0026	0.523734	<0.0001	0.68417	0.0001	0.858677	0.0455	1.01489	0.4286	1.59292	0.0107	0.814203	0.2358	1.33979	0.0934	-	-	GTPase of unknown function
SYNPCC7002_A0027	0.507463	<0.0001	0.961589	0.305	2.52343	<0.0001	0.787607	0.0026	0.358921	0.1736	1.64937	0.1711	0.168818	0.1112	-	-	conserved hypothetical protein
SYNPCC7002_A0028	0.607529	<0.0001	1.28202	<0.0001	0.643609	<0.0001	0.990061	0.4404	1.18688	<0.0001	1.04833	0.0505	0.861297	<0.0001	-	-	conserved hypothetical protein
SYNPCC7002_A0029	0.785076	<0.0001	0.540959	<0.0001	2.20655	<0.0001	0.865759	<0.0001	0.508686	0.0094	2.7626	<0.0001	0.0797533	<0.0001	-	-	"translocator protein, LysE family superfamily"
SYNPCC7002_A0030	1.28158	0.1075	1.14473	0.2611	1.14937	0.2546	0.977092	0.4602	1.40385	0.0838	0.872885	0.33	0.122846	0.0013	-	-	Polysaccharide pyruvyl transferase
SYNPCC7002_A0031	1.17071	0.3192	1.64575	0.0384	1.11998	0.3707	1.32497	0.1867	1.81296	0.0038	1.96341	0.0008	0.530138	0.0618	-	-	"DNA-binding stress protein, Dps family"
SYNPCC7002_A0033	0.701256	0.0618	0.947076	0.3936	1.14619	0.2266	0.830035	0.1894	1.41386	0.0094	1.09136	0.3015	0.0270054	<0.0001	-	-	"conserved hypothetical protein, CBS domain"
SYNPCC7002_A0034	0.763939	0.1292	0.526394	0.0119	0.805178	0.1762	0.741044	0.1093	0.982206	0.4443	0.638283	0.0019	0.123194	<0.0001	-	-	Inositol monophosphatase family
SYNPCC7002_A0035	1.49005	<0.0001	1.23249	0.0087	1.49094	<0.0001	0.943558	0.281	0.978616	0.4483	0.791029	0.102	0.599448	0.0075	AminoAcyl-tRNA	lysS	lysyl-tRNA synthetase
SYNPCC7002_A0036	0.217341	<0.0001	1.44143	0.0014	1.15124	0.1515	0.517821	0.0005	0.964064	0.3336	1.0984	0.117	1.113	0.0869	-	-	conserved hypothetical protein
SYNPCC7002_A0037	1.5765	0.0006	0.995771	0.492	1.13614	0.2236	0.98731	0.4721	0.936956	0.2578	1.54848	<0.0001	0.891078	0.1314	PhenylalanineTyrosineTryptophanBiosynthesis/AminoAcyl-tRNA	trpS	tryptophanyl-tRNA synthetase
SYNPCC7002_A0038	0.931658	0.3783	0.917471	0.352	1.01049	0.4801	1.00331	0.492	0.175551	<0.0001	0.704044	0.0104	0.638543	0.0024	OneCarbon	metF	"5,10-Methylenetetrahydrofolate reductase"
SYNPCC7002_A0039	1.76308	<0.0001	1.25059	<0.0001	0.863264	0.0116	1.42326	<0.0001	0.535281	0.1977	0.517852	0.1867	0.583043	0.2206	-	-	"phenazine biosynthesis protein, PhzF family"
SYNPCC7002_A0040	1.09067	0.0901	0.945102	0.209	1.24168	0.0002	1.36547	<0.0001	1.05511	0.1469	2.12819	<0.0001	5.27324	<0.0001	-	-	ATP-dependent metalloprotease FtsH subfamily
SYNPCC7002_A0041	0.400559	<0.0001	0.643294	<0.0001	0.981355	0.3745	0.972662	0.3228	0.634297	<0.0001	1.31273	0.0002	0.157744	<0.0001	-	-	conserved hypothetical protein
SYNPCC7002_A0042	1.3508	0.0212	1.24994	0.0735	1.15495	0.1841	1.36045	0.0183	1.64692	0.0044	1.46547	0.0294	0.68167	0.0985	-	-	conserved hypothetical protein
SYNPCC7002_A0043	0.375272	<0.0001	0.662222	0.0143	1.03891	0.4013	1.14619	0.1711	0.465549	0.0179	2.21416	<0.0001	1.7293	0.0021	CarotenoidBiosynthesis	cruP	Lycopene cyclase CruP
SYNPCC7002_A0044	2.37956	<0.0001	1.25002	0.0239	0.641806	0.0023	0.875664	0.1635	0.352048	0.1922	5.64753	<0.0001	0.132468	0.121	-	-	hypothetical protein
SYNPCC7002_A0045	1.42498	0.0119	1.86625	<0.0001	0.930576	0.3557	1.0524	0.3897	1.1695	0.2643	0.245961	0.0025	0.0184616	0.0001	2component/chemotaxis	-	two component response regulator
SYNPCC7002_A0046	1.6178	<0.0001	1.59546	<0.0001	0.855575	0.1379	0.983533	0.4522	0.722156	0.0495	0.588657	0.0073	0.0331381	<0.0001	2component/chemotaxis	-	two-component response regulator
SYNPCC7002_A0047	1.47721	<0.0001	1.51599	<0.0001	0.884737	0.1379	0.84468	0.0708	0.656842	0.0446	0.721712	0.0838	0.338569	0.0005	2component/chemotaxis	-	"conserved hypothetical protein, CheW-like domain"
SYNPCC7002_A0048	1.56448	0.0005	1.79015	<0.0001	0.930824	0.3446	1.27113	0.0571	0.751854	0.1788	0.490136	0.0294	0.180733	0.0012	2component/chemotaxis	-	methyl-accepting chemotaxis protein
SYNPCC7002_A0049	1.04369	0.3897	1.32915	0.0166	0.786357	0.0838	1.07594	0.3121	0.847428	0.2611	0.233914	0.0006	0.0162068	<0.0001	2component/chemotaxis	-	two-component hybrid sensor and regulator
SYNPCC7002_A0050	0.763401	0.0004	0.649795	<0.0001	1.13269	0.0307	1.04422	0.2676	0.743948	0.015	1.23637	0.0228	0.741896	0.0143	-	-	conserved hypothetical protein
SYNPCC7002_A0051	0.67315	0.0107	0.760176	0.0465	1.06187	0.3336	0.749458	0.0392	0.645946	0.0793	1.18159	0.2358	0.532135	0.0314	transcription	-	"transcriptional regulator, ArsR family"
SYNPCC7002_A0052	1.2057	0.006	1.05333	0.2578	1.02874	0.3632	1.16957	0.0192	1.73719	<0.0001	1.36796	<0.0001	0.43385	<0.0001	FattyAcidBiosynthesis	accB	"acetyl-CoA carboxylase, biotin carboxyl carrier protein"
SYNPCC7002_A0053	1.1644	0.0559	1.13714	0.0934	1.13237	0.1003	0.949349	0.3121	1.1053	0.2148	0.543431	0.0003	0.281523	<0.0001	ribosome	efp	translation elongation factor P
SYNPCC7002_A0054	0.383794	0.0036	0.848458	0.2546	0.677644	0.0793	0.54864	0.0244	0.308299	0.0146	2.06071	0.0004	1.7401	0.0099	-	-	conserved hypothetical protein
SYNPCC7002_A0055	0.315406	<0.0001	0.409586	<0.0001	1.17499	0.0011	0.277464	<0.0001	0.52831	0.1515	0.789895	0.3228	0.392353	0.0918	-	-	PIN domain protein
SYNPCC7002_A0056	0.539179	0.0037	0.0650165	<0.0001	1.5504	0.0007	0.369968	0.0001	0.902645	0.3859	1.04929	0.4404	0.664525	0.1562	transcription	-	conserved hypothetical protein
SYNPCC7002_A0057	1.00382	0.488	0.890588	0.1949	1.5979	<0.0001	0.835707	0.0968	1.39652	<0.0001	1.08421	0.0336	2.74367	<0.0001	-	-	dioxygenase
SYNPCC7002_A0058	1.105	0.281	1.19273	0.1446	1.29026	0.0548	0.835366	0.1814	0.899558	0.117	0.914312	0.1539	0.558325	<0.0001	FattyAcidBiosynthesis	accD	"acetyl-CoA carboxylase, carboxyl transferase, beta subunit"
SYNPCC7002_A0059	0.776572	0.0122	0.61644	0.0001	0.502001	<0.0001	0.678347	0.0006	0.825906	0.3264	1.44041	0.1251	0.761842	0.2676	-	-	hypothetical protein
SYNPCC7002_A0060	0.335359	0.001	0.379115	0.002	0.919908	0.3557	0.575282	0.0244	0.487412	0.0307	0.555329	0.0516	1.08375	0.3783	-	mutT	mutator MutT protein
SYNPCC7002_A0061	0.589917	0.0006	0.975561	0.4247	1.45397	0.0002	0.848116	0.1151	1.02134	0.3974	0.792392	0.0062	0.846393	0.0322	RNase	rnc	ribonuclease III
SYNPCC7002_A0062	0.393631	<0.0001	0.797423	0.008	1.21528	0.0052	0.927334	0.1949	1.34576	0.0505	0.895713	0.3121	5.23547	<0.0001	-	-	hypothetical protein
SYNPCC7002_A0063	0.836885	0.0668	1.06076	0.2877	1.25216	0.0102	1.28335	0.0045	1.3101	0.0485	1.28406	0.0643	1.47533	0.0054	-	-	conserved hypothetical protein
SYNPCC7002_A0064	1.09371	<0.0001	1.31884	<0.0001	0.653379	<0.0001	1.3989	<0.0001	0.586223	0.0136	0.417534	0.0009	0.325451	0.0002	-	-	Ser/Thr protein phosphatase family protein family
SYNPCC7002_A0065	1.23274	0.0207	0.605607	0.0003	0.207294	<0.0001	1.00512	0.484	0.378649	0.1762	1.03539	0.4801	0	0.0681	-	-	conserved hypothetical protein
SYNPCC7002_A0066	0.862389	0.1788	0.869429	0.1894	1.00561	0.484	0.808394	0.0985	0.23436	0.0003	1.61545	0.0027	0.587899	0.0314	-	-	"Uncharacterized ACR, YdiU/UPF0061 protein"
SYNPCC7002_A0067	0.63175	0.1867	0.272068	0.0392	0.819512	0.33	0.799887	0.3156	0.48609	0.1762	0.852886	0.3936	0.365811	0.1251	-	-	conserved hypothetical protein
SYNPCC7002_A0068	0.652656	0.0005	0.724041	0.0041	1.02725	0.3974	1.56741	<0.0001	0.762117	0.281	0.149826	0.0183	0	0.0069	LipopolysaccharideBiosynthesis	lpxB	lipid-A-disaccharide synthase
SYNPCC7002_A0069	1.60059	<0.0001	1.02611	0.4286	2.23837	<0.0001	1.18169	0.1093	1.4169	0.0465	1.40582	0.0516	0.708092	0.119	LipopolysaccharideBiosynthesis	lpxA	acyl-[acyl-carrier-protein]--UDP-N-acetylglucosamine O-acyltransferase
SYNPCC7002_A0070	1.61283	0.0031	0.698918	0.0885	1.10602	0.3192	0.547572	0.0217	1.47728	0.2033	1.72801	0.1038	0.18529	0.0793	FattyAcidBiosynthesis	fabZ	beta-hydroxyacyl-(acyl-carrier-protein) dehydratase FabZ
SYNPCC7002_A0071	0.874247	0.3745	1.31776	0.209	0.992321	0.492	1.281	0.2358	0.493748	0.1736	1.51263	0.1711	1.08376	0.4364	-	-	conserved hypothetical protein
SYNPCC7002_A0072	1.11789	0.2643	0.864106	0.2358	0.997748	0.496	1.27844	0.0694	1.35654	0.1685	1.55844	0.0668	0.372193	0.0465	-	-	GTPase of unknown function
SYNPCC7002_A0073	1.39969	<0.0001	1.00997	0.4602	1.16975	0.0418	1.37731	0.0001	0.910213	0.2709	0.924855	0.305	0.533187	0.0008	glycolysis	eno	2-phosphopyruvate hydratase (enolase)
SYNPCC7002_A0074	1.0791	0.3264	1.02652	0.4404	1.68756	<0.0001	0.898131	0.281	0.888084	0.3446	9.98704	<0.0001	5.14799	<0.0001	ribosome	rbfA	ribosome-binding factor A
SYNPCC7002_A0075	1.1024	0.305	1.1694	0.2005	1.26696	0.0918	0.966865	0.4364	0.417258	0.0003	2.52611	<0.0001	0.939459	0.3594	StarchSucroseMetabolism	-	glycosyl hydrolase family 3
SYNPCC7002_A0076	0.936849	0.4522	1.07321	0.4443	1.22288	0.3372	1.15175	0.3859	2.05282	<0.0001	1.08326	0.3409	2.46637	<0.0001	-	-	conserved hypothetical protein
SYNPCC7002_A0077	0.289384	0.0329	0.872378	0.3707	1.14964	0.3483	0.744622	0.2546	0.864453	0.4443	1.23817	0.4013	1.70382	0.2296	-	-	conserved hypothetical protein
SYNPCC7002_A0078	0.506518	0.0808	0.843706	0.33	1.34475	0.1635	0.839438	0.3228	0.729666	0.1131	1.55379	0.0066	2.61194	<0.0001	-	-	conserved hypothetical protein
SYNPCC7002_A0079	0.573506	0.1357	0.973305	0.4721	0.900097	0.3974	0.983806	0.484	1.16689	0.2148	1.49993	0.0089	0.0675499	<0.0001	-	-	conserved hypothetical protein
SYNPCC7002_A0081	0.408358	0.0057	0.738624	0.1314	1.03002	0.4483	0.674562	0.0823	0.741526	0.0031	0.885082	0.1112	0.420746	<0.0001	chaperone	copZ	copper-binding metallochaperone
SYNPCC7002_A0082	0.69595	0.1762	0.658817	0.1492	0.629987	0.1292	0.900036	0.3783	0.701872	0.0005	1.36997	<0.0001	0.832247	0.0314	-	-	peptidoglycan binding protein; putative penicillin-resistant DD-carboxypeptidase
SYNPCC7002_A0083	1.91707	<0.0001	1.79002	0.0003	1.03985	0.4325	1.48423	0.0183	1.19702	0.2776	1.29605	0.1894	0.278346	0.0158	-	-	processing protease
SYNPCC7002_A0084	0.640308	0.0934	0.772111	0.2005	0.726787	0.1562	0.4119	0.0154	0.589025	0.0021	1.40612	0.0023	1.10819	0.2236	BiotinMetabolism	birA	biotin-acetyl-CoA-carboxylase ligase
SYNPCC7002_A0085	0.683835	<0.0001	0.618448	<0.0001	1.29365	<0.0001	0.85536	0.0099	0.482715	0.2389	6.92756	<0.0001	1.33556	0.3228	-	-	Short-chain dehydrogenase/reductase (SDR) superfamily
SYNPCC7002_A0086	1.00122	>0.495	1.37383	0.1379	0.9405	0.4325	1.02656	0.4681	1.28075	0.1762	2.75166	<0.0001	0.559373	0.0735	-	-	oxidoreductase with molybdopterin binding domain
SYNPCC7002_A0087	1.77347	0.0055	0.940953	0.4247	1.342	0.1314	1.09521	0.3783	0.503571	<0.0001	3.36594	<0.0001	0.68903	0.0032	-	-	"transporter, major facilitator superfamily"
SYNPCC7002_A0088	1.68697	0.025	1.69518	0.0239	0.425512	0.0505	2.73309	<0.0001	1.13033	0.0934	1.88882	<0.0001	1.70128	<0.0001	-	-	hypothetical protein
SYNPCC7002_A0089	0.444289	<0.0001	0.790858	0.0465	0.640373	0.002	0.67746	0.0048	0.775876	0.0694	0.392367	<0.0001	0.249691	<0.0001	-	-	conserved hypothetical protein
SYNPCC7002_A0090	0.495713	<0.0001	0.935613	0.1314	1.33735	<0.0001	0.924302	0.0934	0.537169	<0.0001	0.554897	<0.0001	0.312376	<0.0001	-	-	Protein of unknown function (DUF820) family
SYNPCC7002_A0091	0.772347	0.0132	0.842024	0.0618	0.800602	0.0262	1.50034	<0.0001	1.05787	0.4207	1.1075	0.352	0.119896	0.001	GlycineSerineThreonineMetabolism	thrB	homoserine kinase
SYNPCC7002_A0092	1.14159	0.3156	1.35285	0.1131	0.685121	0.1401	1.2352	0.209	1.09023	0.305	1.28355	0.0548	0.512788	0.003	-	-	conserved hypothetical protein
SYNPCC7002_A0093	1.20058	0.017	1.45805	<0.0001	1.72612	<0.0001	1.15724	0.0485	0.678183	0.1611	0.729156	0.2033	0.356074	0.0239	-	-	conserved hypothetical protein
SYNPCC7002_A0094	0.985062	0.4721	1.09745	0.3192	1.62044	0.0015	1.13265	0.2611	0.685115	<0.0001	2.06756	<0.0001	0.250099	<0.0001	-	pdxJ	pyridoxal phosphate biosynthetic protein PdxJ
SYNPCC7002_A0095	1.06307	0.0217	0.820972	<0.0001	1.11653	0.0001	1.10546	0.0004	1.30822	0.0001	1.31274	0.0001	0.43326	<0.0001	StarchSucroseMetabolism	glgC	glucose-1-phosphate adenylyltransferase
SYNPCC7002_A0096	0.51386	0.0113	0.867488	0.2676	1.32206	0.0655	1.55729	0.0045	0.619506	0.1131	1.49531	0.0571	0.259008	0.0091	-	rimI	ribosomal-protein-alanine acetyltransferase
SYNPCC7002_A0097	0.806815	0.0104	1.00181	0.492	1.02661	0.3745	0.927583	0.1949	0.90998	0.1949	0.708779	0.0026	0.687642	0.0014	LysineBiosynthesis	lysA	diaminopimelate decarboxylase
SYNPCC7002_A0098	1.64589	<0.0001	1.40251	<0.0001	1.56097	<0.0001	1.05407	0.2296	0.731722	0.117	0.713261	0.102	0.305924	0.0011	-	-	conserved hypothetical protein TIGR00159
SYNPCC7002_A0099	0.793844	0.209	0.91374	0.3669	1.09219	0.3594	1.09355	0.3557	1.25083	0.0735	0.432964	0.0005	0.218521	<0.0001	TerpenoidBiosynthesis	uppS	undecaprenyl diphosphate synthase
SYNPCC7002_A0101	0.933462	0.3446	1.09345	0.2877	1.10134	0.2743	1.29845	0.0375	0.646965	0.0003	0.808299	0.0314	0.557408	<0.0001	-	-	ICE-like protease (caspase) p20 domain protein
SYNPCC7002_A0102	0.705697	0.281	0.243131	0.0668	0.610291	0.2206	0.7494	0.3085	0.455451	0.2451	0.634228	0.3228	0.61886	0.3156	-	-	hypothetical protein
SYNPCC7002_A0103	1.32838	0.0013	1.13022	0.117	2.19408	<0.0001	1.06804	0.2676	1.09612	0.3707	0.576152	0.0749	0.755182	0.2033	-	-	conserved hypothetical protein TIGR00103
SYNPCC7002_A0104	0.835615	0.0823	1.10451	0.1894	0.984951	0.4483	1.12561	0.1446	0.771959	0.1685	0.515988	0.0207	0.85652	0.2709	PeptidoglycanBiosynthesis	murB	UDP-N-acetylenolpyruvoylglucosamine reductase
SYNPCC7002_A0105	1.00626	0.4801	0.903932	0.2177	1.00162	0.496	0.91907	0.2546	0.746402	0.0918	0.460056	0.0023	0.316538	0.0002	PeptidoglycanBiosynthesis	murC	UDP-N-acetylmuramate--alanine ligase
SYNPCC7002_A0106	0.594561	0.1357	0.513743	0.0934	0.709835	0.2148	0.66494	0.1814	1.09028	0.2389	0.934325	0.3015	0.869404	0.1539	glycolysis/calvinCycle	gap	"glyceraldehyde-3-phosphate dehydrogenase, type I"
SYNPCC7002_A0107	0.866567	0.4013	1.38569	0.2327	1.02637	0.4801	1.04488	0.4641	0.929726	0.2743	0.605642	0.0004	0.62259	0.0006	-	-	conserved hypothetical protein
SYNPCC7002_A0108	1.32242	0.1894	1.63087	0.0427	0.864224	0.3557	1.35767	0.166	0.932295	0.4247	0.971757	0.4681	0.399429	0.0436	MethionineMetabolism	mtaP	methylthioadenosine phosphorylase
SYNPCC7002_A0109	1.78998	<0.0001	1.28478	0.0075	0.90299	0.2033	1.02352	0.4207	1.84918	<0.0001	2.07174	<0.0001	0.158138	<0.0001	-	bcp	AhpC/TSA family (bacterioferritin comigratory protein)
SYNPCC7002_A0110	1.16863	0.2358	1.03704	0.4364	1.21748	0.1788	1.2647	0.1292	1.04152	0.3859	1.85983	<0.0001	0.709188	0.0212	pyruvate	-	dihydrolipoamide S-acetyltransferase; 2-oxo acid dehydrogenases acyltransferase (catalytic domain)
SYNPCC7002_A0111	0	0.0446	0.573551	0.2327	0	0.0446	0.271977	0.1075	0	0.281	0	0.281	20.1118	<0.0001	-	-	hypothetical protein
SYNPCC7002_A0112	1.05692	0.3632	0.992292	0.4801	1.19608	0.1112	0.969541	0.4247	1.24273	0.0014	0.39145	<0.0001	0.0904722	<0.0001	PS2	psbV	Cytochrome c-550 precursor (Cytochrome c550) (Low potential cytochrome c550)
SYNPCC7002_A0113	0.740507	0.0559	0.669701	0.0217	0.140086	<0.0001	0.582213	0.0052	1.67156	<0.0001	2.57836	<0.0001	3.14486	<0.0001	-	-	CbiX-like protein
SYNPCC7002_A0114	1.15336	0.3594	1.29143	0.2451	0.540277	0.1379	0.329751	0.0559	1.43908	0.0823	1.31169	0.1611	0.738405	0.2033	-	-	conserved hypothetical protein
SYNPCC7002_A0115	0.945286	0.4013	1.27424	0.1056	0.721119	0.1003	1.26561	0.1112	0.839132	0.242	1.13827	0.2743	0.092867	<0.0001	-	-	Glycosyl hydrolase family 57
SYNPCC7002_A0116	0.522706	0.0009	0.819392	0.119	1.26571	0.0418	0.836884	0.1423	0.70931	0.2912	3.03432	0.0001	3.20278	<0.0001	-	-	"oxidoreductase, aldo/keto reductase family"
SYNPCC7002_A0117	1.45306	<0.0001	0.876078	0.0274	1.94775	<0.0001	1.5193	<0.0001	1.5994	0.0041	2.37569	<0.0001	0.585103	0.0344	GlutathionMetabolism	gpo	glutathione peroxidase
SYNPCC7002_A0118	0.996804	0.484	0.619775	<0.0001	1.46143	<0.0001	0.881688	0.0571	0.550303	0.0526	5.73201	<0.0001	1.00083	>0.495	GlutathionMetabolism	gst	glutathione S-transferase
SYNPCC7002_A0119	0.738359	0.0301	0.717591	0.0212	1.05907	0.3336	0.790835	0.0655	0.634369	0.1093	1.61128	0.0202	1.73057	0.0071	DNA_replication	ssb	single-stranded DNA-binding protein
SYNPCC7002_A0120	0.49699	<0.0001	0.712671	0.0125	0.792807	0.0537	0.87943	0.1736	1.00781	0.4721	0.738477	0.0132	0.65907	0.0019	ABC-transporter	-	"ABC transporter, ATP-binding protein"
SYNPCC7002_A0121	0.515521	<0.0001	0.621638	0.0002	0.891652	0.1562	0.91592	0.2177	0.537986	0.0007	0.635652	0.0059	1.23709	0.0505	PeptidoglycanBiosynthesis	murE	"UDP-N-acetylmuramoylalanyl-D-glutamate--2,6-diaminopimelate ligase (UDP-N-acetylmuramyl-tripeptide synthetase) (Meso-diaminopimelate-adding enzyme) (UDP-MurNAc-tripeptide synthetase)"
SYNPCC7002_A0122	0.835131	0.209	1.00704	0.488	1.33824	0.0485	0.758437	0.117	0.183593	<0.0001	2.20889	<0.0001	0.967151	0.3783	PurineMetabolism	nudF	NUDIX hydrolase; probable ADP-ribose pyrophosphatase
SYNPCC7002_A0123	0.555542	<0.0001	0.732548	<0.0001	1.22183	<0.0001	1.32093	<0.0001	0.766365	0.0122	0.364734	<0.0001	2.23119	<0.0001	-	-	GTPase of unknown function
SYNPCC7002_A0124	0.839181	0.1131	0.927593	0.2946	0.846683	0.1251	1.49287	0.0001	1.26308	0.1922	0.569541	0.0778	1.84828	0.0026	-	-	conserved hypothetical protein with saccharopine dehydrogenase/reductase domain
SYNPCC7002_A0125	0.625855	0.3121	0.749873	0.3707	0.592048	0.2946	1.15951	0.4168	0.905436	0.1977	1.42351	0.0001	0.633629	0.0005	-	-	Formate/nitrite transporter
SYNPCC7002_A0126	0.90817	0.209	1.48622	<0.0001	1.24354	0.0154	1.07569	0.2514	0.399684	0.0485	0.976139	0.4721	0.404903	0.0495	-	-	"RNA methyltransferase, TrmH family"
SYNPCC7002_A0127	0.595618	0.102	1.58009	0.0351	1.26198	0.2061	0.544926	0.0778	0.800848	0.2119	1.0706	0.3897	0.200895	0.0007	-	-	Protein of unknown function (DUF636) family
SYNPCC7002_A0128	0.267149	<0.0001	0.644278	0.0113	1.21292	0.0869	0.488824	0.0005	0.724453	0.1446	0.770373	0.1894	0.681492	0.1112	transcription	-	rrf2 family protein (putative transcriptional regulator)
SYNPCC7002_A0129	0.829695	0.1401	0.686484	0.0239	1.1784	0.1292	0.740104	0.0505	0.492128	0.1151	0.623491	0.1867	0.46597	0.1038	-	-	conserved hypothetical protein
SYNPCC7002_A0130	0.718777	<0.0001	0.537972	<0.0001	0.637679	<0.0001	0.850349	0.0143	0.611273	0.1093	0.588112	0.0951	0.278799	0.011	pentosePpathway	eda	2-dehydro-3-deoxyphosphogluconate aldolase/4-hydroxy-2-oxoglutarate aldolase
SYNPCC7002_A0131	0.450879	<0.0001	0.565437	<0.0001	0.70966	0.0026	1.1447	0.0823	0.382073	<0.0001	3.19228	<0.0001	2.77263	<0.0001	transcription	-	"transcriptional regulator, MerR family"
SYNPCC7002_A0132	0.381162	<0.0001	0.787924	0.0778	1.18118	0.1131	0.99635	0.492	0.909678	0.4325	2.10132	0.017	2.06382	0.0202	-	-	conserved hypothetical protein
SYNPCC7002_A0133	1.07642	0.3745	1.78474	0.0005	0.814531	0.2177	1.00019	>0.495	0.820473	0.281	2.07733	0.0003	1.4033	0.0985	ABC-transporter	-	"ABC transporter, permease subunit"
SYNPCC7002_A0134	0.728619	0.0643	0.899032	0.2843	0.743681	0.0749	1.14331	0.2119	0.662605	0.1401	1.8312	0.004	0.623311	0.1151	PeptidoglycanBiosynthesis	mviN	integral membrane protein MviN
SYNPCC7002_A0135	1.52737	<0.0001	2.20595	<0.0001	0.74512	0.0129	0.692573	0.0036	1.20387	0.0107	0.919166	0.1814	0.178841	<0.0001	PS2	psbZ	Photosystem II subunit PsbZ
SYNPCC7002_A0136	2.22158	<0.0001	2.09357	<0.0001	0.932364	0.1292	1.06749	0.1292	1.74486	0.0075	0.702584	0.166	0.711928	0.1736	RiboflavinBiosynthesis	ribH	"6,7-dimethyl-8-ribityllumazine synthase (Riboflavin synthase beta chain)"
SYNPCC7002_A0138	0.795297	0.001	0.997556	0.484	1.32458	<0.0001	1.11747	0.0375	0.901196	0.3015	1.97922	<0.0001	1.42907	0.0119	PeptidoglycanBiosynthesis	-	penicillin-binding protein 1A family
SYNPCC7002_A0139	0.543999	<0.0001	0.596343	0.0001	1.38463	0.0002	1.06044	0.2912	1.12507	0.3821	0.455764	0.0951	2.75812	<0.0001	transcription/2component/Mn	-	"two-component system response regulator, OmpR family"
SYNPCC7002_A0140	0.337166	0.0001	0.693347	0.0392	1.8634	<0.0001	0.552562	0.0052	1.07305	0.3783	0.337048	0.0028	2.91439	<0.0001	-	-	conserved hypothetical protein
SYNPCC7002_A0141	0.744462	<0.0001	0.901163	<0.0001	1.11582	<0.0001	0.988352	0.2981	0.783596	0.0087	1.61838	<0.0001	3.13373	<0.0001	clpProtease	clpC	"endopeptidase Clp, ATP-binding chain C, protease regulatory subunit"
SYNPCC7002_A0142	0.945105	0.3974	1.02568	0.4522	1.00123	0.496	1.89146	<0.0001	1.27071	0.3557	1.0617	0.4641	0.768445	0.3745	-	-	conserved hypothetical protein (Ycf20)
SYNPCC7002_A0143	0.939232	0.4325	0.958325	0.4562	0.656051	0.1762	0.757392	0.2546	2.22392	<0.0001	1.40391	0.0749	1.14675	0.3015	-	-	conserved hypothetical protein
SYNPCC7002_A0144	0.749813	0.0985	0.66556	0.0418	1.11901	0.2676	0.952775	0.4052	1.19211	0.3015	1.29381	0.2148	0.947998	0.4443	-	-	GTPase of unknown function
SYNPCC7002_A0145	0.328231	0.0014	0.527726	0.0179	0.772719	0.1562	0.563054	0.0262	0.931525	0.4325	0.951261	0.4522	0.876283	0.3783	-	-	conserved hypothetical protein
SYNPCC7002_A0146	0.358315	0.0003	0.432072	0.001	1.27227	0.0694	0.740746	0.0793	0.893418	0.119	0.571761	<0.0001	0.375514	<0.0001	-	-	Fibronectin-binding protein A
SYNPCC7002_A0147	0.701056	0.1814	0.658543	0.1492	1.33258	0.1539	0.94422	0.4325	0.890561	0.2327	2.03557	<0.0001	29.9398	<0.0001	chaperone	groEL-II	chaperonin GroEL-II (Cpn 60)
SYNPCC7002_A0148	0.714414	0.0064	0.73584	0.0107	0.720801	0.0075	1.14042	0.1112	0.120972	0.0041	0.651368	0.1469	0.151731	0.0054	-	-	two-component hybrid sensor and regulator; PAS domain S-box protein
SYNPCC7002_A0149	0.987039	0.492	0.476086	0.2148	1.4938	0.2296	0.903034	0.4404	0.256897	0.1814	0.143095	0.1469	0.161109	0.1515	-	-	"glycosyl transferase, group 1 family protein"
SYNPCC7002_A0150	1.5768	<0.0001	1.22231	0.0301	1.70453	<0.0001	0.901624	0.2033	0.908887	0.4207	1.51878	0.121	0.142498	0.0268	-	-	Ser/Thr protein phosphatase family protein
SYNPCC7002_A0151	0.455026	0.0002	0.721721	0.0367	1.01439	0.4641	0.794597	0.0934	0.113426	<0.0001	1.81415	<0.0001	0.409378	<0.0001	-	-	Conserved membrane protein
SYNPCC7002_A0152	0.697359	0.1251	1.21464	0.209	1.52445	0.0233	0.708898	0.1357	3.007	<0.0001	0.761332	0.242	0.171435	0.0075	-	-	conserved hypothetical protein
SYNPCC7002_A0153	1.40555	0.0655	1.3559	0.0934	0.998138	0.496	0.939718	0.4129	1.26263	0.2177	1.12435	0.3557	0.515734	0.0764	-	-	conserved hypothetical protein
SYNPCC7002_A0154	1.39897	0.017	1.73134	0.0001	0.863604	0.2358	0.842046	0.2005	1.27961	0.0004	1.54431	<0.0001	0.534991	<0.0001	ABC-transporter	-	"ABC-type transport protein, ATP-binding protein"
SYNPCC7002_A0155	1.59455	<0.0001	1.92277	<0.0001	0.617331	0.0028	1.25104	0.0344	0.960952	0.4681	1.60578	0.1131	0.193707	0.0537	PyrimidineMetabolism	dut	Deoxyuridine 5'-triphosphate nucleotidohydrolase (dUTPase) (dUTP pyrophosphatase)
SYNPCC7002_A0156	0.593781	0.0885	0.716007	0.1711	1.04841	0.4364	0.414979	0.0256	0.652651	0.1711	1.98645	0.0034	2.89432	<0.0001	-	-	conserved hypothetical protein
SYNPCC7002_A0157	0.967936	0.3336	1.12767	0.0427	1.53658	<0.0001	1.21439	0.002	1.99573	<0.0001	2.12753	<0.0001	5.01893	<0.0001	PS2	psbA-II	photosystem II D1 subunit PsbA-II (Qb protein)
SYNPCC7002_A0158	0.882917	0.3192	1.10902	0.33	1.28054	0.1292	1.33577	0.0885	1.37364	0.0307	3.45801	<0.0001	3.02068	<0.0001	-	slt	soluble lytic transglycosylase
SYNPCC7002_A0159	8.04852	<0.0001	2.66497	<0.0001	0.99842	0.496	1.7164	0.0039	2.44929	<0.0001	0.811805	0.2643	0.609334	0.0968	UnsaturatedFattyAcid	desB	omega-3 acyl-lipid desaturase
SYNPCC7002_A0160	1.55272	<0.0001	2.2234	<0.0001	1.65228	<0.0001	0.887857	0.0655	1.8342	0.0023	0.858795	0.3156	0.600148	0.0869	-	-	conserved hypothetical protein
SYNPCC7002_A0161	0.652605	0.0007	0.998808	0.496	1.06363	0.281	0.681743	0.0018	0.664716	0.2327	2.18038	0.0052	5.97505	<0.0001	-	-	conserved hypothetical protein
SYNPCC7002_A0162	0.616855	<0.0001	0.714661	0.0001	0.65898	<0.0001	1.2449	0.0006	0.254003	0.0008	1.39461	0.0485	0.204806	0.0004	glycolysis/pentosePpathway	pfkA	6-phosphofructokinase PfkA
SYNPCC7002_A0163	1.15968	0.0559	1.34319	0.0003	1.04688	0.3192	1.02957	0.3859	0.879187	0.1922	0.537494	0.0004	0.295855	<0.0001	-	-	conserved hypothetical protein
SYNPCC7002_A0164	0.825778	0.3015	1.12103	0.3594	1.03608	0.4562	0.910862	0.3936	1.0605	0.2709	0.562414	<0.0001	0.60932	<0.0001	-	-	conserved hypothetical protein
SYNPCC7002_A0165	0.790876	0.0594	0.744772	0.0287	0.911939	0.2546	1.17795	0.0934	0.848615	0.0139	1.22392	0.0006	0.332621	<0.0001	-	-	phosphoglucomutase/phosphomannomutase
SYNPCC7002_A0166	0.738476	0.011	0.890486	0.1685	1.90409	<0.0001	0.852352	0.0985	1.71161	0.0002	1.11369	0.281	0.341969	0.0004	ABC-transporter	-	"ABC transporter, ATP-binding protein"
SYNPCC7002_A0167	0.790044	0.0764	1.00808	0.4761	0.968276	0.4129	0.868923	0.1841	1.09258	0.0838	0.57085	<0.0001	0.100968	<0.0001	PET	petJ	Cytochrome c6 precursor (Cytochrome c553)
SYNPCC7002_A0168	0.558401	0.0274	0.782208	0.1711	1.19932	0.1949	1.39956	0.0418	1.264	0.0606	2.77022	<0.0001	1.81335	<0.0001	-	-	conserved hypothetical protein
SYNPCC7002_A0169	0.738045	<0.0001	0.704853	<0.0001	0.768472	<0.0001	0.8778	0.0001	0.532195	0.004	1.71511	<0.0001	0.905911	0.2981	PhenylalanineTyrosineTryptophanBiosynthesis	aroA	3-phosphoshikimate 1-carboxyvinyltransferase
SYNPCC7002_A0170	0.857814	0.0869	0.759629	0.0104	1.15623	0.0668	1.04999	0.3156	0.650034	0.2206	1.38796	0.1949	1.4268	0.1736	-	-	cytochrome P450
SYNPCC7002_A0171	0.712397	0.0951	0.607401	0.0367	2.34144	<0.0001	0.695382	0.0823	1.07564	0.3372	1.51609	0.0022	3.15874	<0.0001	CO2-conc-fix/transcription	rbcR	"transcription regulator of rubisco operon, RbcR (LysR family)"
SYNPCC7002_A0172	1.83326	0.0014	1.10531	0.352	1.66469	0.0087	1.02498	0.4641	1.32691	<0.0001	3.53571	<0.0001	2.73259	<0.0001	CO2-conc-fix	ndhF-III	NADH2 dehydrogenase (plastoquinone) chain 5
SYNPCC7002_A0173	1.60044	<0.0001	1.48876	0.0001	2.90655	<0.0001	1.49038	0.0001	2.18224	<0.0001	3.69796	<0.0001	3.18044	<0.0001	CO2-conc-fix	ndhD-III	proton-translocating NADH-quinone oxidoreductase (NADH dehydrogenase subunit 4)
SYNPCC7002_A0174	1.50605	<0.0001	1.19695	0.0281	1.34684	0.0004	1.54619	<0.0001	2.1911	0.0009	4.29817	<0.0001	4.12233	<0.0001	CO2-conc-fix	cupA	CO2 hydration protein
SYNPCC7002_A0175	0.797915	0.0869	1.34702	0.0099	1.6101	<0.0001	0.942924	0.352	0.73941	0.1635	1.14053	0.2981	0.481542	0.025	CO2-conc-fix	'cupS'	conserved hypothetical protein
SYNPCC7002_A0176	0.844838	0.209	0.817232	0.1711	0.758722	0.1038	1.16259	0.1977	0.99495	0.492	2.56253	<0.0001	0.36064	0.0071	-	-	DsbA-like thioredoxin domain protein
SYNPCC7002_A0177	1.24958	0.1788	1.22568	0.2005	0.79032	0.2177	1.44503	0.0495	0.98255	0.4483	1.11413	0.2005	0.141472	<0.0001	-	-	alanine:glyoxylate aminotransferase
SYNPCC7002_A0178	0.907045	0.2946	0.788765	0.1112	0.712765	0.0485	1.01237	0.4721	1.06382	0.281	2.9628	<0.0001	0.432749	<0.0001	DNA_repair	mutS	DNA mismatch repair protein MutS
SYNPCC7002_A0179	1.09518	0.4013	0.880409	0.3783	1.28913	0.2236	1.25246	0.2546	0	0.0436	1.73239	0.1056	0.650158	0.2743	-	-	conserved hypothetical protein
SYNPCC7002_A0180	1.72434	0.0016	2.35767	<0.0001	0.917191	0.3669	1.0685	0.3897	1.6219	<0.0001	1.27714	<0.0001	0.867137	0.0192	-	-	conserved hypothetical protein
SYNPCC7002_A0181	0.554697	<0.0001	0.953507	0.3264	1.2503	0.0075	1.09326	0.1814	1.74085	<0.0001	1.15954	0.119	0.297748	<0.0001	-	-	subtilase family peptidase
SYNPCC7002_A0183	0.782053	0.0901	0.72541	0.0455	0.874019	0.2177	0.729253	0.0475	1.07256	0.4129	0.504082	0.0668	0.441419	0.0455	-	-	glycosyltransferase 2 fused to TPR-repeat domain
SYNPCC7002_A0184	0.0656549	<0.0001	0.148124	<0.0001	0.996834	0.492	0.380264	0.0007	0.0774023	0.1075	3.60796	0.0002	0.981048	0.488	-	-	conserved hypothetical protein
SYNPCC7002_A0185	0	0.0139	0	0.0139	2.32797	0.0017	0.270637	0.0537	1.33881	0.4013	3.72865	0.0233	7.76637	<0.0001	-	-	conserved hypothetical protein
SYNPCC7002_A0186	0.813954	0.2709	1.21052	0.2451	1.56034	0.0329	1.5359	0.0392	1.10306	0.33	8.17444	<0.0001	21.1816	<0.0001	-	-	CAB/ELIP/HLIP superfamily
SYNPCC7002_A0187	0.686099	0.1056	0.658029	0.0869	1.25885	0.1515	0.907327	0.3557	0.899553	0.3336	1.39981	0.0436	1.64877	0.0027	-	-	conserved hypothetical protein
SYNPCC7002_A0188	0.741637	0.0322	0.562393	0.0009	1.06455	0.3228	0.904982	0.2483	0.773682	0.281	1.59811	0.0643	0.707585	0.2296	ribosome	prfB	peptide chain release factor 2
SYNPCC7002_A0189	0.796703	0.209	1.05443	0.4129	1.04399	0.4286	1.14446	0.281	1.12629	0.305	1.05045	0.4207	0.492789	0.0212	-	-	conserved hypothetical protein
SYNPCC7002_A0190	0.567262	<0.0001	0.570024	<0.0001	1.22171	0.0096	1.04379	0.3228	0.907804	0.3632	1.71484	0.0031	0.519807	0.0329	-	-	conserved hypothetical protein
SYNPCC7002_A0191	0.785248	0.0212	0.686149	0.0015	0.981725	0.4325	1.04118	0.3483	0.583724	0.0089	0.431001	0.0006	0.204319	<0.0001	-	-	PhoH-like protein
SYNPCC7002_A0192	0.528715	0.0005	0.637547	0.0055	1.24025	0.0465	0.770924	0.0537	0.387036	0.0516	0.759228	0.2611	0.474891	0.0823	-	-	"Protein of unknown function, DUF820 family"
SYNPCC7002_A0193	0.60316	0.0017	0.976992	0.4325	0.667591	0.0069	1.04497	0.3707	0.70966	0.1814	0.691755	0.166	0.185438	0.0052	urease	ureC	"urease, alpha subunit"
SYNPCC7002_A0194	0.42459	0.0179	0.29866	0.0052	0.803224	0.2358	0.890207	0.3446	0.24657	0.0004	1.16741	0.2296	0.077316	<0.0001	H2ase	hypE	hydrogenase expression/formation protein HypE
SYNPCC7002_A0195	0.459935	<0.0001	0.915105	0.0294	0.870088	0.0019	0.89418	0.0091	0.172558	<0.0001	0.807382	0.0307	0	<0.0001	H2ase/complex1	hoxE	hydrogenase subunit E ([NiFe] hydrogenase subunit)
SYNPCC7002_A0196	0.317617	0.0002	0.482291	0.004	0.801141	0.1539	0.813907	0.1711	0.457877	0.0427	0.821804	0.2843	0.0957164	0.0021	H2ase/complex1	hoxF	hydrogenase large diaphorase subunit F
SYNPCC7002_A0197	0.18527	<0.0001	0.368621	<0.0001	0.54676	<0.0001	1.01701	0.3745	0.473852	<0.0001	2.63089	<0.0001	0.603921	<0.0001	H2ase/complex1	hoxU	hydrogenase small diaphorase subunit U
SYNPCC7002_A0198	0.228401	<0.0001	0.45068	<0.0001	0.502785	<0.0001	0.629261	<0.0001	0.54028	0.0287	0.876272	0.305	0.448447	0.0113	H2ase	hoxY	hydrogenase small subunit Y
SYNPCC7002_A0199	0.431317	<0.0001	0.361809	<0.0001	0.567617	<0.0001	0.782783	<0.0001	0.243703	0.0162	1.06899	0.4247	0.085969	0.0049	H2ase	hyp3	CBS domain-containing protein; possibly associated with hydrogenase assembly
SYNPCC7002_A0200	0.141186	0.0001	0.330482	0.0013	0.615879	0.0427	0.831056	0.2236	0.583436	0.1841	1.43974	0.1711	0.0765818	0.0228	H2ase	hoxH	hydrogenase large subunit H
SYNPCC7002_A0201	0.257362	0.0055	0.190977	0.0028	0.479378	0.0375	0.769768	0.2148	0.486587	0.2005	1.47133	0.2206	0.0217967	0.0537	H2ase	hoxW	hydrogenase maturation protease
SYNPCC7002_A0202	0.25485	0.0012	0.204872	0.0006	0.707103	0.117	0.850062	0.2709	0.763733	0.2946	1.3513	0.2119	0	0.011	H2ase	hypA	hydrogenase nickel insertion protein HypA
SYNPCC7002_A0203	0.213138	0.0008	0.311118	0.003	0.797923	0.209	0.596539	0.0537	0.420906	0.1112	1.01761	0.484	0.320126	0.0749	H2ase	hypB	hydrogenase isoenzymes formation protein; HypB
SYNPCC7002_A0204	0.230792	<0.0001	0.340143	<0.0001	0.601543	<0.0001	0.659843	0.0002	0.284515	<0.0001	1.09174	0.3085	0.0991268	<0.0001	H2ase	hypF	[NiFe] hydrogenase maturation protein HypF
SYNPCC7002_A0205	0.222247	0.0001	0.468991	0.006	1.26132	0.1075	0.826036	0.2061	0.230502	0.0537	2.58619	0.0005	0.123904	0.0336	H2ase	hypC	hydrogenase assembly chaperone HypC/HupF
SYNPCC7002_A0206	0.31891	<0.0001	0.51274	0.0013	0.623412	0.0102	0.949765	0.3783	0.590337	0.0409	1.23793	0.1562	0.0217776	<0.0001	H2ase	hypD	hydrogenase expression/formation protein HypD
SYNPCC7002_A0207	0.948844	0.3974	0.864474	0.2451	0.765862	0.117	1.04894	0.4013	1.65199	<0.0001	1.13669	0.0548	0.109696	<0.0001	-	-	conserved hypothetical protein
SYNPCC7002_A0208	0.788063	0.0294	0.930483	0.2676	1.44114	<0.0001	0.760422	0.0162	1.7803	<0.0001	1.66455	<0.0001	1.07661	0.0015	-	-	conserved hypothetical protein
SYNPCC7002_A0209	1.18833	0.0582	1.02353	0.4207	0.513838	<0.0001	0.291213	<0.0001	0.484335	0.1587	3.23736	<0.0001	0	0.0256	-	dtd	D-tyrosyl-tRNA(Tyr) deacylase
SYNPCC7002_A0210	1.13455	0.2676	1.23154	0.1423	0.834267	0.2236	1.24373	0.1314	1.05097	0.3121	0.365558	<0.0001	0.112248	<0.0001	PorphyrinChlorophyllMetabolism	por	light-dependent protochlorophyllide reductase
SYNPCC7002_A0211	0.819004	0.2033	0.799477	0.1788	0.472186	0.0075	0.892024	0.3085	0.485255	0.0006	0.540585	0.0018	0.304319	<0.0001	-	-	conserved hypothetical protein
SYNPCC7002_A0212	1.24505	0.2119	1.61536	0.0222	1.14487	0.3192	1.29994	0.1635	0.818593	0.1814	0.472979	0.0039	0.134088	<0.0001	-	chaA	calcium/proton exchanger
SYNPCC7002_A0213	0.39193	<0.0001	0.562535	<0.0001	0.953364	0.0606	0.996239	0.4483	0.801054	0.0375	1.91654	<0.0001	1.44352	<0.0001	-	prc	carboxyl-terminal protease (periplasmic)
SYNPCC7002_A0214	3.48348	<0.0001	2.42457	<0.0001	0.717139	0.0008	2.02117	<0.0001	1.06019	0.3446	2.15124	<0.0001	0.490743	0.0004	-	-	conserved hypothetical protein
SYNPCC7002_A0215	0.528945	<0.0001	0.78185	0.0014	1.54077	<0.0001	0.822807	0.0078	0.518357	<0.0001	1.896	<0.0001	2.15635	<0.0001	-	msrA	protein-methionine-S-oxide reductase
SYNPCC7002_A0216	1.12151	0.352	1.00308	0.496	1.03412	0.4562	0.866379	0.3409	0.401638	<0.0001	0.888822	0.2119	0.857754	0.1539	-	-	conserved hypothetical protein (Ycf39)
SYNPCC7002_A0217	1.03778	0.3936	0.930532	0.3085	0.926248	0.2981	1.29841	0.0158	0.712685	0.0329	1.00411	0.488	0.64413	0.0113	NicotinamideMetabolism	ppnK	"ATP-NAD kinase, putative"
SYNPCC7002_A0218	0.538472	<0.0001	0.909038	0.166	0.638362	0.0001	1.00068	0.496	0.49603	0.0143	1.06571	0.3859	0.436315	0.0071	transcription/antenna	nblR?'	two-component response regulator
SYNPCC7002_A0219	0.570906	<0.0001	0.803161	0.0367	1.05602	0.305	0.861461	0.1038	0.291188	<0.0001	0.884701	0.2236	0.697251	0.0222	-	-	Conserved hypothetical protein
SYNPCC7002_A0220	0.461081	0.0038	1.16033	0.2119	0.788823	0.1469	1.00875	0.484	0.72699	0.1469	0.897914	0.3483	0.0198225	0.0001	DNA_repair	radC	DNA repair protein RadC
SYNPCC7002_A0221	0.362963	<0.0001	0.578952	<0.0001	0.817015	0.0017	0.823612	0.0023	0.719238	<0.0001	1.98875	<0.0001	0.521851	<0.0001	pentosePpathway	gnd	"6-phosphogluconate dehydrogenase, decarboxylating"
SYNPCC7002_A0222	0.480029	<0.0001	0.361774	<0.0001	1.63458	<0.0001	0.834889	0.0934	0.478689	0.1539	2.9451	0.0001	0.736857	0.305	-	-	conserved hypothetical protein
SYNPCC7002_A0224	0.655116	0.1003	0.695568	0.1292	0.632913	0.0869	0.809277	0.2389	1.04876	0.3897	1.54221	0.001	0.768204	0.0918	-	-	Peptidase family M48
SYNPCC7002_A0225	0.549121	<0.0001	0.503456	<0.0001	1.17445	0.0057	0.944569	0.2119	0.853632	0.2266	1.7922	<0.0001	1.36923	0.0287	-	-	TPR-repeat protein
SYNPCC7002_A0226	0.598802	<0.0001	0.635146	<0.0001	1.72016	<0.0001	1.03988	0.2236	0.563748	<0.0001	1.78774	<0.0001	2.12126	<0.0001	FeS-synthesis	sufA'real_sufA'	FeS cluster assembly accessory/regulatory protein
SYNPCC7002_A0227	0.751866	0.0001	0.751443	0.0001	1.35316	<0.0001	0.774635	0.0004	0.330624	0.0036	1.74033	0.0015	0.264365	0.0016	antiporter	-	Na+/H+ antiporter
SYNPCC7002_A0228	1.47022	0.0375	0.909157	0.3669	0.941368	0.4129	0.765238	0.1867	1.03766	0.4562	0.926777	0.4168	1.80079	0.0094	Fd-rubredoxin	rubA	rubredoxin
SYNPCC7002_A0229	1.09266	0.0064	0.963071	0.1611	1.05299	0.0778	1.23557	<0.0001	0.872524	0.1814	1.4989	0.0002	2.33194	<0.0001	-	-	"conserved hypothetical protein, HCF136 like protein"
SYNPCC7002_A0230	0.768466	0.0096	0.624733	0.0001	1.10471	0.1446	0.921779	0.2148	0.998154	0.496	1.44866	0.0023	0.603529	0.006	PS2	psbE	"cytochrome b559, alpha subunit (Photosystem II subunit PsbE)"
SYNPCC7002_A0231	0.5587	0.1056	0.584162	0.119	0.805407	0.2912	0.573224	0.1131	1.24649	0.0885	1.41568	0.0116	0.546127	0.0066	PS2	psbF	"cytochrome b559, beta subunit (Photosystem II subunit PsbF)"
SYNPCC7002_A0232	0.7139	0.1469	0.625462	0.0853	0.500821	0.0336	0.477312	0.0274	0.877553	0.305	0.88347	0.3121	0.270994	0.0011	PS2	psbL	Photosystem II subunit PsbL
SYNPCC7002_A0233	0.814707	0.0594	0.840506	0.0901	0.671293	0.0029	0.757447	0.0207	1.06727	0.1469	0.828345	0.0037	0.87952	0.0301	PS2	psbJ	Photosystem II subunit PsbJ
SYNPCC7002_A0234	0.751561	0.1056	1.03314	0.4325	0.614207	0.0262	1.00561	0.488	1.03268	0.4602	1.37412	0.1251	2.19473	0.0001	-	-	Protein of unknown function (DUF1400 family)
SYNPCC7002_A0235	0.515228	<0.0001	0.851389	0.0618	0.914523	0.1867	0.891107	0.1292	0.747321	0.1379	1.11573	0.3085	0.368788	0.0032	ValineLeucineIsoleucineMetabolism	avtA	valine-pyruvate aminotransferase
SYNPCC7002_A0236	0.32132	0.015	0.28656	0.0113	0.506551	0.0582	0.556941	0.0793	0.136128	0.0336	0.7782	0.3192	0.0673973	0.0244	-	-	conserved hypothetical protein
SYNPCC7002_A0237	0.55812	<0.0001	0.552826	<0.0001	1.1765	0.0018	0.740854	<0.0001	0.508595	<0.0001	0.424939	<0.0001	1.21016	<0.0001	DNA-stuff	uvrC	"excinuclease ABC, C subunit"
SYNPCC7002_A0238	0.52301	0.0044	0.817309	0.1587	1.06922	0.352	1.05849	0.3745	0.862779	0.0681	0.624988	<0.0001	0.847597	0.0495	-	-	conserved hypothetical protein
SYNPCC7002_A0239	0.960814	0.2546	0.822226	0.0013	1.17267	0.0017	0.8625	0.0099	0.611462	0.0694	0.491965	0.0268	0.39767	0.011	-	-	conserved hypothetical protein; nitroreductase family
SYNPCC7002_A0240	0.52268	<0.0001	0.845889	0.0016	1.16573	0.0008	1.11684	0.0129	0.828695	0.2148	0.986653	0.4761	0.292332	0.0005	ABC-transporter	-	ABC transporter (ATP-binding protein)
SYNPCC7002_A0242	1.01195	0.488	1.0837	0.4168	0.723661	0.242	1.06896	0.4286	1.15119	0.1056	2.72994	<0.0001	4.3049	<0.0001	OxStress	sodB	Mn-superoxide dismutase
SYNPCC7002_A0243	0.701435	0.0008	0.906236	0.1611	0.758256	0.0052	0.974065	0.3936	0.899281	0.2676	0.913423	0.2946	3.6492	<0.0001	-	-	conserved membrane protein
SYNPCC7002_A0244	0.144302	<0.0001	0.34801	<0.0001	0.864451	0.1251	0.928268	0.2709	0.275331	0.0004	1.19623	0.1814	8.39172	<0.0001	-	-	"conserved hypothetical protein (pentapeptide repeats, 8 copies)"
SYNPCC7002_A0245	0.327819	<0.0001	0.453862	<0.0001	0.882001	0.1977	0.80881	0.0838	0.859094	0.0559	0.798485	0.0116	0.267789	<0.0001	-	-	"cation transporting ATPase, P-type, HAD superfamily, subfamily IC"
SYNPCC7002_A0246	1.15515	<0.0001	1.25651	<0.0001	1.21165	<0.0001	1.10678	0.0009	1.0658	0.0516	1.78223	<0.0001	1.78052	<0.0001	nitrogenMetabolism/PeptidoglycanBiosynthesis/AlanineAspartateGlutamateMetabolism	glnN	glutamine synthetase type III
SYNPCC7002_A0247	0.883216	0.2514	0.845751	0.1867	0.809864	0.1379	0.864491	0.2177	0.840771	0.0708	1.3875	0.0002	0.501074	<0.0001	sulfurMetabolism	cysK	cysteine synthase A
SYNPCC7002_A0248	1.04351	0.166	1.25832	<0.0001	0.723831	<0.0001	1.00691	0.4404	0.936044	0.4364	1.17848	0.3228	0.796099	0.3015	-	-	conserved hypothetical protein
SYNPCC7002_A0249	0.471049	0.0244	0.378674	0.0104	0.792101	0.2206	0.418988	0.0154	0	0.0721	0.654867	0.3085	0.245769	0.1357	-	-	conserved hypothetical protein; probable exinuclease activity
SYNPCC7002_A0250	0.141224	<0.0001	0.273262	<0.0001	1.33705	<0.0001	0.668557	<0.0001	0.29949	<0.0001	0.981668	0.4443	0.325073	<0.0001	pyruvate	ppsA	phosphoenolpyruvate synthase
SYNPCC7002_A0251	0.230743	0.0122	0.426635	0.0465	1.79261	0.0102	0.62452	0.1357	0.310614	0.0808	0.956139	0.4641	1.21491	0.33	Fd-rubredoxin	-	ferredoxin-like protein
SYNPCC7002_A0252	0.6969	0.121	0.921155	0.3821	0.750457	0.1685	1.10352	0.3446	1.17685	0.2743	1.79958	0.0034	4.09402	<0.0001	-	-	Protein of unknown function (DUF820 family)
SYNPCC7002_A0254	0.898989	0.2119	1.19466	0.0606	0.944049	0.3264	0.608466	0.0009	0.46359	0.0582	1.16201	0.3192	0.959416	0.4522	-	-	"Haloacid dehalogenase-superfamily hydrolase, subfamily IA, variant 3"
SYNPCC7002_A0255	0.686551	0.0233	0.479295	0.0005	0.929662	0.3264	0.599193	0.0054	0.375675	0.1112	1.31831	0.2676	0.353396	0.1038	-	-	"glycosyl transferase, WecB/TagA/CpsF family"
SYNPCC7002_A0256	0.568665	<0.0001	0.810398	0.0057	0.938863	0.2061	1.03462	0.3228	0.60751	0.2611	1.01517	0.492	0.571483	0.242	-	-	bacterial sugar transferase
SYNPCC7002_A0257	2.09889	0.119	0.805297	0.4168	0.288771	0.2236	0.218211	0.2005	0.287039	0.2296	0.959303	0.484	0.180011	0.1977	-	-	"hydrolase, haloacid dehalogenase family"
SYNPCC7002_A0258	6.11453	<0.0001	4.85322	<0.0001	1.34707	0.0934	1.48262	0.0336	1.82625	<0.0001	0.616839	0.0322	0.438626	0.0035	-	-	pentapeptide repeats protein
SYNPCC7002_A0259	0.614356	0.0037	0.63381	0.0054	1.12606	0.1894	0.843105	0.1379	1.09554	0.121	1.57077	<0.0001	0.6616	<0.0001	FeS-synthesis	-	Fe-S oxidoreductase
SYNPCC7002_A0260	0.989693	0.4721	0.869777	0.2005	1.42165	0.0033	0.930401	0.3264	1.98641	0.0016	1.76181	0.0116	0.919929	0.4052	PeptidoglycanBiosynthesis	-	"undecaprenol kinase, putative"
SYNPCC7002_A0261	1.48019	<0.0001	2.03658	<0.0001	1.09135	0.2033	1.98574	<0.0001	1.90063	0.0094	0.488617	0.0918	1.30655	0.2119	-	-	conserved hypothetical membrane protein
SYNPCC7002_A0262	0.615542	0.0122	1.2194	0.1003	0.865027	0.2148	0.980491	0.4562	0.605981	0.1093	2.53154	<0.0001	0	0.0009	-	lipB	lipoate-protein ligase B (Lipoyl-[acyl-carrier protein]-protein-N-lipoyltransferase)
SYNPCC7002_A0263	0.29052	<0.0001	0.481268	<0.0001	1.0188	0.4013	0.525515	<0.0001	0.759092	0.1038	0.522906	0.0062	0.189914	<0.0001	LRT	lrtA	light-repressed protein LrtA (ribosomal subunit interface protein)
SYNPCC7002_A0264	0.225785	0.1492	1.90582	0.1112	1.02511	0.488	1.29105	0.3483	0.0690832	0.0708	0.461761	0.1977	0.389918	0.1685	-	-	conserved hypothetical protein
SYNPCC7002_A0265	0.474076	<0.0001	0.604641	0.0007	0.869244	0.1446	0.630782	0.0014	0.577472	0.0793	0.328968	0.0122	0.370381	0.0174	-	-	conserved hypothetical protein
SYNPCC7002_A0266	0.907628	0.0735	0.898666	0.0548	1.15087	0.0087	1.07672	0.1131	0.699029	0.0119	1.24122	0.0351	0.368407	<0.0001	PurineMetabolism	-	IMP dehydrogenase family protein
SYNPCC7002_A0267	0.89409	0.3409	1.90034	0.0002	0.881581	0.3228	0.779781	0.1949	0.764697	0.2358	0.496134	0.0618	0.854125	0.3264	-	-	conserved hypothetical protein
SYNPCC7002_A0268	1.32761	0.0006	2.1173	<0.0001	0.87498	0.1075	1.38358	0.0001	0.152492	<0.0001	1.59262	0.002	0.143449	<0.0001	UbiquinoneBiosynthesis	menB	naphthoate synthase
SYNPCC7002_A0269	3.17111	<0.0001	2.95295	<0.0001	1.35352	0.0048	1.28369	0.0192	1.36041	0.0016	0.909214	0.2296	0.181885	<0.0001	PS2	psbO	photosystem II manganese stabilizing protein PsbO
SYNPCC7002_A0270	0.270084	<0.0001	0.518359	0.0004	1.15348	0.1446	0.777033	0.0606	0.759967	0.0287	0.434976	<0.0001	0.35182	<0.0001	sigma	sigE	Group 2 sigma factor
SYNPCC7002_A0271	0.610704	<0.0001	0.535574	<0.0001	0.847226	0.0004	0.984124	0.3632	0.820667	0.1379	0.945597	0.3707	0.468216	0.0006	-	-	conserved protein with amidinotransferase domain
SYNPCC7002_A0272	0.877104	0.3632	0.724513	0.2177	0.582573	0.119	0.769701	0.2578	0.559383	0.0075	1.06986	0.352	0.246164	<0.0001	-	-	RNA-binding protein
SYNPCC7002_A0273	0.668797	0.0268	0.640752	0.0183	1.34493	0.0222	1.14203	0.2033	0.645123	0.0158	0.98002	0.4522	0.860645	0.2005	-	mgtE	magnesium transporter
SYNPCC7002_A0274	0.814496	0.0516	1.02459	0.4129	0.951132	0.3336	0.954469	0.3446	0.616046	0.0446	0.607458	0.0409	0.2506	0.0005	-	-	WD-repeat protein
SYNPCC7002_A0275	1.26291	<0.0001	1.15801	<0.0001	0.915829	0.0094	1.21861	<0.0001	0.700537	0.2296	1.48808	0.1131	0.290404	0.0401	-	-	CAAX amino terminal protease family; membrane protein
SYNPCC7002_A0276	0.743377	0.0087	0.964476	0.3707	0.655084	0.0007	0.796331	0.0294	0.576675	0.0244	1.72344	0.0004	1.54397	0.0057	-	-	conserved hypothetical protein
SYNPCC7002_A0277	0.604277	0.0735	0.642938	0.0951	0.833826	0.2709	0.853662	0.2946	0.432491	0.0132	0.912269	0.3669	0.14673	0.0004	-	-	conserved hypothetical protein
SYNPCC7002_A0278	0.624127	0.0154	0.940749	0.3669	1.29877	0.0427	0.936812	0.3594	1.01087	0.492	1.52028	0.1335	0.190185	0.0427	ThiaminBiosynthesis	thiS	thiamine biosynthesis protein ThiS
SYNPCC7002_A0279	1.54909	0.0001	1.81534	<0.0001	1.18871	0.0951	1.06044	0.3372	0.874188	0.4207	1.43517	0.2483	1.03875	0.4761	ThiaminBiosynthesis	thiE	thiamine-phosphate pyrophosphorylase
SYNPCC7002_A0280	1.18208	0.2981	1.46859	0.0869	0.975802	0.4721	1.29039	0.2005	0.270443	0.0044	1.19436	0.242	1.09031	0.3745	-	-	Radical SAM domain protein
SYNPCC7002_A0281	1.42388	0.0139	0.680311	0.0485	0.975811	0.4483	1.04461	0.409	0.947449	0.4207	1.44249	0.0475	0.23767	0.002	-	-	exsB protein
SYNPCC7002_A0282	0.701406	0.1131	0.879617	0.3121	1.4012	0.0526	0.75401	0.1611	0.471815	0.1314	1.14679	0.3783	4.11557	<0.0001	-	grxC	"Glutaredoxin, GrxC family"
SYNPCC7002_A0283	0.697836	<0.0001	0.46009	<0.0001	0.987731	0.3632	1.12819	0.0001	0.398022	<0.0001	0.447436	<0.0001	0.306342	<0.0001	antiporter	-	Sodium/hydrogen exchanger family protein
SYNPCC7002_A0284	0.48802	0.0778	0.85002	0.3409	0.656511	0.1711	1.33326	0.1788	1.21851	0.1003	0.565601	0.0054	0.891524	0.2611	-	-	HPP family protein
SYNPCC7002_A0285	0.744471	0.0014	0.851388	0.0409	0.49745	<0.0001	0.913876	0.1562	0.496338	0.0011	0.475941	0.0008	0.324403	<0.0001	-	-	ThiS family domain protein
SYNPCC7002_A0286	1.13887	0.3015	1.2713	0.1539	1.08124	0.3783	1.37325	0.0793	1.59209	0.0004	0.972257	0.4364	0.759236	0.0869	GlycineSerineThreonineMetabolism	thrC-II	threonine synthase-II
SYNPCC7002_A0287	0.359468	<0.0001	0.513162	<0.0001	0.693189	0.0036	1.04762	0.3372	0.560208	0.0951	1.00377	0.496	0.292432	0.0174	clock	kaiC	circadian clock protein KaiC
SYNPCC7002_A0288	0.436885	0.0344	0.807137	0.2676	0.412483	0.0287	0.71048	0.1762	0.66923	0.0446	0.726256	0.0793	0.470348	0.0033	clock	kaiB	circadian clock protein KaiB
SYNPCC7002_A0289	0.77545	0.0749	0.768094	0.0681	0.670614	0.0174	0.601768	0.0054	0.788951	<0.0001	0.744724	<0.0001	0.192623	<0.0001	clock	kaiA	circadian clock protein KaiA
SYNPCC7002_A0290	1.28868	0.0011	0.967255	0.3632	0.776143	0.0087	1.0602	0.2611	1.02368	0.4681	1.2778	0.1867	0.348062	0.0183	-	-	Dolichyl-phosphate-mannose-protein mannosyltransferase family
SYNPCC7002_A0291	1.78297	<0.0001	2.03297	<0.0001	0.91781	0.0059	1.67145	<0.0001	1.36483	0.0084	4.61261	<0.0001	0.577031	0.0028	pyruvate	-	conserved hypothetical PEP-utilizing protein
SYNPCC7002_A0292	0.94585	0.3557	1.17619	0.1112	0.603897	0.0031	0.942252	0.3446	0.703296	0.2148	2.37801	0.0001	0.372144	0.0485	ArginineProlineMetabolism	-	"aminotransferase, classes I and II"
SYNPCC7002_A0293	0.854251	0.3632	0.933522	0.4364	0.727219	0.2578	0.755598	0.2776	0.450907	<0.0001	1.84184	<0.0001	0.534137	0.0003	thioredoxin	-	Thioredoxin family protein
SYNPCC7002_A0294	0.448282	0.0002	0.63208	0.0082	1.15585	0.1539	0.73373	0.0409	0.567344	0.0025	2.23502	<0.0001	1.11381	0.2296	-	-	VIPP1 protein
SYNPCC7002_A0295	0.477365	0.0001	0.687762	0.0139	0.900716	0.242	0.857877	0.1587	0.423129	<0.0001	1.07827	0.1977	0.507496	<0.0001	-	-	two-component hybrid sensor and regulator
SYNPCC7002_A0296	0.792819	0.0901	0.784789	0.0823	0.981976	0.4522	1.13109	0.1977	0.93687	0.3897	1.30929	0.0869	1.36141	0.0559	PhenylalanineTyrosineTryptophanBiosynthesis	trpB	"tryptophan synthase, beta subunit"
SYNPCC7002_A0297	1.16844	<0.0001	0.991906	0.4247	0.97612	0.2877	0.919338	0.0294	0.476743	0.0418	4.65188	<0.0001	1.21728	0.2358	-	-	conserved hypothetical protein
SYNPCC7002_A0298	1.11653	0.2206	1.19882	0.0951	1.20367	0.0901	1.05824	0.352	1.12816	0.3557	2.42938	<0.0001	1.0722	0.4168	-	-	conserved hypothetical protein
SYNPCC7002_A0299	0.855856	0.063	0.708557	0.001	0.927949	0.2236	0.832685	0.0384	0.703547	0.2266	0.860744	0.3632	0.378186	0.0582	-	-	conserved hypothetical protein
SYNPCC7002_A0300	0.716054	0.0001	1.09067	0.1112	1.36886	<0.0001	0.700366	<0.0001	0.381421	0.0028	1.44345	0.0233	2.51161	<0.0001	-	-	conserved hypothetical protein
SYNPCC7002_A0301	1.2789	0.0559	1.24367	0.0823	1.12384	0.2389	1.00257	0.496	1.0097	0.488	0.700366	0.1977	0.358424	0.0351	NicotinamideMetabolism/AlanineAspartateGlutamateMetabolism	nadB	L-aspartate oxidase
SYNPCC7002_A0302	0.262127	0.0044	0.368764	0.0125	0.330588	0.0087	0.674487	0.1251	0.0269254	<0.0001	24.3863	<0.0001	0.709202	0.121	FeUptake	-	"ferritin-like domain protein, DpsA family"
SYNPCC7002_A0303	0.0941397	0.002	0.113518	0.0025	0.463034	0.0446	0.619043	0.1131	0.25905	0.0026	25.9729	<0.0001	2.80241	<0.0001	-	-	conserved hypothetical protein
SYNPCC7002_A0304	0.0190008	0.0968	0.17184	0.1379	0.402584	0.2148	0.440024	0.2296	0	0.0239	3.58321	<0.0001	1.68707	0.0869	-	-	conserved hypothetical protein
SYNPCC7002_A0305	1.4058	0.0055	1.25771	0.0526	1.83015	<0.0001	0.976718	0.4404	0.567682	0.1446	1.28741	0.242	0.114432	0.015	-	-	conserved hypothetical protein
SYNPCC7002_A0306	1.61129	<0.0001	1.46675	<0.0001	0.71722	0.0048	0.993612	0.4761	2.26622	<0.0001	1.32359	0.0901	0.620922	0.0571	-	folK	2-amino-4-hydroxy-6- hydroxymethyldihydropteridine pyrophosphokinase
SYNPCC7002_A0307	1.80483	<0.0001	1.5067	<0.0001	0.840445	0.0301	1.07171	0.2005	2.48166	0.0001	1.38231	0.1587	0.85598	0.352	-	folB	dihydroneopterin aldolase
SYNPCC7002_A0308	1.43653	0.0838	0.828457	0.2946	1.70144	0.0136	0.833322	0.2981	1.27136	0.0934	1.13811	0.2514	1.02511	0.4522	-	-	Short-chain dehydrogenase/reductase (SDR) superfamily
SYNPCC7002_A0309	1.49587	0.0104	1.49027	0.0113	1.11037	0.305	1.14861	0.2451	1.21204	0.2776	0.963039	0.4602	0.642739	0.1587	BiotinMetabolism	bioB	biotin synthase
SYNPCC7002_A0310	0.878077	0.3085	0.746279	0.1515	0.728489	0.1357	1.13727	0.2877	1.07083	0.3745	1.29508	0.0901	0.111307	<0.0001	-	bioY	BioY protein
SYNPCC7002_A0311	2.27955	<0.0001	2.11138	<0.0001	1.04997	0.3121	1.32236	0.0007	1.43691	0.0571	1.4483	0.0526	0.128733	0.0008	ProteinExport	lspA	signal peptidase II
SYNPCC7002_A0312	0.0649209	<0.0001	0.207693	<0.0001	0.769975	0.1112	0.440921	0.0015	0.28746	0.0968	0.975879	0.484	0.148015	0.0606	-	-	conserved hypothetical protein
SYNPCC7002_A0313	0.664209	<0.0001	0.966642	0.33	0.658594	<0.0001	0.851275	0.0256	1.19018	0.1977	1.47	0.0179	0.24339	0.0003	-	-	periplasmic binding protein of ABC transporter
SYNPCC7002_A0314	0.906563	0.2514	0.975447	0.4286	1.30868	0.0136	1.14044	0.1587	0.885963	0.3936	2.56616	0.0001	0.0740821	0.0129	-	-	Oxidoreductase (NAD-binding Rossmann fold)
SYNPCC7002_A0315	0.704916	0.0207	0.976775	0.4364	0.598921	0.0028	0.894547	0.2327	0.885322	0.119	1.55937	<0.0001	0.33763	<0.0001	-	-	conserved hypothetical protein
SYNPCC7002_A0316	1.35825	<0.0001	1.55163	<0.0001	0.793383	0.0006	1.19905	0.001	1.45523	0.0793	1.93368	0.0019	0.0659728	0.0019	-	coaD	pantetheine-phosphate adenylyltransferase
SYNPCC7002_A0317	1.86896	0.001	1.56777	0.0222	0.811657	0.2514	1.24525	0.1922	1.39059	0.0143	1.60122	0.0004	0.637574	0.0212	PurineMetabolism	purC	phosphoribosylaminoimidazole-succinocarboxamide synthase
SYNPCC7002_A0318	0.97168	0.0749	0.879202	<0.0001	0.970954	0.0694	1.26962	<0.0001	0.923028	0.0035	1.4428	<0.0001	0.499267	<0.0001	-	-	"outer membrane protein, OMP85 family"
SYNPCC7002_A0319	0.686316	0.0183	0.925336	0.3085	0.760607	0.0559	1.10007	0.2514	0.592627	<0.0001	0.684652	0.0007	0.178945	<0.0001	LipopolysaccharideBiosynthesis	lpxC	UDP-3-0-acyl N-acetylglucosamine deacetylase
SYNPCC7002_A0320	0.806992	0.242	1.21797	0.2148	1.20135	0.2327	1.35719	0.0985	1.25177	0.0091	2.22374	<0.0001	6.42131	<0.0001	-	-	AhpC/TSA family
SYNPCC7002_A0321	0.377879	0.0122	1.56227	0.0207	0.490188	0.0322	0.848861	0.2912	2.022	0.1492	3.70846	0.0029	11.4125	<0.0001	-	-	hypothetical protein
SYNPCC7002_A0322	1.24507	0.0075	1.11416	0.1292	2.02204	<0.0001	0.856823	0.0778	1.85257	<0.0001	0.74013	0.0026	0.259929	<0.0001	PS2	psbU	Photosystem II 12 kDa extrinsic protein (PsbU)
SYNPCC7002_A0323	1.18508	0.2119	1.36979	0.0548	1.20807	0.1841	0.923414	0.3707	0.648964	0.1423	1.06979	0.4168	0.450984	0.0465	-	-	conserved hypothetical protein
SYNPCC7002_A0324	1.4456	0.0655	1.48721	0.0495	1.72808	0.0068	1.70134	0.0087	1.03521	0.2296	1.90405	<0.0001	0.946765	0.1314	pentosePpathway	rpe	ribulose-phosphate 3-epimerase
SYNPCC7002_A0325	0.898276	0.0005	1.01097	0.3594	0.521127	<0.0001	0.530762	<0.0001	0.67518	0.0301	0.40158	0.0003	0.409073	0.0003	-	trkA	"potassium channel protein, TrkA family"
SYNPCC7002_A0326	0.706322	0.0119	1.37491	0.002	1.6747	<0.0001	1.48282	0.0001	0.962434	0.2843	1.63936	<0.0001	1.19047	0.0021	ArginineProlineMetabolism	argD	Acetylornithine aminotransferase
SYNPCC7002_A0327	0.82553	0.1711	0.845067	0.1977	0.764001	0.0985	1.01201	0.4721	0.578018	0.0052	1.56028	0.0003	0.444678	0.0004	-	-	"conserved hypothetical protein, radical SAM superfamily"
SYNPCC7002_A0328	0.563283	<0.0001	0.769795	<0.0001	0.909311	0.0154	0.848169	0.0001	0.501055	0.0869	1.99659	0.0034	0.290056	0.0268	-	-	conserved hypothetical protein
SYNPCC7002_A0329	0.314305	0.0392	0.777745	0.2843	0.63423	0.1736	1.12326	0.3745	0.458207	<0.0001	1.20025	0.0119	0.244641	<0.0001	glycolysis/pentosePpathway/calvinCycle	fbp	"fructose-1,6-bisphosphatase"
SYNPCC7002_A0330	0.361141	<0.0001	0.389058	<0.0001	0.79625	0.0427	0.771504	0.0268	0.445289	<0.0001	0.858921	0.1112	0.320626	<0.0001	StarchSucroseMetabolism	malQ	4-alpha-glucanotransferase
SYNPCC7002_A0331	0.405212	0.0023	0.521197	0.011	0.981204	0.4641	0.741451	0.1093	0.11064	<0.0001	1.43284	0.0001	0.208158	<0.0001	-	-	conserved hypothetical protein
SYNPCC7002_A0332	0.48156	0.0119	0.569446	0.0301	0.757009	0.1446	0.627109	0.0516	0.658935	0.1038	0.316668	0.0057	0.139355	0.0007	-	-	conserved hypothetical protein; probable ATPase involved in chromosome partitioning
SYNPCC7002_A0333	0.493826	0.0066	0.455556	0.0039	0.943391	0.3897	0.717506	0.0838	0.469098	0.0418	0.276331	0.0091	0.019048	0.0007	-	-	conserved hypothetical protein
SYNPCC7002_A0334	0.396871	0.0256	0.654877	0.1335	0.547942	0.0721	0.577288	0.0869	0.140002	0.0049	0.294321	0.017	0.0679738	0.0026	-	-	conserved hypothetical protein
SYNPCC7002_A0335	0.811578	0.1151	1.33918	0.0154	0.969672	0.4247	0.928132	0.3228	1.86216	0.0885	1.84759	0.0918	0	0.0582	-	-	"conserved, probable membrane protein, rhomboid family"
SYNPCC7002_A0336	1.87479	<0.0001	1.17222	0.0869	1.07714	0.2709	1.15143	0.1151	2.07087	<0.0001	2.22705	<0.0001	1.11869	0.2946	Phosphate/ABC-transporter	phnD	ABC-type phosphate/phosphonate transport system periplasmic component
SYNPCC7002_A0337	0.816307	<0.0001	0.747368	<0.0001	1.57858	<0.0001	0.674224	<0.0001	0.580288	0.0505	2.28745	<0.0001	3.69516	<0.0001	-	gloA	lactoylglutathione lyase
SYNPCC7002_A0338	0.436632	<0.0001	0.921392	0.2005	0.991206	0.4641	0.920656	0.1977	1.06041	0.4129	4.85653	<0.0001	2.66006	<0.0001	-	-	periplasmic substrate binding protein
SYNPCC7002_A0339	0.6758	<0.0001	0.814909	0.0039	0.852303	0.017	0.708451	<0.0001	1.20579	0.0188	0.883734	0.121	0.0795988	<0.0001	PeptidoglycanBiosynthesis	pbpB	penicillin-binding protein 2
SYNPCC7002_A0340	1.03682	0.3936	1.31643	0.0107	1.01532	0.4562	1.34265	0.0064	1.10942	0.281	0.486643	0.0034	0.0260907	<0.0001	NiCoStuff	-	HupE/UreJ family protein
SYNPCC7002_A0341	0.781876	0.3228	0.623367	0.2148	0.863241	0.3859	0.674633	0.2483	1.0194	0.4522	2.12966	<0.0001	1.35328	0.0179	ribosome	fusA	translation elongation factor G
SYNPCC7002_A0342	0.57494	0.001	0.396164	<0.0001	0.807969	0.0808	0.422685	<0.0001	1.85226	<0.0001	2.90174	<0.0001	2.17802	<0.0001	-	-	"rRNA methyltransferase, TrmH family, group 1"
SYNPCC7002_A0343	0.282119	0.102	0.487187	0.1814	0.7485	0.33	0.621371	0.2514	1.06351	0.1867	1.5797	<0.0001	0.385356	<0.0001	PyrimidineMetabolism	panC	pantothenate synthetase/cytidylate kinase
SYNPCC7002_A0344	0.306188	0.0048	0.639973	0.0901	1.07506	0.3897	0.634959	0.0869	1.23933	0.0384	1.37106	0.0031	0.377817	<0.0001	-	rlpA	possible rare lipoprotein A
SYNPCC7002_A0345	1.21345	0.1977	1.38901	0.0606	1.47715	0.0287	1.11621	0.3228	0.501384	0.008	1.39638	0.0274	0.707476	0.0778	PurineMetabolism	purM	phosphoribosylformylglycinamidine cyclo-ligase
SYNPCC7002_A0346	1.01637	0.4761	0.881897	0.3336	1.04173	0.4404	1.04241	0.4404	0.641457	0.1867	2.43492	0.0002	0.968447	0.4681	-	-	conserved hypothetical protein
SYNPCC7002_A0347	0.578232	0.0044	0.762256	0.0694	1.25333	0.0582	0.801375	0.1093	0.486339	0.0158	0.767178	0.1635	0.951596	0.4207	-	-	CBS domain protein
SYNPCC7002_A0348	0.838722	0.1685	1.04414	0.3974	0.834468	0.1635	1.03689	0.4129	0.715541	<0.0001	0.94977	0.102	0.458286	<0.0001	antenna	nblB'	"phycobiliprotein lyase related protein, HEAT-like repeat"
SYNPCC7002_A0349	0.876145	0.0001	0.993013	0.4207	1.35158	<0.0001	1.4406	<0.0001	0.897673	0.0537	3.47865	<0.0001	6.74645	<0.0001	-	-	"ATP-dependent metalloprotease, FtsH family"
SYNPCC7002_A0350	0.892432	0.1056	0.896777	0.1151	0.630288	<0.0001	1.08864	0.1515	0.65488	0.0764	0.788933	0.1894	0.429798	0.0089	-	-	"Permease, drug/metabolite (DMT) superfamily (DUF6)"
SYNPCC7002_A0351	0.85322	0.0322	0.915134	0.1423	1.64467	<0.0001	0.821688	0.0125	1.41557	0.117	3.47964	<0.0001	0.90705	0.3936	-	gcvH	glycine cleavage system H protein
SYNPCC7002_A0352	1.09701	0.121	1.05076	0.2709	1.24812	0.0014	0.889761	0.0918	0.807804	0.1335	1.56681	0.0005	1.05843	0.3669	-	-	Peptidase P (Xaa-Pro aminopeptidase)
SYNPCC7002_A0353	1.70589	<0.0001	1.2662	0.0001	1.19866	0.0034	1.16807	0.0107	0.750709	0.0057	2.22622	<0.0001	0.377961	<0.0001	pyruvate	'pdhA'	"pyruvate dehydrogenase E1 component, alpha chain"
SYNPCC7002_A0354	0.777107	0.0968	1.12029	0.242	0.893559	0.2676	1.1866	0.1379	1.0813	0.4168	2.33749	0.0002	0.468225	0.0808	-	-	"Conserved hypothetical protein, DnaJ domain"
SYNPCC7002_A0355	0.703662	0.0217	1.10675	0.2327	0.926026	0.3085	1.34703	0.0091	0.73906	0.102	1.38937	0.0294	0.28968	0.0003	-	-	Conserved hypothetical Membrane Protein
SYNPCC7002_A0356	0.716276	0.1894	0.863717	0.3372	1.44536	0.0838	2.22989	0.0001	0.616372	0.1867	2.05996	0.0069	0.515395	0.1314	-	-	probable phosphoribosyltransferase
SYNPCC7002_A0357	0.790888	0.1635	1.02521	0.4522	1.10717	0.3085	0.870553	0.2709	0.442336	0.0351	1.85691	0.0027	0.162382	0.0034	-	-	conserved hypothetical protein
SYNPCC7002_A0358	0.217129	<0.0001	0.478332	0.001	1.06797	0.3446	0.565865	0.0051	0.318444	0.0384	1.02556	0.4721	0.250541	0.0262	-	-	"Type II restriction enzyme, methylase subunit; N6 adenine-specific DNA methyltransferase protein, N12 class"
SYNPCC7002_A0359	0.914008	0.3783	0.708525	0.1492	0.98805	0.484	1.11994	0.3336	0.162569	0.0107	2.44492	<0.0001	1.22342	0.2709	-	-	conserved hypothetical protein
SYNPCC7002_A0360	0.462902	<0.0001	0.955121	0.2296	1.58794	<0.0001	1.18817	0.0009	0.480629	0.017	3.5109	<0.0001	2.32522	<0.0001	-	-	AAA ATPase family protein; Magnesium chelatase-related protein (ChlI-related)
SYNPCC7002_A0361	0.803985	0.1977	0.534457	0.0217	0.686377	0.0869	1.01375	0.4761	1.17049	0.166	0.690326	0.0392	0.388614	0.0003	-	-	conserved hypothetical protein
SYNPCC7002_A0362	0.983636	0.4286	0.909114	0.1515	1.38168	<0.0001	1.03733	0.3372	1.26161	0.0001	1.1203	0.0475	0.653598	<0.0001	-	-	"Cell envelope-related transcriptional attenuator, LytR domain"
SYNPCC7002_A0363	2.04625	<0.0001	1.27602	<0.0001	1.26178	<0.0001	1.12422	0.0262	1.19101	0.0027	2.46662	<0.0001	0.793469	0.0013	-	-	"ThiF/MoeZ/MoeB family, with rhodanese domain"
SYNPCC7002_A0364	0.297778	0.0001	0.639388	0.0228	0.818416	0.1587	0.799955	0.1335	0.77664	0.0694	0.37516	<0.0001	0.085951	<0.0001	sigma	sigC	Group II sigma-70 type sigma factor (RpoD family)
SYNPCC7002_A0365	0.445044	<0.0001	0.573244	<0.0001	0.612304	0.0001	0.84441	0.0606	0.5312	<0.0001	0.677844	<0.0001	0.145367	<0.0001	-	priA	primosomal protein N' (replication factor Y)
SYNPCC7002_A0366	0.735694	0.0281	0.755705	0.0384	0.811001	0.0853	1.00235	0.492	0.521224	0.0436	1.6159	0.0139	0.967726	0.4522	NicotinamideMetabolism	nadC	nicotinate-nucleotide pyrophosphorylase
SYNPCC7002_A0367	0.338567	<0.0001	0.420756	<0.0001	0.873155	0.1587	0.667705	0.0044	0.596185	<0.0001	1.03161	0.3632	0.869451	0.0749	-	-	conserved hypothetical protein
SYNPCC7002_A0368	1.25968	0.0384	1.48919	0.0004	1.04666	0.3745	1.77955	<0.0001	0.823966	0.1314	1.03869	0.4013	0.435145	0.0002	LipopolysaccharideBiosynthesis	lpxB	Lipid A disaccharide synthetase
SYNPCC7002_A0369	1.52707	<0.0001	1.83485	<0.0001	0.855346	0.0838	1.1311	0.1056	0.975427	0.4286	1.59863	<0.0001	0.635249	0.0033	-	-	conserved hypothetical membrane protein
SYNPCC7002_A0370	0.557933	<0.0001	0.876652	0.1379	0.742032	0.0113	0.870082	0.1251	0.896878	0.4168	1.33219	0.2514	0.28123	0.0735	-	-	conserved hypothetical protein
SYNPCC7002_A0371	0.532208	<0.0001	0.806656	<0.0001	1.42072	<0.0001	1.01018	0.3707	1.63952	0.0007	0.766346	0.123	0.0934721	<0.0001	-	-	sigma factor SibG regulation protein RsbU
SYNPCC7002_A0372	0.868804	<0.0001	0.600853	<0.0001	1.06349	0.001	0.840157	<0.0001	0.909026	0.3594	1.06973	0.3936	0.578108	0.0485	-	-	"glycosyl transferase, family 2"
SYNPCC7002_A0373	0.572459	0.0162	0.818253	0.1814	1.15797	0.2148	0.860655	0.242	1.67149	0.0006	1.16169	0.2177	0.176287	<0.0001	PeptidoglycanBiosynthesis	mrcA	"penicillin-binding protein 1B (transglycosylase, transpeptidase domains)"
SYNPCC7002_A0374	1.22813	0.1562	1.40717	0.0351	0.833198	0.2296	1.12469	0.2912	0.882407	0.2119	0.972964	0.4286	0.433084	0.0001	PET	petG	Cytochrome b6-f complex subunit 5
SYNPCC7002_A0375	3.67163	<0.0001	2.90072	<0.0001	2.29932	0.0013	1.66509	0.0618	0.599074	0.3446	11.5838	<0.0001	2.57622	0.0594	cytochrome	cytM	cytochrome cM
SYNPCC7002_A0376	0.954041	0.409	0.766949	0.119	1.28343	0.0764	0.848599	0.2206	1.02529	0.4681	4.89515	<0.0001	4.13354	<0.0001	-	-	conserved hypothetical protein
SYNPCC7002_A0377	1.17626	0.0038	0.945586	0.2061	0.474709	<0.0001	0.851949	0.0125	4.91511	<0.0001	9.70664	<0.0001	1.68132	0.209	-	-	"oxidoreductase, short chain dehydrogenase/reductase family"
SYNPCC7002_A0378	0.95317	0.4721	1.839	0.117	1.73104	0.1492	0.109006	0.1038	0	0.0023	1.97482	0.0029	0	0.0023	-	-	conserved hypothetical protein
SYNPCC7002_A0379	0.525972	0.1314	0.567795	0.1539	0.530674	0.1357	0.647338	0.2033	0.759325	0.1357	1.07705	0.3632	0.747518	0.1251	-	-	"signal transduction protein, CAP effector domain"
SYNPCC7002_A0380	0.417526	0.0078	0.617897	0.0559	1.37867	0.0571	0.737938	0.1379	0.913265	0.4129	0.792396	0.3015	0.0991276	0.0116	FolateBiosynthesis	-	"aminotransferase, class IV superfamily"
SYNPCC7002_A0381	2.11542	<0.0001	1.96376	<0.0001	2.05811	<0.0001	1.46882	<0.0001	2.32487	<0.0001	2.14068	<0.0001	3.90536	<0.0001	-	-	conserved hypothetical protein
SYNPCC7002_A0382	1.46733	0.006	1.37184	0.0228	0.84131	0.1977	1.11994	0.2611	1.05407	0.0793	2.07001	<0.0001	0.508494	<0.0001	PurineMetabolism/PyrimidineMetabolism	nrdB	"ribonucleoside-diphosphate reductase, beta subunit"
SYNPCC7002_A0383	1.11829	0.2266	1.09445	0.2743	1.25139	0.0548	1.08515	0.2946	0.910834	0.2776	1.54662	0.0001	0.48447	0.0003	transcription	-	"anti-anti-sigma factor, STAS domain"
SYNPCC7002_A0384	1.30943	0.0003	1.66135	<0.0001	0.896075	0.1251	1.19148	0.0174	0.638896	0.0179	0.951571	0.3897	0.418092	0.0004	RNAse	-	Ribonuclease III protein
SYNPCC7002_A0385	2.21134	<0.0001	1.58287	<0.0001	1.29893	<0.0001	1.02774	0.3557	1.43364	0.0968	2.39565	<0.0001	1.48726	0.0721	-	-	"rRNA methyltransferase, TrmH family, group 3"
SYNPCC7002_A0386	1.12049	0.2206	1.10914	0.242	1.17269	0.1357	0.83515	0.1469	1.27857	0.0094	1.08835	0.2266	0.748376	0.017	-	-	conserved hypothetical protein
SYNPCC7002_A0387	1.5084	<0.0001	0.575982	<0.0001	1.50286	<0.0001	0.805012	0.0001	1.02616	0.4443	1.18713	0.1587	0.933484	0.3594	AminoAcyl-tRNA	glyQ	"glycyl-tRNA synthetase, alpha subunit"
SYNPCC7002_A0388	0.680126	0.1292	0.531563	0.0495	0.629023	0.0951	1.21712	0.2236	0.231795	<0.0001	5.47806	<0.0001	1.99359	<0.0001	-	-	"fructoseamine 3-kinase family, phosophotransferase"
SYNPCC7002_A0389	1.00325	0.492	1.04479	0.4013	0.690147	0.0409	0.573663	0.0084	1.37755	0.0087	1.6249	<0.0001	0.457363	0.0003	-	-	conserved hypothetical protein
SYNPCC7002_A0390	0.436754	<0.0001	0.326026	<0.0001	1.00722	0.4522	0.499479	<0.0001	0.634883	0.119	0.951161	0.4364	0.617827	0.1075	-	-	"Glycoprotease family, putative"
SYNPCC7002_A0391	1.13519	0.3783	1.00827	0.492	1.21491	0.3121	1.28494	0.2611	0.935209	0.3859	0.518111	0.017	0.43249	0.0062	ribosome	rpsN	"30S ribosomal protein S14, RpsN"
SYNPCC7002_A0392	0.981822	0.4602	1.03593	0.4247	0.74295	0.0853	0.807031	0.1515	0.894834	0.3557	2.39248	<0.0001	0.336707	0.0099	-	-	conserved hypothetical protein
SYNPCC7002_A0393	1.09651	0.121	1.05892	0.2358	0.84051	0.0262	1.17798	0.0154	0.936227	0.4129	1.15837	0.2946	0.19488	0.003	ABC-transporter	ddpA	"ABC-type didpeptide transport, periplasmic binding protein"
SYNPCC7002_A0394	0.699822	0.0838	1.33244	0.0643	0.53885	0.0174	1.13029	0.2743	0.744608	0.2119	1.81595	0.0052	0.113587	0.0027	-	-	"conserved hypothetical protein, TIGR00268"
SYNPCC7002_A0395	0.8319	0.2148	1.08182	0.352	0.888711	0.3015	0.976246	0.4562	0.852829	0.123	1.39752	0.0008	0.113868	<0.0001	nitrogenMetabolism/ABC-transporter	-	"ABC transporter, Branched-chain amino acid transport, ATP-binding protein"
SYNPCC7002_A0396	1.04318	0.4207	1.30158	0.0808	1.07443	0.3669	1.33383	0.0618	1.25309	0.1357	2.1886	<0.0001	0.346308	0.0023	nitrogenMetabolism/ABC-transporter	-	"ABC transporter, Branched-chain amino acid transport, permease protein"
SYNPCC7002_A0397	1.91953	<0.0001	1.63326	<0.0001	0.594064	<0.0001	1.37632	<0.0001	1.01979	0.4761	1.44794	0.1038	0.100321	0.0055	nitrogenMetabolism/ABC-transporter	-	"ABC transporter, branched-chain amino acid transport system, permease component"
SYNPCC7002_A0398	1.50924	0.0113	1.5777	0.0048	0.803202	0.1894	1.66593	0.0014	1.60806	0.0119	1.31752	0.119	0.195871	0.0014	nitrogenMetabolism/ABC-transporter	livK	"ABC transporter, branched-chain amino acid transport, periplasmic binding protein"
SYNPCC7002_A0399	0.397186	<0.0001	0.794038	0.0002	1.17057	0.0019	0.992129	0.4483	0.993314	0.484	2.0361	<0.0001	0.772444	0.1056	-	-	ADP-ribosylglycohydrolase
SYNPCC7002_A0400	0.491225	0.0011	0.740426	0.0582	1.05319	0.3745	0.889473	0.2514	1.42369	0.0681	4.20296	<0.0001	2.32139	<0.0001	-	-	conserved hypothetical protein
SYNPCC7002_A0401	0.695935	0.0778	1.01586	0.4721	1.41355	0.0268	0.753993	0.1251	0.533319	0.0136	1.75166	0.0002	0.691989	0.0721	FolateBiosynthesis	folC	Folylpolyglutamate synthase
SYNPCC7002_A0402	0.567662	0.0129	0.715161	0.0708	1.43612	0.0122	0.828439	0.1867	0.743343	0.1335	0.962229	0.4364	1.08336	0.3594	-	-	Conserved hypothetical protein
SYNPCC7002_A0403	0.368999	<0.0001	0.773834	0.0384	1.2383	0.0307	0.669684	0.0048	0.351029	0.008	0.529353	0.0401	0	0.0001	-	-	"glycosyl transferase, group 1"
SYNPCC7002_A0404	0.298406	0.0004	0.45269	0.0047	0.874086	0.2743	0.401808	0.0023	0.331924	0.0853	0.80385	0.3446	0.0995549	0.0329	-	-	"glycosyltransferase, predicted"
SYNPCC7002_A0405	0.529222	0.0041	0.893423	0.2743	1.02519	0.4443	0.447868	0.001	0.571175	0.1075	1.20897	0.2743	0.907445	0.3936	-	-	conserved hypothetical protein
SYNPCC7002_A0406	0.712581	0.0749	0.57284	0.0162	0.818806	0.1814	0.935647	0.3745	0.907409	0.3783	2.88099	<0.0001	1.7641	0.0054	transcription	-	"transcriptional regulator, AbrB family"
SYNPCC7002_A0407	0.585576	0.0107	0.722534	0.0618	0.72134	0.0606	0.786477	0.117	0.42545	0.0084	1.30339	0.1038	1.64535	0.0036	-	-	"Predicted nucleic-acid-binding protein, contains PIN domain"
SYNPCC7002_A0408	0.365484	<0.0001	0.472197	<0.0001	0.750674	0.0038	0.835947	0.0392	0.403793	0.0001	0.327152	<0.0001	0.207189	<0.0001	-	-	"glycosyl transferase, group 1 family"
SYNPCC7002_A0409	0.450868	<0.0001	0.427174	<0.0001	0.536131	0.0001	0.847088	0.1093	1.25471	0.0436	1.24378	0.0505	0.0800205	<0.0001	-	-	"conserved hypothetical protein, PIN domain"
SYNPCC7002_A0410	0.439039	0.0031	0.507353	0.008	0.996669	0.492	0.585773	0.0217	1.19116	0.2578	0.373213	0.0158	0.0933769	0.001	-	-	conserved hypothetical protein
SYNPCC7002_A0411	0.128875	0.0222	0.146262	0.0244	0.539231	0.1446	0.385798	0.0778	0.11605	0.008	0.185304	0.0132	0.0242595	0.0039	-	-	hypothetical protein
SYNPCC7002_A0412	0.144309	0.0045	0.270689	0.0129	0.841242	0.3156	0.47371	0.0537	0.258639	0.0375	0.533628	0.1314	0.0943413	0.015	-	-	conserved hypothetical protein
SYNPCC7002_A0413	0.264966	0.0045	0.316406	0.0075	0.856511	0.305	0.344207	0.0099	0.370416	0.0022	0.333922	0.0013	0.0886407	<0.0001	-	-	conserved hypothetical protein
SYNPCC7002_A0414	0.381431	0.0465	0.344959	0.0375	0.494796	0.0853	0.443999	0.0655	0.396935	0.0764	0.905303	0.4129	0.444038	0.0934	-	-	"conserved hypothetical protein, DUF820"
SYNPCC7002_A0415	0.318173	0.0516	0.447611	0.0934	0.412737	0.0808	0.580455	0.1587	0.127194	0.0122	0.566788	0.1314	0	0.0051	-	-	Glycosyl transferase family 11
SYNPCC7002_A0416	0.308481	0.0694	0.23913	0.0516	0.477974	0.1314	0.327585	0.0749	0.346192	0.102	0.60842	0.2236	0.0224594	0.0287	-	-	conserved hypothetical protein
SYNPCC7002_A0417	0.406885	0.0823	0.418838	0.0869	0.826051	0.3409	0.334803	0.0594	0.131687	0.0212	0.397318	0.0793	0.0481746	0.0132	-	-	putative methyltransferase
SYNPCC7002_A0418	0.625595	0.1251	0.547816	0.0823	0.991867	0.492	0.574907	0.0968	0.725806	0.2389	1.37931	0.1635	0.26775	0.0294	ABC-transporter	-	"ABC transporter, ATP-binding protein"
SYNPCC7002_A0419	0.547134	0.0537	0.754008	0.1922	0.760443	0.1977	0.670404	0.121	0.845587	0.3594	0.507232	0.1271	0.795441	0.3192	-	-	"conserved hypothetical protein, DUF29"
SYNPCC7002_A0420	0.338781	0.0026	0.518927	0.0207	0.655906	0.0721	0.607331	0.0485	0.59149	0.0968	0.927885	0.409	0.499636	0.0559	-	-	conserved hypothetical protein
SYNPCC7002_A0421	1.57998	<0.0001	1.0825	0.2148	0.760822	0.011	1.06771	0.2578	0.449405	<0.0001	0.682701	<0.0001	0.730212	0.0001	ABC-transporter	-	ABC-type transport protein
SYNPCC7002_A0422	0.923782	0.1401	0.633723	<0.0001	1.06213	0.1894	0.903396	0.0853	0.741426	0.0035	1.22365	0.0099	0.783564	0.0119	AlanineAspartateGlutamateMetabolism/AminoAcyl-tRNA	aspS	aspartyl-tRNA synthetase
SYNPCC7002_A0423	1.67815	<0.0001	0.944341	0.3409	0.76192	0.0384	0.863622	0.1562	1.1943	0.3228	0.809071	0.3228	0.303641	0.0485	-	hetR	heterocyst differentiation protein
SYNPCC7002_A0424	0.424792	<0.0001	0.474289	<0.0001	1.14291	0.004	0.881633	0.0139	1.11206	0.3409	1.81875	0.0013	2.22577	<0.0001	-	-	oxidoreductase aldo/keto reductase family
SYNPCC7002_A0425	1.15298	<0.0001	1.16305	<0.0001	1.6946	<0.0001	1.16643	<0.0001	2.57274	<0.0001	3.03627	<0.0001	5.38489	<0.0001	-	-	"conserved hypothetical protein, TPR domain"
SYNPCC7002_A0426	0.674473	<0.0001	0.631385	<0.0001	1.11477	0.0764	1.05552	0.2451	1.16024	0.0708	3.46704	<0.0001	3.38988	<0.0001	DNA-stuff	recA	recA protein (recombinase A)
SYNPCC7002_A0427	0.773165	0.0132	0.84491	0.0643	1.06956	0.2483	1.06726	0.2546	0.968983	0.4052	0.950402	0.3483	0.980875	0.4404	RiboflavinBiosynthesis	ribAB	"GTP cyclohydrolase II / 3,4-dihydroxy-2-butanone 4-phosphate synthase"
SYNPCC7002_A0428	0.663848	0.0162	1.07495	0.3156	0.803739	0.1056	0.94356	0.3594	0.771624	0.0351	0.62728	0.0016	0.392359	<0.0001	-	-	Signal transduction histidine kinase
SYNPCC7002_A0429	0.889844	0.4013	1.77047	0.0375	1.48137	0.1335	1.32293	0.2296	2.49621	0.0113	3.60244	<0.0001	1.28082	0.3336	-	-	conserved hypothetical protein
SYNPCC7002_A0430	0.958728	0.3085	0.738916	0.0007	1.05417	0.2546	0.74425	0.0009	1.45333	<0.0001	0.135252	<0.0001	0.517299	<0.0001	-	speH	S-adenosylmethionine decarboxylase proenzyme
SYNPCC7002_A0431	0.710869	0.0003	0.668949	<0.0001	1.02099	0.4013	0.927731	0.1977	0.567645	<0.0001	1.8791	<0.0001	0.601575	<0.0001	clpProtease	clpB	endopeptidase Clp ATP-binding chain B
SYNPCC7002_A0432	0.288047	0.0002	0.360634	0.0007	0.667457	0.0495	0.535889	0.0104	0.227837	0.0166	0.560005	0.1131	0.0317519	0.0038	-	-	"Chromosome partitioning protein, ParA ATPase family"
SYNPCC7002_A0433	0.116131	0.0485	0.149863	0.0559	0.490262	0.1711	0.433378	0.1446	0.281327	0.0823	0.541066	0.1867	0.0349529	0.0307	-	-	"Chromosome partitioning protein, ParB family"
SYNPCC7002_A0434	0.563413	0.0122	0.608341	0.0217	1.27623	0.0764	0.91385	0.33	0.575586	0.0003	2.14616	<0.0001	6.01255	<0.0001	-	prlC	Peptidase family M3
SYNPCC7002_A0435	0.713238	0.0002	0.666783	<0.0001	1.23709	0.0014	0.911901	0.1335	0.882466	0.209	1.92737	<0.0001	1.20879	0.0749	GlutathionMetabolism	ape2	aminopeptidase
SYNPCC7002_A0436	1.14725	0.2483	1.06375	0.3821	1.01282	0.4761	0.805098	0.1841	1.13826	0.0375	1.18539	0.0084	0.852779	0.0294	-	-	NADH-Dependent dehydrogenase family
SYNPCC7002_A0437	0.301989	0.0003	0.752579	0.1112	1.12735	0.2643	0.909445	0.3264	1.26089	0.1515	0.372448	0.0068	0.299525	0.0029	-	-	conserved hypothetical protein
SYNPCC7002_A0438	0.782987	0.0011	1.15793	0.0125	1.10673	0.0655	1.03482	0.3121	1.17865	0.0436	0.490838	<0.0001	0.279812	<0.0001	-	-	CBS domain-containing protein; probable hemolysin-related protein
SYNPCC7002_A0441	1.43254	<0.0001	1.13936	0.0158	0.484347	<0.0001	0.609997	<0.0001	0.207844	0.0002	0.587762	0.0336	1.71454	0.0008	-	-	conserved hypothetical protein
SYNPCC7002_A0442	0.403337	0.0104	0.551209	0.0409	0.908839	0.3632	0.953275	0.4286	0.473962	0.0016	1.31644	0.0384	11.1584	<0.0001	-	-	two-component sensor histidine kinase
SYNPCC7002_A0443	0.937237	0.1814	0.805695	0.0024	1.28573	<0.0001	0.880809	0.0418	0.937613	0.3897	0.923616	0.3669	0.442057	0.006	ribosome	rpsF	ribosomal protein S6
SYNPCC7002_A0444	0.7215	0.0594	0.800966	0.1314	0.831943	0.1736	1.11325	0.2643	0.708382	0.0057	2.55578	<0.0001	0.454345	<0.0001	-	-	"2-hydroxyhepta-2,4-diene-1,7-dioate isomerase"
SYNPCC7002_A0445	0.580681	<0.0001	0.734534	<0.0001	0.637567	<0.0001	1.02216	0.3192	0.747706	0.0681	0.949096	0.3821	0.311104	<0.0001	-	-	extracellular solute-binding protein
SYNPCC7002_A0446	1.03448	0.3821	1.29503	0.0054	0.908284	0.2148	1.30497	0.0043	0.740552	0.1867	0.968886	0.4562	0.129607	0.0014	-	-	serine/threonine kinase
SYNPCC7002_A0447	1.1897	<0.0001	0.956398	0.1271	1.17306	<0.0001	1.4121	<0.0001	1.34947	0.123	2.48052	<0.0001	0.25389	0.0068	PhenylalanineTyrosineTryptophanBiosynthesis/AminoAcyl-tRNA	pheT	"phenylalanyl-tRNA synthetase, beta subunit"
SYNPCC7002_A0448	0.958692	0.4325	0.621523	0.0571	0.967263	0.4443	0.825228	0.2327	0.52	<0.0001	1.33683	<0.0001	0.42645	<0.0001	-	-	malic enzyme
SYNPCC7002_A0449	0.458416	<0.0001	0.67123	<0.0001	1.05718	0.2206	0.486805	<0.0001	0.440908	<0.0001	2.5016	<0.0001	1.85196	<0.0001	-	-	Protein of unknown function (DUF820) family
SYNPCC7002_A0450	1.07843	0.242	0.823596	0.0571	1.25672	0.011	1.04214	0.352	0.692065	0.0307	0.731386	0.0516	0.281524	<0.0001	-	glmM	phosphoglucosamine mutase
SYNPCC7002_A0451	0.419231	0.0059	0.726694	0.117	1.24911	0.1401	0.97386	0.4562	0.643434	0.0202	0.6944	0.0392	0.655717	0.0239	DNA_repair	recN	DNA repair protein RecN
SYNPCC7002_A0452	0.713779	0.0136	0.950363	0.352	0.787676	0.0505	0.739762	0.0222	0.796472	0.3264	1.11733	0.3974	0.221997	0.0427	-	-	Aldose 1-epimerase
SYNPCC7002_A0453	0.815155	0.0001	0.877821	0.008	1.67567	<0.0001	0.90979	0.0375	0.811481	0.0217	1.64981	<0.0001	0.445292	<0.0001	-	-	protein phosphatase 2C
SYNPCC7002_A0454	0.743298	0.121	0.886866	0.3015	1.37358	0.0436	0.702407	0.0869	1.31413	0.0384	1.85414	<0.0001	1.15457	0.1922	-	-	ABC1 family domain protein
SYNPCC7002_A0455	0.986992	0.4404	1.56208	<0.0001	0.933578	0.2148	0.599643	<0.0001	0.62932	0.0192	3.33011	<0.0001	5.328	<0.0001	-	-	conserved hypothetical protein
SYNPCC7002_A0456	1.99993	<0.0001	1.46088	<0.0001	1.51336	<0.0001	0.989634	0.3936	2.05073	<0.0001	3.08244	<0.0001	2.63679	<0.0001	ValineLeucineIsoleucineMetabolism	leuD	"3-isopropylmalate dehydratase, small subunit"
SYNPCC7002_A0457	1.007	0.484	0.95031	0.3974	1.1927	0.1539	1.40197	0.0162	1.00412	0.492	2.29801	<0.0001	1.43739	0.0537	FolateBiosynthesis	-	6-pyruvoyl tetrahydropterin synthase
SYNPCC7002_A0458	1.31738	0.0778	1.13468	0.2743	1.26134	0.121	1.79866	0.0002	0.386665	0.0217	1.45379	0.0681	0.805414	0.2611	-	-	FGGY family carbohydrate kinase
SYNPCC7002_A0459	0.522928	<0.0001	0.979938	0.0274	0.94113	<0.0001	0.917246	<0.0001	0.988344	0.4483	1.71709	<0.0001	0.811672	0.0174	SerThrProtkinase	pknD	serine/threonine protein kinase C
SYNPCC7002_A0460	0.876091	0.2451	1.19596	0.1401	0.600401	0.0136	1.08698	0.3156	1.36566	0.0075	0.520905	0.0007	0.446842	0.0001	-	-	putative sodium/sugar (melibiose) symporter
SYNPCC7002_A0461	0.778067	0.1788	1.00859	0.484	0.706521	0.1131	1.12338	0.305	0.86319	0.2514	0.552927	0.0139	0.920267	0.3483	-	-	conserved hypothetical protein
SYNPCC7002_A0462	0.830188	0.0968	1.10118	0.2177	0.711969	0.0136	0.870298	0.1611	0.994694	0.492	0.730346	0.2177	0.170128	0.0082	-	-	conserved hypothetical protein
SYNPCC7002_A0463	0.353233	0.001	0.511132	0.0096	0.694962	0.0721	0.848321	0.2358	0.490209	0.0096	4.14129	<0.0001	0.87104	0.2776	-	-	conserved hypothetical protein
SYNPCC7002_A0464	1.34971	0.0179	1.07348	0.33	0.804028	0.119	0.91135	0.2981	1.04152	0.352	0.759897	0.015	0.165592	<0.0001	-	-	conserved hypothetical protein
SYNPCC7002_A0465	0.548492	0.0329	0.705489	0.1151	0.737862	0.1423	0.710899	0.119	0.588737	0.0392	1.34452	0.0708	0.258451	0.0008	-	-	Uncharacterised protein family (UPF0187) superfamily
SYNPCC7002_A0466	1.00537	0.484	0.831707	0.1151	0.601539	0.0023	0.828894	0.1112	0.256912	0.0003	1.33563	0.0618	0.187971	0.0001	-	-	Small-conductance mechanosensitive ion channel
SYNPCC7002_A0467	0.637862	0.0002	0.769162	0.0129	0.965348	0.3669	1.61525	<0.0001	1.53126	0.1423	1.67921	0.0853	0.180057	0.0485	-	-	"Transglutaminase-like enzyme, putative cysteine protease superfamily"
SYNPCC7002_A0468	0.329572	0.0037	0.993529	0.488	1.24694	0.1611	0.753806	0.1635	1.22195	0.1685	1.75021	0.0006	0.328423	0.0019	-	-	Bacterial domain of unknown function (DUF403) superfamily
SYNPCC7002_A0469	0.482868	<0.0001	0.430368	<0.0001	0.826097	0.001	0.660257	<0.0001	0.814853	0.1949	2.09484	<0.0001	0.609293	0.0344	-	-	conserved hypothetical protein
SYNPCC7002_A0470	3.09448	<0.0001	2.23888	<0.0001	2.80993	<0.0001	1.25827	0.1492	3.26767	0.0002	2.92804	0.0015	1.96016	0.0694	CO2-conc-fix	'sbtA'	sodium-dependent bicarbonate transporter
SYNPCC7002_A0471	0	0.1379	0	0.1379	7.48297	<0.0001	0	0.1379	0	0.281	0	0.281	0	0.281	-	-	hypothetical protein
SYNPCC7002_A0472	0.62795	0.0035	1.13581	0.1611	2.61345	<0.0001	0.807899	0.0808	1.6339	0.0192	1.17013	0.2912	4.83058	<0.0001	-	-	conserved hypothetical protein
SYNPCC7002_A0473	0.444098	0.1949	0.535512	0.2358	3.36051	0.0001	0.253938	0.1251	3.66198	0.0011	1.01988	0.492	8.0379	<0.0001	-	-	Hypothetical protein
SYNPCC7002_A0474	0.613869	0.0606	0.63243	0.0708	1.06433	0.3974	0.732702	0.1423	1.0581	0.3156	0.739607	0.0158	0.910781	0.2296	-	-	FHA domain protein
SYNPCC7002_A0475	1.62335	<0.0001	1.08416	0.2389	1.32289	0.0033	0.928245	0.2743	1.36945	0.0287	0.922739	0.3446	0.332448	0.0003	-	-	hemolysin A
SYNPCC7002_A0476	0.456266	0.0003	0.74668	0.0571	0.616534	0.0082	1.02029	0.4483	0.88989	0.2206	1.54836	0.0001	0.586845	0.002	chaperone	dnaK	DnaK-type molecular chaperone
SYNPCC7002_A0477	0.886422	0.3156	1.13929	0.281	1.0202	0.4681	1.32634	0.0853	0.922422	0.3336	1.27951	0.0594	0.682382	0.0384	-	-	processing proteinase; M16 family
SYNPCC7002_A0478	0.640265	<0.0001	0.915442	<0.0001	1.01051	0.102	1.53243	<0.0001	0.995036	0.496	1.02437	0.4761	0.0668591	0.0102	-	-	"N2,N2-dimethylguanosine tRNA methyltransferase"
SYNPCC7002_A0479	0.251711	<0.0001	0.447008	<0.0001	0.630286	<0.0001	1.02583	0.063	0.617702	0.0418	1.95688	<0.0001	0.326852	0.0011	-	-	conserved hypothetical protein
SYNPCC7002_A0480	0.639511	0.0027	0.658894	0.0043	0.710568	0.0129	0.678123	0.0066	0.214771	0.0129	1.40626	0.1251	0.140187	0.0073	-	-	conserved hypothetical protein
SYNPCC7002_A0481	0.872775	0.0217	0.759911	0.0001	1.15326	0.0075	1.06521	0.1492	0.762568	<0.0001	3.14261	<0.0001	0.076585	<0.0001	StarchSucroseMetabolism	glgP	glycogen phosphorylase
SYNPCC7002_A0482	1.37875	0.1736	1.52206	0.0968	1.08739	0.4129	1.18812	0.3192	0.758584	0.2546	2.63091	<0.0001	1.69648	0.0287	-	-	conserved hypothetical protein (DUF1499)
SYNPCC7002_A0483	0.650577	<0.0001	0.883936	0.0934	1.53929	<0.0001	0.895955	0.119	1.27078	0.0985	1.65162	0.001	2.53387	<0.0001	-	-	Sterol-regulatory element binding protein (SREBP) site 2 protease family
SYNPCC7002_A0485	1.63973	<0.0001	0.827689	0.1292	1.50049	0.0005	1.56995	0.0001	0.946985	0.3669	1.01276	0.4681	0.855193	0.1762	-	truB	tRNA pseudouridine synthase B
SYNPCC7002_A0486	0.855541	0.209	0.618989	0.0166	2.84853	<0.0001	1.07625	0.3336	3.25662	<0.0001	3.12621	<0.0001	8.34313	<0.0001	transcription/2component	rpaB	two-component response regulator (ycf27)
SYNPCC7002_A0487	0.506575	0.1151	1.2217	0.2946	0.766657	0.2843	0.434495	0.0838	0.430678	0.3707	1.43936	0.4013	2.43083	0.2033	-	-	conserved hypothetical protein
SYNPCC7002_A0488	0.97296	0.4483	0.710117	0.0869	0.852493	0.2451	0.761315	0.1314	0.85717	0.3974	1.14589	0.3936	0.967606	0.4761	HistidineMetabolism	hisIE	Phosphoribosyl-AMP cyclohydrolase and Phosphoribosyl-ATP pyrophosphatase
SYNPCC7002_A0489	0.508017	<0.0001	0.3818	<0.0001	0.722351	<0.0001	0.868087	0.0217	0.878598	0.0968	0.883706	0.1056	2.69795	<0.0001	ribosome	rpmA	ribosomal protein L27
SYNPCC7002_A0490	0.415775	0.0183	0.279213	0.0049	0.544829	0.0516	0.68617	0.1314	0.861149	0.2148	1.0156	0.4641	2.42863	<0.0001	ribosome	rplU	ribosomal protein L21
SYNPCC7002_A0491	0.598867	0.0016	0.62628	0.003	1.12289	0.1841	1.20307	0.0681	0.89049	0.1131	0.686787	0.0003	1.06321	0.242	-	-	conserved hypothetical protein
SYNPCC7002_A0492	1.82933	0.0166	1.83824	0.0158	1.23046	0.2776	1.35596	0.1814	1.02427	0.4801	4.21316	<0.0001	2.22353	0.0034	NicotinamideMetabolism/PurineMetabolism	surE	acid phosphatase SurE
SYNPCC7002_A0493	1.75487	<0.0001	1.38929	<0.0001	0.984841	0.352	0.954649	0.1292	0.798666	0.0125	1.50407	<0.0001	0.230559	<0.0001	PhenylalanineTyrosineTryptophanBiosynthesis/AminoAcyl-tRNA	pheS	"phenylalanyl-tRNA synthetase, alpha subunit"
SYNPCC7002_A0494	0.830576	<0.0001	1.06046	0.0179	0.4859	<0.0001	0.889994	0.0001	1.23565	<0.0001	2.06482	<0.0001	1.40063	<0.0001	-	-	conserved hypothetical protein
SYNPCC7002_A0495	0.383167	<0.0001	0.648632	0.0089	0.747164	0.0436	0.922738	0.3015	1.2722	0.1357	0.739918	0.1469	0.596822	0.0516	-	-	conserved hypothetical protein
SYNPCC7002_A0496	0.231643	<0.0001	0.374705	<0.0001	0.470279	<0.0001	0.638855	0.0011	0.682543	0.0274	1.62609	0.0001	1.0469	0.3897	transcription	-	Two-component response regulator; transcriptional regulatory protein
SYNPCC7002_A0497	1.35472	0.006	1.02855	0.4207	0.835287	0.121	0.918091	0.281	0.879802	0.3669	1.82876	0.0089	0.807441	0.2912	ABC-transporter	-	ATP-binding protein of ABC transporter
SYNPCC7002_A0498	2.19981	<0.0001	1.3431	<0.0001	0.800697	0.0001	1.33748	<0.0001	0.322473	0.1814	2.2752	0.0436	0.0674109	0.1056	RiboflavinBiosynthesis	-	RibD C-terminal domain
SYNPCC7002_A0499	1.09834	0.3897	1.0217	0.4761	1.04484	0.4483	1.02281	0.4721	2.19	<0.0001	4.253	<0.0001	2.89531	<0.0001	-	-	conserved hypothetical protein
SYNPCC7002_A0500	0.792152	0.0409	0.688314	0.0045	0.546536	0.0001	0.819322	0.0655	0.864737	0.3085	1.69038	0.0052	1.10507	0.3483	ABC-transporter	-	periplasmic solute-binding protein of ABC transporter
SYNPCC7002_A0501	0.913931	0.2483	1.47349	0.0001	1.22947	0.0344	0.992926	0.4761	1.20289	0.0885	1.16775	0.1335	0.474174	0.0002	motility	pilM	type IV pilus assembly protein PilM
SYNPCC7002_A0502	0.59602	<0.0001	0.899945	0.0002	1.06674	0.0099	1.24469	<0.0001	0.63688	0.0031	0.787448	0.0548	0.392244	<0.0001	-	-	Fimbrial assembly protein (PilN) family
SYNPCC7002_A0503	0.783844	<0.0001	1.04804	0.0985	0.817487	<0.0001	0.919639	0.0154	0.778754	0.0197	0.468234	<0.0001	0.219087	<0.0001	-	-	conserved hypothetical protein
SYNPCC7002_A0504	0.28436	0.0001	0.465451	0.0018	0.578707	0.011	0.634676	0.0233	0.467475	0.0003	0.507594	0.0007	0.151621	<0.0001	ProteinExport	gspD	general secretion pathway protein D
SYNPCC7002_A0505	0.215308	<0.0001	0.508207	0.0003	0.859687	0.1611	0.633909	0.0048	0.462115	<0.0001	0.815769	0.0606	0.102547	<0.0001	-	-	conserved hypothetical protein
SYNPCC7002_A0506	1.02596	0.4247	1.23715	0.0436	1.35862	0.0048	1.09997	0.2358	0.94897	0.4641	1.9822	0.0475	1.78539	0.0901	-	-	haloacid dehalogenase-like hydrolase
SYNPCC7002_A0507	1.28658	0.0934	1.20666	0.1711	1.10337	0.3192	0.948208	0.4052	1.20777	0.2177	0.541806	0.0418	0.167753	0.0008	ribosome	rsmB	ribosomal RNA small subunit methyltransferase B (rRNA (cytosine-C(5)-)-methyltransferase)
SYNPCC7002_A0508	0.210856	<0.0001	0.686499	0.0336	1.37218	0.015	0.976607	0.4443	0.558594	0.1788	2.00021	0.0183	6.45575	<0.0001	NicotinamideMetabolism	pncB	"nicotinate phosphoribosyltransferase, putative"
SYNPCC7002_A0509	0.908024	0.4168	1.52223	0.1131	1.3407	0.2148	1.20306	0.3192	1.21022	0.1711	1.30608	0.0838	0.758969	0.1379	-	-	metallo-beta-lactamase superfamily hydrolase
SYNPCC7002_A0510	0.954354	0.4207	1.68194	0.0018	0.999921	>0.495	1.02845	0.4522	1.84529	0.0036	0.522633	0.0643	2.00065	0.0007	-	-	hypothetical protein
SYNPCC7002_A0511	0.930408	0.3156	0.8044	0.0901	0.8236	0.1131	1.20456	0.0808	1.18414	0.2611	1.67431	0.0094	1.22816	0.2148	HistidineMetabolism	hisC	histidinol-phosphate amidotransferase
SYNPCC7002_A0512	0.56318	0.0001	0.796002	0.0359	1.34136	0.0013	0.855229	0.1003	0.554624	<0.0001	1.2508	0.0001	0.627777	<0.0001	CysteineMetabolism/AlanineAspartateGlutamateMetabolism	aspC	aspartate aminotransferase (transaminase A)
SYNPCC7002_A0513	0.592342	0.0013	0.721206	0.0202	0.974788	0.4247	0.92733	0.2981	1.09272	0.1587	0.757953	0.0047	0.455777	<0.0001	-	minC	"septum site-determining protein, MinC"
SYNPCC7002_A0514	0.826177	<0.0001	0.888953	0.0001	1.05799	0.0274	1.24281	<0.0001	0.736324	0.0793	1.46639	0.0062	0.759078	0.0985	-	minD	"septum site-determining protein, MinD"
SYNPCC7002_A0515	0.575169	0.1314	0.756614	0.2611	1.3057	0.2119	1.1511	0.3446	2.61372	<0.0001	0.958744	0.4404	0.359812	0.0099	-	minE	"cell division topological specificity factor, MinE"
SYNPCC7002_A0516	1.26363	0.1841	1.32839	0.1314	1.06652	0.409	1.11162	0.352	1.10947	0.3745	0.673535	0.1711	0.437796	0.0516	-	-	conserved hypothetical protein
SYNPCC7002_A0517	0.572729	<0.0001	0.560373	<0.0001	0.866775	0.0033	0.965236	0.2389	0.799851	0.1038	2.50608	<0.0001	1.61406	0.0001	TerpenoidBiosynthesis	ispH	4-hydroxy-3-methylbut-2-enyl diphosphate reductase
SYNPCC7002_A0518	1.27337	0.2877	0.767739	0.3192	1.47368	0.1685	0.471136	0.1401	1.26505	0.3669	1.53742	0.2451	7.24838	<0.0001	-	-	Protein of unknown function (DUF564) family (Ycf21)
SYNPCC7002_A0519	0.500505	0.0018	0.549722	0.0041	1.23021	0.0885	1.09512	0.2877	0.675819	0.0183	0.549928	0.0018	1.11669	0.2266	-	-	conserved hypothetical protein (Predicted RNA-binding protein (KH domain))
SYNPCC7002_A0520	1.15877	0.3264	1.07484	0.4168	0.764433	0.2514	1.18927	0.2946	1.16036	0.0048	1.05764	0.1762	0.198464	<0.0001	-	era	GTP-binding protein Era
SYNPCC7002_A0521	1.21688	0.0721	1.69312	<0.0001	0.991656	0.4761	0.776111	0.0668	0.6002	0.0023	3.37358	<0.0001	0.821247	0.1038	-	-	"Membrane-associated phospholipid phosphatase, putative"
SYNPCC7002_A0522	1.09036	0.3783	0.872196	0.33	1.22537	0.2177	1.0309	0.4562	0.904434	0.0764	1.74715	<0.0001	0.651676	<0.0001	-	pqqL	processing protease (M16 family); predicted Zn-dependent peptidase
SYNPCC7002_A0523	0.291051	0.0418	0.679989	0.2177	0.33036	0.0516	0.478473	0.102	0.534825	0.0537	1.56399	0.0256	0.377331	0.0158	-	smtA	SAM-dependent methyltransferase
SYNPCC7002_A0524	0	0.0001	0.849765	0.2912	0.853208	0.2946	1.04769	0.4325	0	0.0418	0.801909	0.3669	0.12898	0.0655	-	-	conserved hypothetical membrane protein
SYNPCC7002_A0525	0.894969	0.2912	0.714465	0.0668	0.902971	0.305	0.909778	0.3192	0.685314	0.0606	1.28962	0.0778	0.174236	<0.0001	FattyAcidBiosynthesis	fabH	beta-ketoacyl-acyl carrier protein synthase III
SYNPCC7002_A0526	0.827073	0.0314	0.49682	<0.0001	0.946859	0.2843	0.766106	0.006	0.482443	0.0778	1.68185	0.0307	0.618152	0.1469	FattyAcidBiosynthesis	plsX	fatty acid/phospholipid synthesis protein PlsX
SYNPCC7002_A0527	0.924812	0.3192	1.03552	0.4129	1.29965	0.0294	0.623245	0.0089	1.80822	0.0009	1.0072	0.488	1.57499	0.0129	PeptidoglycanBiosynthesis	dacB	D-Ala-D-Ala carboxypeptidase 3 (S13) family (penicillin binding protein 4)
SYNPCC7002_A0528	0.599704	0.0002	0.845239	0.0823	0.789729	0.0294	0.690284	0.0026	0.70207	0.0033	0.418994	<0.0001	0.450774	<0.0001	PorphyrinChlorophyllMetabolism	cobH	precorrin isomerase (precorrin-8X methylmutase)
SYNPCC7002_A0529	1.4108	<0.0001	1.11051	0.123	1.34928	0.0001	1.15404	0.0526	0.892897	0.2946	1.2501	0.1056	1.99771	<0.0001	CarotenoidBiosynthesis	crtQ	zeta-carotene desaturase
SYNPCC7002_A0530	0.27063	0.0002	0.763506	0.1251	0.95825	0.4207	0.823378	0.1949	0.740832	0.2327	0.877227	0.3632	0.673823	0.1788	-	-	conserved hypothetical protein
SYNPCC7002_A0531	0.438287	<0.0001	0.628577	<0.0001	1.06757	0.1251	1.03657	0.2676	0.44734	<0.0001	1.63095	<0.0001	0.856925	0.0436	DNA-stuff	pcrA	ATP-dependent DNA helicase II PcrA
SYNPCC7002_A0532	0.524366	<0.0001	0.599878	<0.0001	0.915671	0.1314	0.930262	0.1762	0.892192	0.001	1.76325	<0.0001	0.468061	<0.0001	-	-	Protein of unknown function (DUF820) family
SYNPCC7002_A0533	0.617083	0.0007	0.693708	0.0055	0.930179	0.281	1.0445	0.3557	0.756794	0.0436	2.0317	<0.0001	0.828622	0.1131	GlycerolipidBiosynthesis	-	"glycosyl transferase, group 2 family protein"
SYNPCC7002_A0534	0.875885	0.2611	0.893691	0.2912	1.12164	0.2643	1.96482	<0.0001	0.571644	0.0322	2.64527	<0.0001	1.07549	0.3707	-	-	"transporter, major facilitator superfamily"
SYNPCC7002_A0535	0.638643	0.0465	0.770103	0.1423	0.414227	0.0032	1.09554	0.3264	0.753001	0.3483	4.08944	<0.0001	2.47921	0.0094	-	-	hypothetical protein
SYNPCC7002_A0536	0.676582	0.1711	1.3986	0.121	0.585112	0.1112	1.76857	0.0119	0.845799	0.4129	1.69603	0.1587	0	0.0764	-	-	hypothetical protein
SYNPCC7002_A0537	0.238365	<0.0001	0.862292	0.1492	0.360744	<0.0001	0.545195	0.0003	2.75839	0.0322	3.68749	0.0023	1.3839	0.3446	-	-	hypothetical protein
SYNPCC7002_A0538	1.41226	0.0002	0.792758	0.0384	0.77386	0.0268	0.946771	0.3264	1.34551	0.0516	3.73028	<0.0001	1.43832	0.0192	-	-	conserved hypothetical membrane protein; putative O-antigen ligase
SYNPCC7002_A0539	0.85841	0.3897	1.44915	0.1867	1.55895	0.1357	1.2762	0.2946	1.47239	0.0401	0.615105	0.0764	0.865673	0.3085	-	-	putative kinase
SYNPCC7002_A0540	0.444471	0.0351	0.451337	0.0367	0.637264	0.119	0.722327	0.1814	2.1923	0.0183	2.34687	0.0091	1.74006	0.0968	chaperone	-	"Molecular chaperone, DnaJ class"
SYNPCC7002_A0541	0.786086	0.1949	1.35414	0.0764	0.963067	0.4404	0.577915	0.0446	1.78893	0.0344	0.779835	0.305	0.439003	0.0985	-	-	conserved hypothetical protein
SYNPCC7002_A0542	0.20697	0.0029	0.622553	0.0951	0.417146	0.0212	0.420291	0.0217	0.300224	0.0233	0.221151	0.0132	0.61556	0.1379	-	-	conserved hypothetical protein
SYNPCC7002_A0543	0.42526	<0.0001	0.710026	<0.0001	1.5135	<0.0001	0.815009	0.0011	1.14827	0.2119	0.68705	0.0455	1.31711	0.0427	-	-	conserved hypothetical protein
SYNPCC7002_A0544	1.42349	<0.0001	1.31477	0.0012	0.870898	0.1075	1.0391	0.352	2.93722	<0.0001	8.14315	<0.0001	2.76304	0.0001	-	-	hypothetical protein
SYNPCC7002_A0545	1.51433	<0.0001	1.18635	0.0022	1.60572	<0.0001	0.750083	0.0001	0.993804	0.484	1.86826	<0.0001	1.51017	0.0015	-	-	glutaredoxin-related protein
SYNPCC7002_A0546	1.65744	<0.0001	1.53165	0.0001	1.59412	<0.0001	1.24003	0.0505	1.12306	0.305	2.02214	<0.0001	1.04827	0.4207	-	-	BolA family protein; stress induced morphogen
SYNPCC7002_A0547	1.08687	0.0764	1.31059	<0.0001	0.65795	<0.0001	1.39833	<0.0001	1.57315	0.1112	2.74308	0.0001	0.38605	0.0951	PyrimidineMetabolism	pyrF	orotidine 5'-phosphate decarboxylase
SYNPCC7002_A0548	1.36695	0.0367	1.42511	0.0188	2.0041	<0.0001	1.30272	0.0694	1.61085	<0.0001	2.38194	<0.0001	1.72245	<0.0001	PorphyrinChlorophyllMetabolism	chlG	"chlorophyll synthase, ChlG"
SYNPCC7002_A0549	0.658723	0.1292	0.856616	0.3156	1.1533	0.305	0.782868	0.2358	1.70731	0.0129	1.20802	0.2546	1.15752	0.3085	-	-	"metal-dependent phosphoesterases (PHP family), putative"
SYNPCC7002_A0550	1.70749	<0.0001	1.40547	0.0019	1.06736	0.3156	1.15677	0.1314	1.33927	0.0073	1.28346	0.0207	1.37824	0.0032	PurineMetabolism	purF	amidophosphoribosyltransferase
SYNPCC7002_A0551	0.848532	0.0392	1.27599	0.0007	0.725183	0.0007	1.33001	0.0001	1.32828	0.0129	1.55068	0.0001	1.21528	0.0721	-	-	Peptidase family M48 family (Zn-dependent protease with chaperone function; htpX-like)
SYNPCC7002_A0552	0.632782	0.0002	0.989885	0.4602	1.29413	0.0021	1.15394	0.0668	0.903115	0.0094	1.65385	<0.0001	0.325858	<0.0001	-	-	"2,3-diketo-5-methylthio-1-phosphopentane phosphatase"
SYNPCC7002_A0553	0.618956	0.1635	0.806554	0.3085	1.0576	0.4404	0.901934	0.4013	0.841388	<0.0001	0.932391	0.0037	0.649856	<0.0001	MethionineMetabolism	-	methionine salvage pathway enzyme E-2/E-2'' (ARD/ARD' family)
SYNPCC7002_A0554	0.16987	<0.0001	0.295875	<0.0001	1.02833	0.4247	0.528835	0.0009	1.08628	0.2709	0.587272	0.0016	0.380692	<0.0001	MethionineMetabolism	-	Ribulose-5-phosphate 4-epimerase
SYNPCC7002_A0555	0.331517	0.0032	0.702353	0.1112	0.627153	0.0643	0.73851	0.1423	0.938842	0.3264	0.172378	<0.0001	0.0763231	<0.0001	-	-	conserved hypothetical protein
SYNPCC7002_A0556	0.779378	0.3121	1.28205	0.2643	0.89998	0.4129	0.929948	0.4364	1.72912	<0.0001	0.595362	0.0122	0.0614963	<0.0001	-	pmgA	Photomixotrophic growth related protein PmgA; putative Anti-Sigma regulatory factor (Ser/Thr protein kinase)
SYNPCC7002_A0557	1.92599	<0.0001	1.5483	<0.0001	1.02558	0.4286	1.25425	0.0336	1.5052	<0.0001	0.886518	0.0207	0.139272	<0.0001	ribosome	rumA	23S rRNA (uracil-5-)-methyltransferase RumA
SYNPCC7002_A0558	1.28915	0.0139	0.956624	0.3707	1.00052	>0.495	0.812751	0.0778	0.526311	0.0051	2.72221	<0.0001	0.707285	0.0559	-	ahpC	Alkyl hydroperoxide reductase; peroxiredoxin
SYNPCC7002_A0559	1.10061	0.2843	0.81176	0.1423	1.0835	0.3192	1.01427	0.4681	0.939853	0.3483	1.5545	0.0002	0.234562	<0.0001	-	-	Dolichyl-phosphate-mannose-protein mannosyltransferase
SYNPCC7002_A0560	1.79563	0.004	2.12014	0.0001	1.98153	0.0005	1.13371	0.3264	1.86001	0.0001	1.46157	0.0217	0.458258	0.0087	complex1	ndhL	NADH dehydrogenase subunit L (inorganic carbon tranpsort protein)
SYNPCC7002_A0561	0.877483	0.2843	0.975118	0.4522	1.48423	0.0119	0.609972	0.0344	1.43293	0.0336	2.53533	<0.0001	0.370027	0.0039	-	-	conserved hypothetical protein
SYNPCC7002_A0562	1.14852	0.2236	0.716345	0.0735	1.06888	0.3632	0.928483	0.3557	0.802649	0.2676	2.58805	<0.0001	0.446649	0.0409	PhenylalanineTyrosineTryptophanBiosynthesis	trpA	"tryptophan synthase, alpha subunit"
SYNPCC7002_A0563	1.48884	0.0228	1.27342	0.1314	1.25762	0.1446	1.03942	0.4364	0.5799	0.0006	2.93478	<0.0001	0.529924	0.0002	-	-	Voltage gated chloride channel
SYNPCC7002_A0564	1.16533	0.2709	1.36985	0.0853	1.23121	0.1949	1.35364	0.0951	1.16206	0.0885	1.53416	<0.0001	0.616026	0.0007	-	-	conserved hypothetical protein
SYNPCC7002_A0565	1.62534	<0.0001	1.88151	<0.0001	0.787139	0.0655	1.0595	0.3372	0.903418	0.3446	0.96617	0.4443	0.407925	0.0073	molybdenum	moaB	molybdenum cofactor biosynthesis protein B
SYNPCC7002_A0566	0.906686	0.3745	0.812182	0.2578	1.2023	0.242	0.893709	0.3557	2.05982	0.0001	1.86296	0.0009	0.519376	0.0418	-	-	Flavin reductase like domain
SYNPCC7002_A0567	0.837493	0.1314	1.61227	<0.0001	1.60102	<0.0001	1.56268	0.0001	1.18207	0.3372	2.38599	0.0006	0.748655	0.281	-	-	possible ATLS1-like light-inducible protein
SYNPCC7002_A0568	1.21531	0.0197	0.48849	<0.0001	1.90738	<0.0001	0.990907	0.4641	0.419748	0.0694	0.884391	0.3821	0.652371	0.1867	-	-	conserved hypothetical protein
SYNPCC7002_A0569	1.24184	<0.0001	1.75175	<0.0001	1.29432	<0.0001	0.991454	0.409	1.04903	0.3557	1.21734	0.0505	0.438587	<0.0001	complex1	'ndhM'	conserved hypothetical protein
SYNPCC7002_A0570	1.13953	0.1075	1.29327	0.0045	0.405784	<0.0001	0.613264	0.0003	0.160386	0.1056	1.54106	0.209	0.226312	0.1251	-	-	conserved hypothetical protein
SYNPCC7002_A0571	0.746356	<0.0001	0.876304	0.0001	1.09982	0.001	0.819851	<0.0001	1.94275	<0.0001	1.20877	<0.0001	0.505491	<0.0001	-	-	RDD family protein
SYNPCC7002_A0572	1.61862	0.0022	1.72255	0.0005	0.567695	0.0233	0.981367	0.4641	1.44202	0.0146	0.773782	0.1314	0.596576	0.0233	ribosome	rpmG	ribosomal protein L33
SYNPCC7002_A0573	2.0932	<0.0001	3.18252	<0.0001	1.45998	0.0222	1.51955	0.0113	1.5116	0.0089	0.989293	0.4801	0.529527	0.0146	ribosome	rpsR	ribosomal protein S18
SYNPCC7002_A0574	1.64167	0.0001	1.47252	0.0024	0.95879	0.4013	1.16132	0.1685	0.906242	0.2514	1.86026	<0.0001	0.750389	0.0375	RNase	rnb	ribonuclease II
SYNPCC7002_A0575	0.779967	0.0427	0.692858	0.0082	0.74747	0.0244	0.588596	0.0006	0.662722	<0.0001	0.752097	<0.0001	0.0897009	<0.0001	-	-	conserved hypothetical protein
SYNPCC7002_A0576	1.04678	0.2389	0.867797	0.0217	0.891115	0.0485	0.860423	0.0166	3.08362	<0.0001	0.578971	0.1922	2.21631	0.0059	-	-	GDSL-like Lipase/Acylhydrolase domain protein
SYNPCC7002_A0577	1.04987	0.409	1.12751	0.2776	1.20408	0.1711	0.970835	0.4443	0.872551	0.1788	6.80429	<0.0001	1.05532	0.3446	antiporter	-	Na/H+ antiporter
SYNPCC7002_A0578	1.35584	0.0537	0.994799	0.492	0.759979	0.1379	1.26342	0.117	0.941213	0.3632	2.84552	<0.0001	1.17665	0.1492	PeptidoglycanBiosynthesis	amiC	N-acetylmuramoyl-L-alanine amidase
SYNPCC7002_A0579	1.0806	0.3483	0.950781	0.4052	0.60024	0.0268	0.828383	0.2033	0.773069	0.0668	0.687584	0.0197	0.168904	<0.0001	PeptidoglycanBiosynthesis	murI	glutamate racemase
SYNPCC7002_A0580	1.11644	<0.0001	0.978135	0.0064	0.950418	<0.0001	1.21693	<0.0001	0.915217	0.3557	1.64831	0.0025	4.4195	<0.0001	-	sdsA	Solanesyl diphosphate synthase
SYNPCC7002_A0581	0.560337	<0.0001	0.929058	0.123	1.11303	0.0322	0.891126	0.0375	0.309492	<0.0001	1.36345	0.0116	1.11162	0.242	-	-	conserved hypothetical protein
SYNPCC7002_A0582	0.48084	0.1841	0.248493	0.0968	0.363854	0.1357	0.9034	0.4325	0.897591	0.4443	0.199987	0.1401	1.91389	0.1093	-	-	conserved hypothetical protein
SYNPCC7002_A0583	0.954894	0.3821	1.02272	0.4404	1.54388	0.0002	0.827501	0.1292	1.33963	<0.0001	0.937687	0.0869	0.312258	<0.0001	ArginineProlineMetabolism	-	aldehyde dehydrogenase (NAD) family protein
SYNPCC7002_A0584	0.739674	0.0475	0.751627	0.0548	0.704361	0.0287	1.26885	0.0418	0.987021	0.484	0.517441	0.0885	0.145645	0.0087	PeptidoglycanBiosynthesis	-	N-acetylmuramoyl-L-alanine amidase
SYNPCC7002_A0585	1.43302	<0.0001	1.70354	<0.0001	0.726326	0.0039	1.29482	0.0021	0.995144	0.496	2.03564	0.0009	2.35646	<0.0001	-	-	Outer membrane efflux protein
SYNPCC7002_A0586	0.692439	0.0026	1.3121	0.0023	0.598825	0.0001	1.04642	0.3372	1.63867	0.0526	1.03384	0.4641	0.786476	0.2946	-	-	probable dioxygenase of extradiol dioxygenase family
SYNPCC7002_A0587	1.04635	0.3228	1.316	0.001	1.39625	0.0001	1.24165	0.0089	2.61636	<0.0001	1.41899	0.0885	2.72028	<0.0001	-	czcA	cation efflux system protein CzcA
SYNPCC7002_A0588	0.477675	0.1379	1.728	0.063	0.722919	0.281	0	0.0179	0	0.281	0	0.281	0	0.281	-	-	Low molecular weight phosphotyrosine protein phosphatase
SYNPCC7002_A0589	0.885266	<0.0001	0.35583	<0.0001	0.893181	<0.0001	0.843669	<0.0001	0.133872	0.1685	4.4741	0.0001	0.251866	0.2033	-	-	Arsenite efflux pump ACR3
SYNPCC7002_A0590	0.36528	0.0526	0.660705	0.1922	0.276409	0.0322	1.98426	0.0059	1.24167	0.33	3.40871	<0.0001	1.83548	0.063	transcription	-	"arsenical resistance operon repressor, ArsR family"
SYNPCC7002_A0591	1.86496	<0.0001	1.34931	0.0073	1.2701	0.0294	1.86619	<0.0001	1.60885	0.2358	2.18436	0.0808	2.64853	0.0262	-	-	"efflux transporter, RND family, MFP subunit"
SYNPCC7002_A0592	1.71436	<0.0001	1.912	<0.0001	1.31265	0.0329	1.32125	0.0294	1.432	0.0485	1.30227	0.123	1.00802	0.488	-	-	probable membrane-associated zinc-dependent metalloprotease
SYNPCC7002_A0593	0.636076	0.0122	0.862883	0.1977	3.12859	<0.0001	1.36392	0.0122	0.848014	0.3669	1.03918	0.4641	0	0.0129	-	-	conserved hypothetical protein
SYNPCC7002_A0594	0.794899	0.025	0.937223	0.2743	0.82874	0.0505	1.05047	0.3156	0.219531	0.0016	0.427983	0.0154	0.137675	0.0006	-	-	"Uncharacterized protein, microcin C7 resistance MccF like protein"
SYNPCC7002_A0595	1.84366	<0.0001	0.90434	0.2912	1.37147	0.0162	1.18525	0.1423	0.425487	<0.0001	2.81862	<0.0001	0.714741	0.0089	calvinCycle	tpiA	triosephosphate isomerase
SYNPCC7002_A0596	2.24761	<0.0001	1.80134	<0.0001	0.781253	<0.0001	1.59344	<0.0001	0.896565	0.2578	3.50239	<0.0001	0.536199	0.0019	PorphyrinChlorophyllMetabolism	chlD	magnesium chelatase ATPase subunit D (Mg-protoporphyrin IX chelatase subunit D)
SYNPCC7002_A0597	0.47503	<0.0001	0.398477	<0.0001	1.46909	<0.0001	0.413343	<0.0001	0.61061	0.0606	0.964694	0.4443	0.668392	0.0934	-	folP	Dihydropteroate synthase
SYNPCC7002_A0598	0.422363	0.0005	0.366699	0.0002	0.94603	0.3783	0.444379	0.0008	0.542493	0.0033	0.585225	0.0069	0.116276	<0.0001	-	-	conserved hypothetical protein
SYNPCC7002_A0599	0.411752	<0.0001	0.407511	<0.0001	0.834786	0.0043	0.961762	0.2709	0.603414	<0.0001	1.28126	0.0001	0.16218	<0.0001	AminoAcyl-tRNA	argS	arginyl-tRNA synthetase
SYNPCC7002_A0600	0.669759	0.0281	1.09974	0.281	1.74688	<0.0001	1.02669	0.4404	1.1629	0.305	1.66563	0.0188	0.673191	0.1539	-	-	"peptidase, M48 family, putative Zn-dependent protease with chaperone function"
SYNPCC7002_A0601	0.943255	0.4207	1.03631	0.4483	1.36409	0.102	1.05475	0.4247	2.80911	<0.0001	2.57716	<0.0001	1.65805	<0.0001	-	rdgB	"non-canonical purine NTP pyrophosphatase, rdgB/HAM1 family"
SYNPCC7002_A0602	0.638659	<0.0001	0.65603	<0.0001	0.608571	<0.0001	0.865636	<0.0001	1.05801	0.4052	2.69849	<0.0001	9.91779	<0.0001	-	hliA	CAB/ELIP/HLIP superfamily protein
SYNPCC7002_A0603	0.603702	<0.0001	0.647084	<0.0001	0.710616	<0.0001	1.01369	0.4168	1.35744	0.0014	0.662284	0.0023	0.596526	0.0004	-	-	Putative homoserine kinase type II (protein kinase fold)
SYNPCC7002_A0604	1.39167	0.0268	1.23555	0.123	0.856352	0.2389	1.14555	0.2358	2.1039	0.0174	1.39163	0.2266	0.329856	0.1003	-	-	conserved hypothetical protein
SYNPCC7002_A0605	0.970595	0.3372	1.43047	<0.0001	0.856864	0.0212	1.21276	0.0013	1.05752	0.3936	3.02689	<0.0001	1.24104	0.1271	GlycerolipidBiosynthesis	gldA	"glycerol dehydrogenase, iron containing"
SYNPCC7002_A0606	0.900439	0.0034	0.535457	<0.0001	0.989382	0.3859	1.11439	0.0009	0.464077	0.0143	2.00126	<0.0001	0.760453	0.1635	PurineMetabolism	purK	"phosphoribosylaminoimidazole carboxylase, ATPase subunit"
SYNPCC7002_A0607	0.553611	0.0183	0.667567	0.0594	2.51352	<0.0001	0.569806	0.0217	2.51917	0.0044	3.84357	<0.0001	2.88495	0.0006	-	-	conserved hypothetical protein
SYNPCC7002_A0608	0.943966	0.1867	1.06531	0.1492	1.42861	<0.0001	0.74737	<0.0001	1.84749	0.0001	1.80975	0.0002	5.03401	<0.0001	transcription	-	regulatory component
SYNPCC7002_A0609	1.083	0.3594	0.979446	0.4641	1.36585	0.0582	0.851493	0.2611	0.385035	0.0778	0.919153	0.4247	3.72551	<0.0001	-	-	conserved hypothetical protein
SYNPCC7002_A0610	0.943625	0.2912	0.810004	0.0322	1.71855	<0.0001	1.39923	0.0001	1.32827	0.1357	0.979816	0.4721	0.90054	0.3707	PyrimidineMetabolism	pyrF/pyrE	PyrF/pyrE bifunctional enzyme: Orotidine 5'-phosphatedecarboxylase (OMP decarboxylase) (OMPDCase)(OMPdecase)
SYNPCC7002_A0611	0.785753	0.0336	0.821162	0.0643	1.03061	0.3974	1.13823	0.119	0.869047	0.3632	2.42034	0.0001	3.50362	<0.0001	ABC-transporter	-	ABC transporter permease protein
SYNPCC7002_A0613	1.0268	0.4286	0.882859	0.2148	0.878328	0.2061	1.12321	0.2033	0.846473	0.2776	1.11812	0.3228	2.15374	<0.0001	-	-	"SNF2 helicase, putative"
SYNPCC7002_A0614	2.68401	0.0003	2.12927	0.011	0.748265	0.305	0.686593	0.2643	1.9192	<0.0001	1.50117	0.0119	0.599236	0.0351	RNA-synth	rpoZ	DNA-directed RNA polymerase omega chain (RNAP omega subunit)
SYNPCC7002_A0615	1.28437	0.1003	1.21288	0.1685	1.19437	0.1894	0.964472	0.4364	0.959979	0.3409	0.93303	0.2451	0.184296	<0.0001	-	-	two-component response regulator ycf55-like protein
SYNPCC7002_A0616	0.662855	<0.0001	0.983752	0.3974	1.50476	<0.0001	0.976719	0.352	0.782839	0.1271	1.2334	0.1112	0.168323	<0.0001	-	mutT	"mutator, NUDIX family protein"
SYNPCC7002_A0617	1.27199	0.1977	1.26601	0.2033	1.03892	0.4522	0.611885	0.1112	0.963714	0.4562	1.19169	0.2743	0.0725251	0.0018	-	-	"endoribonuclease L-PSP, putative"
SYNPCC7002_A0618	2.09875	<0.0001	1.4209	<0.0001	1.06467	0.242	1.35596	0.0001	1.20049	<0.0001	1.30041	<0.0001	0.23456	<0.0001	-	deaD	ATP-dependent RNA helicase DeaD
SYNPCC7002_A0619	1.70354	<0.0001	1.36947	0.0044	1.28715	0.0207	1.3483	0.0068	0.747919	<0.0001	1.05126	0.209	0.883121	0.0329	-	-	tRNA modifying enzyme MiaB-like protein
SYNPCC7002_A0620	1.06435	0.4247	1.06467	0.4247	0.567438	0.1003	1.18954	0.2877	0.703257	0.0233	0.475067	0.0002	0.239285	<0.0001	HistidineMetabolism	hisG	ATP phosphoribosyltransferase
SYNPCC7002_A0621	0.8757	0.0287	0.689193	<0.0001	0.728406	<0.0001	0.810344	0.0019	0.822213	0.0008	1.01267	0.4129	0.0924447	<0.0001	HistidineMetabolism	hisZ	ATP phosphoribosyltransferase regulatory subunit
SYNPCC7002_A0622	0.421069	<0.0001	0.858841	0.0001	1.02367	0.2611	0.760731	<0.0001	0.958839	0.3483	0.795363	0.0256	0.337431	<0.0001	chaperone	-	DnaJ-like protein
SYNPCC7002_A0623	0.792478	0.1446	1.08208	0.3372	1.02297	0.4522	0.999584	>0.495	0.87367	<0.0001	0.995407	0.3974	0.747144	<0.0001	-	-	Inositol-1-monophosphatase family protein
SYNPCC7002_A0624	0.72389	0.0162	1.01369	0.4562	0.742143	0.0228	0.994757	0.484	0.354752	0.0023	0.993345	0.488	0.162348	0.0001	PET/Fd-rubredoxin	petF	ferredoxin [2Fe-2S] II
SYNPCC7002_A0626	0.478511	0.0002	0.411386	<0.0001	0.797944	0.0885	0.658706	0.011	0.611572	0.0212	0.814197	0.166	0.0568983	<0.0001	ABC-transporter	-	ABC transporter ATP binding protein
SYNPCC7002_A0627	0.382191	0.0344	0.259235	0.0146	1.15682	0.3228	0.437079	0.0485	0.248333	0.123	0.23455	0.119	0.0406272	0.0694	-	-	Protein of unknown function PF01724
SYNPCC7002_A0628	0.891537	0.2611	0.778758	0.0968	1.05637	0.3707	0.885289	0.2514	0.789727	0.0122	1.01234	0.4483	0.301228	<0.0001	AminoAcyl-tRNA	thrS	threonyl-tRNA synthetase
SYNPCC7002_A0629	0.840476	0.3264	0.437188	0.0582	0.897872	0.3859	0.48059	0.0735	0.113257	0.1736	0.594803	0.3336	0	0.1446	-	-	hypothetical protein
SYNPCC7002_A0630	0.773184	0.1357	0.621559	0.0329	1.0587	0.3897	0.526324	0.0107	0.559478	0.1922	0.186981	0.0548	0.421039	0.1271	DNA-stuff	ruvC	Holliday juction resolvase
SYNPCC7002_A0631	0.945171	0.2061	1.00564	0.4681	1.43043	<0.0001	0.349707	<0.0001	0	0.0001	1.58435	0.0166	1.2883	0.1469	-	-	conserved hypothetical protein
SYNPCC7002_A0632	0.688504	0.0344	0.807482	0.1292	0.342572	0.0001	0.711881	0.0455	1.32775	0.2061	1.35588	0.1867	0.943694	0.4443	-	-	Protein of unknown function (DUF433)
SYNPCC7002_A0633	0.339137	0.0001	0.258282	<0.0001	0.459227	0.0011	0.377636	0.0002	0.143049	0.0055	0.382463	0.0336	0.161479	0.0066	-	-	conserved hypothetical protein
SYNPCC7002_A0634	0.511497	<0.0001	1.09651	0.1292	0.602082	<0.0001	1.3324	0.0001	0.21135	0.0125	0.565077	0.1075	0.0795266	0.0044	Fe/ABC-transporter	-	"Fe3+ ABC transporter, permease protein"
SYNPCC7002_A0635	0.68171	0.0003	1.05323	0.281	0.515854	<0.0001	1.33996	0.0001	0.474762	0.121	1.80305	0.0367	1.46162	0.1515	Fe/ABC-transporter	-	"Fe3+ ABC transporter, periplasmic iron-binding protein"
SYNPCC7002_A0636	1.19783	0.0274	1.48687	<0.0001	1.17299	0.0465	1.02739	0.3936	0.799282	0.2266	1.57847	0.0158	0.068353	0.0003	-	cpdA	"Putative 3',5'-cyclic-nucleotide phosphodiesterase"
SYNPCC7002_A0637	0.547522	0.0011	1.14039	0.1711	0.376648	<0.0001	0.882309	0.2119	0.332134	0.0016	0.807284	0.1977	0.170421	0.0001	FeUptake	-	"iron compound TonB-dependent receptor, putative"
SYNPCC7002_A0638	0.546959	0.0643	0.802926	0.2546	0.755793	0.2061	0.883873	0.3483	1.54465	0.1379	1.4571	0.1788	1.17181	0.3669	-	-	hypothetical protein
SYNPCC7002_A0639	0.225396	0.0003	0.698134	0.0885	1.00329	0.496	0.502898	0.0132	1.00837	0.492	0.231801	0.0594	0.040151	0.0256	antenna	cpcG	phycocyanin-associated phycobilisome rod-core linker polypeptide
SYNPCC7002_A0640	0.819133	0.1075	1.14578	0.1587	0.495874	0.0003	1.06792	0.3192	0.340853	0.0001	1.76569	<0.0001	0.448896	0.0006	-	-	WD40-like Beta Propeller Repeat
SYNPCC7002_A0641	0.707139	0.0154	0.967085	0.4052	0.874425	0.1762	0.853074	0.1401	0.549169	0.1539	0.887091	0.3974	0.861004	0.3745	transcription	ompR	"transcriptional regulator protein, LuxR family"
SYNPCC7002_A0642	0.843577	0.2981	0.577342	0.0749	1.4147	0.0793	0.990801	0.488	0.790746	0.3446	1.95562	0.0336	2.32082	0.0057	-	-	conserved hypothetical protein
SYNPCC7002_A0643	1.0751	0.281	1.42604	0.0005	1.01111	0.4641	0.873822	0.1635	1.56088	<0.0001	1.75776	<0.0001	0.165984	<0.0001	NiCoStuff	cynS	cyanate hydratase
SYNPCC7002_A0644	0.606253	<0.0001	0.640692	<0.0001	0.835038	0.0174	0.810172	0.0078	0.860712	<0.0001	1.00155	0.4364	0.0917844	<0.0001	-	-	conserved hypothetical protein TIGR00701
SYNPCC7002_A0645	0.609075	0.0436	0.955949	0.4247	0.731572	0.121	1.1001	0.33	1.04564	0.3707	0.762457	0.0455	0	<0.0001	-	-	conserved hypothetical protein
SYNPCC7002_A0646	0.820694	0.0735	0.761252	0.0268	0.859879	0.1292	0.613672	0.0009	1.09096	0.3745	0.641915	0.1038	0.115636	0.0009	-	-	hypothetical protein
SYNPCC7002_A0647	0.88439	0.3707	1.68852	0.0233	1.56152	0.0526	1.39068	0.1292	1.32685	0.0985	1.205	0.209	0	<0.0001	-	-	conserved hypothetical protein
SYNPCC7002_A0648	0.43483	0.0005	0.386354	0.0002	1.14298	0.2005	0.745918	0.0681	0.812628	0.305	0.828005	0.3192	0.0745792	0.0059	-	yjeF	"Carbohydrate kinase family, YjeF-related protein"
SYNPCC7002_A0649	0.471562	0.0012	0.524889	0.0032	0.741116	0.0681	0.767445	0.0901	0.932349	0.3936	0.584245	0.0516	0.0730882	0.0001	DNA_repair	mutL	DNA mismatch repair protein
SYNPCC7002_A0650	0.638426	0.0793	0.554286	0.0418	0.154592	0.0005	0.525682	0.0329	0.388728	0.0294	0.649577	0.1401	0.609459	0.1131	-	-	conserved hypothetical protein (DUF820)
SYNPCC7002_A0651	0.496003	0.1131	0.338057	0.0559	0.130549	0.0183	0.394599	0.0735	0.249727	0.015	0.596146	0.121	0.234917	0.0132	-	-	hypothetical protein
SYNPCC7002_A0652	1.27356	<0.0001	1.00363	0.4721	0.943712	0.1492	1.0032	0.4761	0.636294	0.0708	1.2988	0.1151	0.712211	0.123	ValineLeucineIsoleucineMetabolism	ilvD	dihydroxy-acid dehydratase
SYNPCC7002_A0653	0.749829	<0.0001	1.1972	0.0009	0.966681	0.2981	1.17313	0.0031	0.429661	<0.0001	0.520972	<0.0001	0.655562	0.0002	-	-	conserved hypothetical protein
SYNPCC7002_A0654	0.101714	0.1423	0.177162	0.1635	1.37686	0.3264	0.33927	0.2148	0.562884	0.0003	2.8845	<0.0001	892.504	<0.0001	chaperone	hspA	small heat shock protein
SYNPCC7002_A0655	1.64876	<0.0001	0.920826	0.3015	1.71603	<0.0001	1.09494	0.2676	1.11512	0.3085	1.47048	0.0197	0.435683	0.0068	pyruvate	pdhB	pyruvate dehydrogenase E1 beta chain
SYNPCC7002_A0656	1.50501	0.0026	1.02915	0.4364	1.47618	0.0043	1.4401	0.0075	1.11069	0.1922	1.65908	<0.0001	0.759368	0.0294	ProteinExport	secD	protein-export membrane protein SecD
SYNPCC7002_A0657	1.16602	0.2451	1.10543	0.33	1.4239	0.0384	1.17254	0.2358	1.73312	0.0001	1.99888	<0.0001	0.447546	0.0021	ProteinExport	secF	protein-export membrane protein SecF
SYNPCC7002_A0658	0.90592	0.3557	1.03388	0.4483	0.881376	0.3228	1.20253	0.2148	0.680588	<0.0001	0.696297	<0.0001	0.209054	<0.0001	-	-	conserved hypothetical membrane protein
SYNPCC7002_A0659	0.664269	0.2266	0.843162	0.3632	0.634934	0.209	0.919598	0.4286	0	0.0032	0.563371	0.117	0	0.0032	transcription/2component	-	two component sensor histidine kinase
SYNPCC7002_A0660	0.528153	0.1038	0.78244	0.281	1.48444	0.0968	0.612632	0.1492	1.74183	0.0505	4.93928	<0.0001	2.97915	<0.0001	-	-	HNH endonuclease domain protein
SYNPCC7002_A0661	0.491065	0.0116	0.531415	0.0183	1.18147	0.209	0.55799	0.0244	0.553773	0.119	3.55344	<0.0001	3.16727	<0.0001	-	-	conserved hypothetical protein
SYNPCC7002_A0662	0.353944	<0.0001	0.36583	<0.0001	0.91828	0.2643	0.549339	0.0003	0.47367	0.2327	0.365316	0.1894	0.137102	0.1151	-	-	"potassium transporter, Trk family protein"
SYNPCC7002_A0663	0.638521	0.0004	0.769957	0.0162	0.579807	<0.0001	0.730223	0.006	0	0.1469	0.805314	0.4207	0	0.1469	-	-	conserved hypothetical protein
SYNPCC7002_A0664	0.318143	0.0043	0.38363	0.0089	1.2037	0.2177	1.00054	>0.495	0.575199	0.1949	0.686555	0.2643	0.154597	0.0436	NiCoStuff	-	nitrilase
SYNPCC7002_A0665	0.497139	0.1977	0.199824	0.0869	1.00317	0.496	0.758048	0.3409	1.187	0.2514	0.619849	0.0869	0.697881	0.1401	-	-	radical SAM domain protein
SYNPCC7002_A0666	0.248182	0.0367	0.897806	0.4052	0	0.0084	0.283825	0.0436	0.341376	0.2946	0.570451	0.3632	1.92679	0.2236	-	-	"acetyltransferase, GNAT family"
SYNPCC7002_A0667	2.62677	<0.0001	1.35749	0.0721	1.98769	<0.0001	1.39472	0.0537	3.74966	<0.0001	1.7285	0.1093	0.486524	0.1922	-	-	"phosphoribosylformylglycinamidine synthase II related protein, AIR synthase related protein"
SYNPCC7002_A0668	1.62774	<0.0001	1.19949	0.0136	1.6423	<0.0001	0.620504	<0.0001	2.31596	<0.0001	2.38157	<0.0001	1.34069	0.0256	-	-	"lipoprotein, putative"
SYNPCC7002_A0669	0.282604	<0.0001	0.523051	<0.0001	0.547053	<0.0001	0.68396	<0.0001	0.404131	0.0004	1.46318	0.0043	0.253443	<0.0001	-	-	conserved hypothetical protein
SYNPCC7002_A0670	0.675317	0.1894	0.438483	0.0643	0.786179	0.281	0.564375	0.119	0.647406	0.0026	2.42125	<0.0001	0.232005	<0.0001	-	-	conserved hypothetical protein
SYNPCC7002_A0671	1.19714	0.0951	1.21361	0.0778	0.897864	0.2483	1.29637	0.0239	0.456774	0.0001	3.40383	<0.0001	5.78334	<0.0001	-	pdxA	4-hydroxythreonine-4-phosphate dehydrogenase
SYNPCC7002_A0672	0.583396	<0.0001	0.744265	0.0001	0.84453	0.0116	0.870235	0.0294	1.72387	0.0019	3.49542	<0.0001	9.57163	<0.0001	-	msrB	methionine-R-sulfoxide reductase
SYNPCC7002_A0673	0.812581	0.1562	0.186637	<0.0001	1.58113	0.0009	0.420388	0.0009	3.15403	<0.0001	0.363482	0.0427	0.20462	0.0158	-	-	conserved hypothetical protein
SYNPCC7002_A0674	1.80265	0.0027	1.32461	0.1314	1.44933	0.0606	1.25625	0.1867	1.62268	0.0007	2.38779	<0.0001	3.78195	<0.0001	ArginineProlineMetabolism	argF	ornithine carbamoyltransferase
SYNPCC7002_A0675	1.0216	0.4443	0.966799	0.4168	0.821977	0.1271	0.924301	0.3156	0.577171	0.0162	0.756739	0.1093	0.167059	<0.0001	FattyAcidBiosynthesis	fadD	long-chain-fatty-acid CoA ligase (AMP-forming)
SYNPCC7002_A0676	1.24534	0.102	1.05955	0.3783	1.00802	0.484	0.704651	0.063	0.769018	0.0548	2.24097	<0.0001	0.228654	<0.0001	-	-	conserved hypothetical protein
SYNPCC7002_A0677	0.888083	0.2843	1.11551	0.2776	1.17603	0.1841	1.45996	0.0091	0.697204	0.1271	3.39806	<0.0001	0.655858	0.0985	PhenylalanineTyrosineTryptophanBiosynthesis	tyrA	Prephenate dehydrogenase
SYNPCC7002_A0678	0.498487	<0.0001	0.798331	<0.0001	0.860505	0.0001	0.913013	0.0084	0.418843	<0.0001	0.387445	<0.0001	1.36494	<0.0001	-	pcm	protein-L-isoaspartate O-methyltransferase
SYNPCC7002_A0679	0.60367	0.0166	0.474737	0.0023	1.4697	0.0057	0.855453	0.2177	0.518515	0.166	1.26255	0.2981	0.613191	0.2177	-	-	conserved hypothetical protein
SYNPCC7002_A0680	0.626221	<0.0001	1.24056	0.0028	1.18466	0.017	0.818464	0.0183	1.45155	0.1131	0.977479	0.4761	0.448365	0.0708	-	-	MOSC domain protein
SYNPCC7002_A0681	1.11871	0.117	0.975682	0.4052	1.0382	0.352	1.3538	0.0002	0.692164	0.0006	1.4167	<0.0001	0.531682	<0.0001	PhenylalanineTyrosineTryptophanBiosynthesis	trpE	anthranilate synthetase alpha-subunit
SYNPCC7002_A0682	1.21451	0.1401	1.85565	<0.0001	1.27738	0.0808	1.33477	0.0455	1.34986	0.0643	0.853572	0.2643	0.0201557	<0.0001	PS1	psaD	photosystem I subunit II
SYNPCC7002_A0683	0.755366	0.2206	0.718172	0.1867	1.07723	0.4052	0.681111	0.1587	0.71053	0.0934	0.333934	0.0012	0.0208873	<0.0001	-	-	"carbohydrate esterase, family 1 protein"
SYNPCC7002_A0684	1.0164	0.3859	0.782311	0.0001	1.47278	<0.0001	1.02017	0.3594	0.288532	0.001	1.97242	<0.0001	0.37012	0.0031	ribosome	rimK	ribosomal protein S6 modification protein
SYNPCC7002_A0685	1.49263	0.0694	1.34034	0.1539	0.913199	0.3974	1.27117	0.2061	1.2536	0.0655	1.30287	0.0359	0.37391	0.0001	ribosome	rimK	possible ribosomal protein S6 modification protein
SYNPCC7002_A0686	0.99205	0.484	1.31762	0.0708	0.913883	0.3446	1.24962	0.123	0.421057	<0.0001	1.23834	0.0329	0.190122	<0.0001	ABC-transporter	-	probable ABC transporter permease protein
SYNPCC7002_A0687	0.840142	0.0336	0.822209	0.0207	0.875294	0.0764	0.842439	0.0359	0.932904	0.3669	0.944131	0.3859	0.309007	0.0002	-	-	conserved hypothetical protein
SYNPCC7002_A0688	1.00974	0.4761	0.934041	0.3409	1.42349	0.004	0.88584	0.2389	0.832881	0.2177	1.07059	0.3707	0.265181	0.0003	-	-	hypothetical protein
SYNPCC7002_A0689	0.553021	0.0018	0.787526	0.0838	1.27535	0.0367	0.960711	0.3974	1.31996	0.0446	1.10601	0.2877	0.426941	0.0011	transcription/2component	-	two-component hybrid sensor and regulator
SYNPCC7002_A0690	0.747585	0.0021	0.632199	<0.0001	0.661209	0.0001	1.14918	0.0455	0.959604	0.4483	0.96623	0.4602	1.31933	0.1611	CO2-conc-fix	-	"probable bicarbonate transporter, ICT family protein"
SYNPCC7002_A0691	0.567855	0.0951	0.659383	0.1515	0.509273	0.0681	1.20261	0.2709	0.218044	0.0735	0.801591	0.3557	0.225625	0.0764	ribosome	-	probable ribosome-associated GTPase A
SYNPCC7002_A0692	0.416416	0.011	0.638126	0.0778	0.892796	0.3372	1.09134	0.3594	0.348216	0.0136	1.31779	0.1401	0.867086	0.3264	-	-	conserved hypothetical protein
SYNPCC7002_A0693	0.601262	0.0075	0.633085	0.0125	1.19679	0.1151	0.799723	0.1112	0.474319	<0.0001	2.0359	<0.0001	1.33566	<0.0001	chaperone	dnaJ	chaperone protein DnaJ
SYNPCC7002_A0694	0.671695	0.0018	0.962714	0.3707	0.945214	0.3121	0.950093	0.33	0.724777	0.0038	1.35531	0.0003	0.470764	<0.0001	chaperone	dnaK	"chaperone protein DnaK, Heat shock 70 kDa protein 1"
SYNPCC7002_A0695	1.1166	0.1736	0.954642	0.3594	1.36205	0.0018	0.977631	0.4286	0.766595	0.0384	2.01791	<0.0001	0.660838	0.0051	chaperone	grpE	heat shock protein
SYNPCC7002_A0696	0.747648	0.0008	0.827713	0.0158	0.877887	0.063	1.10195	0.102	0.598433	<0.0001	1.01087	0.409	0.642491	<0.0001	ProteinExport	gspE	general secretion pathway protein E
SYNPCC7002_A0697	0.700109	0.1056	1.01161	0.4801	0.94081	0.4013	1.20443	0.1977	0.587043	0.1093	0.889289	0.3707	0.289017	0.017	motility	pilT	twitching motility protein
SYNPCC7002_A0698	0	0.2005	0	0.2005	0	0.2005	1.62519	0.2981	No_transcription_detected_at_all	-	No_transcription_detected_at_all	-	No_transcription_detected_at_all	-	-	-	hypothetical protein
SYNPCC7002_A0699	0.478709	<0.0001	0.702572	0.0021	0.981866	0.4325	1.10392	0.1587	0.513516	<0.0001	1.1247	0.1423	0.759769	0.0197	motility	pilC	type IV pilus biogenesis protein
SYNPCC7002_A0700	0.283558	0.0066	0.386525	0.017	0.671696	0.1271	0.895297	0.3594	0.432179	0.1251	0.608156	0.2148	0.299563	0.0778	-	-	conserved hypothetical protein
SYNPCC7002_A0701	0.238252	0.0001	0.861882	0.2451	0.721145	0.0808	1.56669	0.0023	3.28395	<0.0001	1.20727	0.0001	0	<0.0001	-	-	conserved hypothetical protein
SYNPCC7002_A0702	0.646007	0.0073	0.654346	0.0087	1.17321	0.117	0.842213	0.1379	0.530932	0.1379	1.03507	0.4681	0.166482	0.0268	-	-	Protein of unknown function COG1565
SYNPCC7002_A0703	0.630141	0.1292	0.810508	0.281	1.1444	0.33	1.00889	0.488	1.01977	0.4207	1.46063	<0.0001	0.068521	<0.0001	PorphyrinChlorophyllMetabolism	hggT	homogentisate geranylgeranyl transferase
SYNPCC7002_A0704	0.608233	<0.0001	0.677016	<0.0001	0.849698	0.0228	0.936364	0.1977	1.50961	0.0934	0.807236	0.3085	0.492298	0.0951	-	-	"hydrolase, alpha/beta fold family domain protein"
SYNPCC7002_A0705	0.607473	<0.0001	0.469916	<0.0001	1.54382	<0.0001	1.03552	0.3085	1.0482	0.3897	1.77171	<0.0001	1.6094	0.0002	ABC-transporter	-	ABC-type transport protein
SYNPCC7002_A0706	1.66117	<0.0001	0.806811	0.0721	1.18719	0.0793	1.24011	0.0351	0.954966	0.4286	1.16834	0.2546	0.577501	0.0495	-	-	Inositol monophosphatase family protein
SYNPCC7002_A0707	1.37075	0.0409	1.55504	0.0047	1.14304	0.2514	1.36607	0.0436	0.911496	0.1003	1.28152	<0.0001	0.0971999	<0.0001	PorphyrinChlorophyllMetabolism	acsF	magnesium-protoporphyrin IX monomethyl ester aerobic oxidative cyclase (oxygen-dependent)
SYNPCC7002_A0708	2.85821	<0.0001	1.7943	<0.0001	1.44501	<0.0001	1.73361	<0.0001	2.08937	<0.0001	4.04871	<0.0001	2.15924	<0.0001	-	typA	GTP-binding protein
SYNPCC7002_A0709	0.579305	0.0002	0.803333	0.0505	1.18358	0.0618	0.811564	0.0571	0.9055	<0.0001	1.59959	<0.0001	0.0486744	<0.0001	-	-	conserved hypothetical protein
SYNPCC7002_A0710	0.997312	0.4801	1.0468	0.2005	1.09382	0.0465	0.972	0.3085	1.10532	0.352	0.91284	0.3745	0.192328	0.0016	-	glcE	glycolate oxidase subunit
SYNPCC7002_A0711	0.746477	0.0071	0.65603	0.0005	2.48923	<0.0001	0.600471	0.0001	0.811084	0.3336	1.92008	0.0174	0.593433	0.1762	-	-	conserved hypothetical protein
SYNPCC7002_A0712	1.06095	0.3783	0.959507	0.4168	1.02178	0.4562	1.17885	0.1814	0.808198	0.0222	1.78024	<0.0001	0.898501	0.1423	ABC-transporter	-	ABC-type transport protein
SYNPCC7002_A0713	0.288192	<0.0001	0.973041	0.305	2.00631	<0.0001	0.889869	0.0188	1.24554	0.1788	1.2669	0.1587	0.101885	0.0004	Phosphate/ABC-transporter	phnC	Phosphonates import ATP-binding protein phnC
SYNPCC7002_A0714	0.495293	0.0043	0.746556	0.0934	0.899498	0.3015	1.18949	0.1611	0.791056	0.0217	0.949043	0.3121	0.534258	<0.0001	-	-	Predicted hydrolase of the alpha/beta superfamily
SYNPCC7002_A0715	0.952713	0.4129	1.03619	0.4325	1.30049	0.0838	1.23908	0.1357	0.499956	0.0002	2.3038	<0.0001	1.90973	<0.0001	-	-	"radical SAM enzyme, Cfr family"
SYNPCC7002_A0716	0.598574	0.0262	0.750658	0.1151	1.28636	0.0838	0.780374	0.1446	0.369394	0.0418	1.11109	0.3821	1.28571	0.2177	ProteinExport	tatA/E/B	twin-arginine translocation protein
SYNPCC7002_A0717	1.14166	0.3483	1.37667	0.1515	0.94244	0.4364	1.12758	0.3632	0.896098	0.4052	2.36433	0.0008	0.310563	0.0559	-	-	conserved hypothetical protein
SYNPCC7002_A0718	1.55245	<0.0001	2.08683	<0.0001	1.00142	0.496	1.2879	0.0113	1.62848	<0.0001	1.038	0.3594	0.300064	<0.0001	-	-	"glycosyl transferase, group 1 family protein"
SYNPCC7002_A0719	0.774317	0.1587	1.00147	0.496	1.20021	0.1894	0.949792	0.4129	1.0806	0.3336	1.01297	0.4721	1.21487	0.1271	-	-	"multidrug efflux transporter, MFS family protein"
SYNPCC7002_A0720	1.37723	0.1711	0.656567	0.1922	0.824034	0.33	0.842456	0.3446	0.805459	0.0418	1.05753	0.305	0.541209	<0.0001	urease	ureE	urease accessory protein E
SYNPCC7002_A0721	0.486263	0.0051	0.293178	0.0002	0.34496	0.0005	0.434451	0.0023	0.0688881	0.0139	0.834579	0.3483	0.0810036	0.0146	-	-	HD domain protein
SYNPCC7002_A0722	0.611252	0.1093	1.01133	0.484	0.785238	0.2483	0.9754	0.4681	0.691057	0.063	0.655915	0.0446	0.166419	<0.0001	-	-	hypothetical protein
SYNPCC7002_A0723	0.314412	<0.0001	0.809123	0.0985	0.922656	0.3015	0.780523	0.0694	0.56547	<0.0001	0.832928	0.0062	0.29946	<0.0001	-	-	Pentapeptide repeats protein
SYNPCC7002_A0724	0.920055	0.025	1.14837	0.0001	0.659568	<0.0001	1.2737	<0.0001	0.457135	<0.0001	2.88845	<0.0001	0	<0.0001	-	betA	dehydrogenase subunit-like protein
SYNPCC7002_A0725	0.814566	0.0409	1.52793	<0.0001	0.958824	0.3483	0.698663	0.0024	0.563858	0.1314	4.78965	<0.0001	0.0884034	0.0094	cytOxidase	ctaEII	cytochrome oxidase II small subunit
SYNPCC7002_A0726	0.870375	0.1736	1.31901	0.0104	0.961225	0.3897	1.54014	<0.0001	0.661302	0.0838	4.04037	<0.0001	0.213842	0.0007	cytOxidase	ctaDII	cytochrome oxidase II large subunit
SYNPCC7002_A0727	0.934168	0.3859	1.18186	0.2119	0.625772	0.0495	1.06833	0.3821	0.512553	0.0045	4.02027	<0.0001	0.118079	<0.0001	cytOxidase	ctaCII	Cytochrome C oxidase subunit II
SYNPCC7002_A0728	0.710301	<0.0001	0.622917	<0.0001	0.488626	<0.0001	0.947696	0.1814	0.665202	<0.0001	3.05178	<0.0001	0.0910188	<0.0001	-	-	conserved hypothetical membrane protein
SYNPCC7002_A0729	0.775796	0.025	0.765399	0.0202	1.28083	0.0071	0.887211	0.1611	0.719437	0.1314	14.4665	<0.0001	1.21819	0.1922	-	-	conserved hypothetical membrane protein
SYNPCC7002_A0730	0.401152	<0.0001	0.552831	<0.0001	1.19687	0.0041	0.897866	0.0853	1.03798	0.4522	1.71308	0.0102	0.241092	0.0068	ValineLeucineIsoleucineMetabolism	cimA'	citramalate synthase'
SYNPCC7002_A0731	1.1431	0.3336	0.652926	0.1492	1.48718	0.0721	0.848577	0.3264	1.18087	0.33	0.887972	0.3897	0.944215	0.4443	-	-	conserved hypothetical protein
SYNPCC7002_A0732	1.37845	<0.0001	1.00946	0.4562	1.08594	0.1515	1.00775	0.4641	0.696402	0.0392	2.17563	<0.0001	1.69757	<0.0001	-	-	conserved hypothetical protein
SYNPCC7002_A0733	1.52252	<0.0001	0.86989	0.0035	1.07645	0.0559	1.39381	<0.0001	1.23697	0.0188	2.1947	<0.0001	0.241402	<0.0001	ATPase	atpG	"ATP synthase F1, gamma subunit"
SYNPCC7002_A0734	2.12886	<0.0001	1.44943	0.0294	1.38296	0.0537	1.7513	0.0008	1.08111	0.2236	1.65478	<0.0001	0.219047	<0.0001	ATPase	atpA	"ATP synthase F1, alpha subunit"
SYNPCC7002_A0735	1.61767	0.0901	0.786432	0.3228	0.90961	0.4207	1.07856	0.4325	1.12317	0.1635	1.52495	<0.0001	0.105657	<0.0001	ATPase	atpH	"ATP synthase F1, delta subunit"
SYNPCC7002_A0736	1.25115	0.2981	0.505302	0.1469	1.35671	0.2236	0.925076	0.4364	0.652747	0.1492	2.1698	0.0002	0.237692	0.0113	ATPase	atpF	ATP synthase B chain (Subunit I)
SYNPCC7002_A0737	1.60044	0.123	0.544323	0.1894	0.850576	0.3859	0.813119	0.3594	0.64433	0.0968	3.71322	<0.0001	1.18116	0.2546	ATPase	atpG	ATP synthase B chain (Subunit II)
SYNPCC7002_A0738	1.77883	<0.0001	1.16677	0.1611	2.21048	<0.0001	0.915119	0.3085	1.51134	<0.0001	0.987798	0.4286	0.37836	<0.0001	ATPase	atpE	ATP synthase C chain (Lipid-binding protein)
SYNPCC7002_A0739	3.04925	<0.0001	1.08098	0.3821	0.99483	0.492	1.36301	0.0918	1.97188	<0.0001	0.751987	0.119	0.0580387	<0.0001	ATPase	atpB	"ATP synthase F0, A subunit"
SYNPCC7002_A0740	2.33035	<0.0001	1.20276	0.1469	0.555077	0.0107	1.04734	0.4052	0.928271	0.3632	0.462998	0.004	0.0549752	<0.0001	ATPase	atp1	ATP synthase subunit I
SYNPCC7002_A0741	1.65213	0.0089	1.19533	0.2389	1.4002	0.0735	1.32258	0.121	0.797954	0.1762	2.00011	<0.0001	1.02359	0.4562	-	-	"oxidoreductase, aldo/keto reductase family protein"
SYNPCC7002_A0742	1.18762	0.0136	0.744686	0.0013	1.58168	<0.0001	0.950729	0.281	1.36639	0.0655	1.41934	0.0418	0.277916	0.0015	-	-	conserved hypothetical protein
SYNPCC7002_A0743	1.05439	0.3156	1.13631	0.117	1.09135	0.2119	1.2206	0.0268	0.76872	0.0003	2.12979	<0.0001	0.672057	<0.0001	TerpenoidBiosynthesis	ispG	4-hydroxy-3-methylbut-2-en-1-yl diphosphate synthase
SYNPCC7002_A0744	1.09327	0.0005	1.2503	<0.0001	1.14244	<0.0001	1.28749	<0.0001	1.09125	0.1271	2.68535	<0.0001	0.573913	<0.0001	-	-	DRTGG domain protein
SYNPCC7002_A0745	0.9619	0.3897	1.03382	0.4013	1.20258	0.0708	0.621764	0.003	0.955395	0.4443	0.907812	0.3821	0.52867	0.0655	-	-	conserved hypothetical protein
SYNPCC7002_A0746	1.94257	<0.0001	1.15472	0.0485	1.20081	0.0158	1.07949	0.1977	0.507763	0.102	4.00675	<0.0001	1.32681	0.2005	-	dusA	Dihydrouridine synthase A
SYNPCC7002_A0747	1.16525	0.1949	1.18157	0.1711	0.400796	0.0008	1.21145	0.1335	1.16099	0.1038	2.69921	<0.0001	0.0474844	<0.0001	-	-	conserved hypothetical protein
SYNPCC7002_A0748	3.1665	<0.0001	1.50418	0.1112	0.145219	0.0192	1.20709	0.3085	0.876974	0.2743	1.63786	0.0008	0	<0.0001	-	gidB	glucose inhibited division protein B
SYNPCC7002_A0749	1.96436	<0.0001	1.41628	<0.0001	1.55417	<0.0001	1.38851	<0.0001	1.36615	0.0006	1.92729	<0.0001	0.678099	0.0021	ATPase	atpD	ATP synthase beta chain
SYNPCC7002_A0750	1.74465	<0.0001	0.992687	0.4602	1.20017	0.0023	1.84405	<0.0001	1.07449	0.3015	2.53338	<0.0001	0.636921	0.0054	ATPase	atpC	"ATP synthase F1, epsilon subunit"
SYNPCC7002_A0751	1.34614	0.2206	0.637047	0.2119	0.466726	0.119	0.52633	0.1469	0.824922	0.3085	1.98936	0.0025	0.616199	0.1379	ribosome	-	probable 30S ribosomal protein PSRP-3
SYNPCC7002_A0752	0.998004	0.496	1.05963	0.4286	0.569959	0.102	1.34232	0.1562	0.381901	<0.0001	0.997864	0.492	0.450699	<0.0001	-	-	conserved hypothetical protein
SYNPCC7002_A0753	1.86952	0.0002	1.39451	0.0516	0.652926	0.0749	1.31227	0.0985	0.973921	0.4052	2.44791	<0.0001	1.16603	0.0606	transcription	nusA	transcription termination factor NusA
SYNPCC7002_A0754	0.931471	0.352	0.417191	0.0006	0.604156	0.0136	1.03481	0.4247	0.381153	0.0582	0.649658	0.1867	0.473286	0.0901	-	-	Protein of unknown function (DUF448)
SYNPCC7002_A0755	1.3338	0.0007	0.906057	0.1841	0.888872	0.1423	1.27863	0.0038	0.821043	0.0008	2.43069	<0.0001	0.526052	<0.0001	ribosome	infB	Translation initiation factor IF-2
SYNPCC7002_A0756	1.06406	0.409	0.728237	0.1611	1.00103	>0.495	0.937319	0.409	0.979165	0.4522	1.16119	0.1788	0.297128	<0.0001	pentosePpathway	deoC	deoxyribose-phosphate aldolase
SYNPCC7002_A0757	0.574872	0.0089	0.77639	0.1056	0.626412	0.0188	0.907256	0.3015	1.0724	0.4522	0.403203	0.1685	0.20176	0.0985	DNA_repair	recO	DNA repair protein RecO
SYNPCC7002_A0758	1.27996	0.0003	1.35635	<0.0001	1.40881	<0.0001	0.772554	0.0026	1.32777	0.0359	1.50158	0.003	0.462605	0.0016	-	-	conserved hypothetical protein
SYNPCC7002_A0759	0.782931	0.0062	0.610883	<0.0001	1.4637	<0.0001	1.26405	0.0011	1.40829	0.1314	2.68948	<0.0001	0.189253	0.0132	Phosphate/ABC-transporter	phnE	probable phosphonate ABC transporter
SYNPCC7002_A0760	1.36913	0.0301	1.10064	0.305	0.759754	0.1093	1.37221	0.0287	0.986024	0.305	1.46231	<0.0001	1.29857	<0.0001	-	-	Ycf66-like protein
SYNPCC7002_A0761	0.619033	0.0336	0.633357	0.0392	1.0788	0.352	1.12626	0.2709	0.568491	0.1131	0.59998	0.1314	0.675509	0.1814	-	-	WD40-like Beta Propeller Repeat Protein
SYNPCC7002_A0762	2.37107	0.0001	3.4945	<0.0001	0.930326	0.4247	1.90816	0.0059	0.932225	0.3557	5.82474	<0.0001	3.20274	<0.0001	-	-	conserved hypothetical protein
SYNPCC7002_A0763	0.678326	<0.0001	0.272652	<0.0001	0.912521	0.1038	0.905034	0.0869	0.519435	0.2061	1.85999	0.0708	1.74511	0.1003	-	-	"hydrolase, alpha/beta fold family"
SYNPCC7002_A0764	0.954734	0.3974	0.771232	0.0934	0.981974	0.4602	0.885139	0.2546	0.593948	0.0853	1.94278	0.0007	3.44746	<0.0001	ABC-transporter	-	ABC-type transport protein
SYNPCC7002_A0765	1.52827	<0.0001	0.614284	<0.0001	0.256989	<0.0001	0.776778	0.0001	0.567707	0.209	1.26488	0.3085	0	0.0301	-	-	O-methyltransferase
SYNPCC7002_A0766	1.17521	0.0537	1.14901	0.0853	0.672972	0.0013	0.980744	0.4286	0.440606	0.0409	1.22711	0.2389	0.236844	0.0089	-	-	"glycosyl transferase, group 2 family protein"
SYNPCC7002_A0767	1.7865	<0.0001	1.20103	<0.0001	0.598164	<0.0001	1.06673	0.0808	0.77618	0.2206	1.41493	0.0764	0.331887	0.0107	ProteinExport	lepB	signal peptidase I
SYNPCC7002_A0768	1.09311	0.3192	0.988593	0.4761	0.689305	0.0582	0.781313	0.1335	0.622627	0.3121	2.22092	0.0548	0	0.0951	-	-	conserved hypothetical membrane protein
SYNPCC7002_A0769	0.812763	0.2206	0.83487	0.2483	1.13893	0.2843	1.27374	0.1292	0.80723	0.2451	0.437957	0.0217	0.907287	0.3707	ABC-transporter	-	ABC-type transport protein
SYNPCC7002_A0770	0.99327	0.492	1.07238	0.4207	1.06624	0.4286	1.05667	0.4404	0.550911	0.0132	0.85189	0.2327	0.603325	0.025	-	-	conserved hypothetical protein
SYNPCC7002_A0771	0.936303	0.3632	1.07258	0.3446	0.708505	0.0526	1.25815	0.0749	0.466936	0.0885	2.16074	0.0016	1.28395	0.2358	molybdenum	moeA	molybdopterin biosynthesis protein
SYNPCC7002_A0772	0.552022	0.166	0.665651	0.2358	0.417718	0.1038	1.42043	0.1814	4.77791	0.0002	4.65736	0.0002	4.49457	0.0004	-	-	conserved hypothetical membrane protein
SYNPCC7002_A0773	1.39116	<0.0001	1.01081	0.4168	0.917738	0.0526	0.999445	0.496	1.30349	0.0009	1.10963	0.1292	0.37017	<0.0001	ArginineProlineMetabolism/AlanineAspartateGlutamateMetabolism	gdhA	Glutamate/Leucine/Phenylalanine/Valine dehydrogenase
SYNPCC7002_A0774	0.60113	0.0007	1.14222	0.1271	1.29571	0.0091	0.864534	0.1401	1.17385	0.0985	1.23387	0.0409	1.08643	0.2611	-	-	Protein of unknown function (DUF1350)
SYNPCC7002_A0775	0.53878	0.0495	1.36434	0.0968	0.815396	0.2546	0.955043	0.4364	1.46539	0.1736	0.753453	0.3085	0.95434	0.4641	-	-	conserved hypothetical protein
SYNPCC7002_A0776	0.398129	0.0032	0.640109	0.0516	1.60676	0.003	0.885319	0.3015	0.785278	0.3783	1.55081	0.2148	1.2088	0.3821	-	-	conserved hypothetical protein
SYNPCC7002_A0777	1.7128	0.0655	1.72114	0.063	1.38249	0.209	0.750868	0.2981	0.61599	0.2266	0.780878	0.3336	0.0399628	0.0307	-	-	conserved hypothetical protein
SYNPCC7002_A0778	0.368274	<0.0001	0.554334	<0.0001	0.857165	0.0002	0.824173	<0.0001	0.761971	0.0001	0.787243	0.0006	0.244066	<0.0001	-	-	conserved hypothetical protein
SYNPCC7002_A0779	0.405294	<0.0001	0.853322	0.0228	0.691265	<0.0001	0.95275	0.2611	0.808121	0.2776	0.454013	0.0455	0.340778	0.0207	-	-	conserved hypothetical protein
SYNPCC7002_A0780	0.454808	0.0281	0.521005	0.0465	1.30779	0.1401	0.481115	0.0344	0.641413	0.2743	3.52808	<0.0001	7.54219	<0.0001	-	-	hypothetical protein
SYNPCC7002_A0781	0.681375	0.123	1.01496	0.4801	2.00174	0.0001	1.51262	0.0307	0.939146	0.1611	0.529417	<0.0001	0.489624	<0.0001	-	-	conserved hypothetical membrane protein
SYNPCC7002_A0782	1.96448	<0.0001	1.21814	0.0015	1.07752	0.1469	1.13183	0.0367	1.76468	0.001	1.22094	0.1867	0.223557	0.0008	-	-	conserved hypothetical protein
SYNPCC7002_A0783	0.731601	0.0329	0.867967	0.1814	0.607181	0.0035	0.951374	0.3707	0.958744	0.3557	1.09531	0.1949	1.01232	0.4562	-	-	Pentapeptide repeats protein
SYNPCC7002_A0785	1.40107	0.0537	1.09743	0.3483	0.797411	0.209	1.21883	0.1894	0.888986	0.33	1.48552	0.0262	0.971662	0.4562	-	lipA	lipoic acid synthetase
SYNPCC7002_A0786	0.535927	0.102	0.87204	0.3632	0.850166	0.3409	1.26271	0.2358	0.839757	0.3156	1.85932	0.0049	1.04669	0.4443	-	-	Protein of unknown function (DUF820)
SYNPCC7002_A0787	0.811565	0.1841	1.20103	0.1685	1.53529	0.0051	0.959758	0.4247	1.04801	0.4286	1.7837	0.0013	0.474675	0.0217	FeS-synthesis	nifS	Cysteine desulfurase
SYNPCC7002_A0788	1.58601	0.0002	1.50583	0.0011	0.71756	0.0446	1.00426	0.488	0.809319	0.1075	1.31772	0.0197	0.343572	<0.0001	-	rne	ribonuclease E
SYNPCC7002_A0789	1.96163	0.0008	1.99193	0.0006	1.875	0.0021	1.94817	0.001	0.531052	0.2061	0.950792	0.4641	0.0713656	0.0516	PurineMetabolism/PyrimidineMetabolism	-	MazG family protein
SYNPCC7002_A0790	0.681297	0.0154	0.385619	<0.0001	0.799614	0.0869	0.477025	0.0002	0.292074	<0.0001	0.894786	0.0089	0.405588	<0.0001	-	-	conserved hypothetical protein
SYNPCC7002_A0791	0.910861	0.3974	0.659013	0.1562	1.10281	0.3783	0.729172	0.209	0.638603	0.242	1.92083	0.0367	2.88351	0.0001	transcription	-	"transcriptional regulator, gntR family protein"
SYNPCC7002_A0792	0.844152	0.0107	0.686235	<0.0001	1.04788	0.2389	1.31791	<0.0001	0.684123	0.1379	4.19563	<0.0001	16.3741	<0.0001	?PyrimidineMetabolism	trxB	probable Thioredoxin reductase
SYNPCC7002_A0793	1.00285	0.488	1.01235	0.4483	0.932425	0.242	1.5883	<0.0001	1.37399	<0.0001	3.37578	<0.0001	30.1957	<0.0001	-	-	AhpC/TSA family protein
SYNPCC7002_A0794	2.30091	<0.0001	2.01784	<0.0001	0.553989	<0.0001	2.69115	<0.0001	1.46071	0.1711	2.03407	0.0162	2.10693	0.011	sulfurMetabolism	sac1	sodium/sulfate symporter
SYNPCC7002_A0795	2.85093	<0.0001	1.04628	0.4247	0.375185	0.006	0.56702	0.0409	0	0.0222	9.09985	<0.0001	6.58633	<0.0001	sulfurMetabolism/ABC-transporter	sbpA	sulfate-binding protein
SYNPCC7002_A0796	0	0.1271	1.36485	0.3372	0	0.1271	0.647207	0.3446	0	0.281	5.10374	0.0089	10.0559	<0.0001	-	-	conserved hypothetical protein
SYNPCC7002_A0797	0.851794	0.4129	0	0.0681	0.322279	0.1562	1.33942	0.3085	0.0583228	0.1423	1.75427	0.1949	1.42647	0.3156	sulfurMetabolism/ABC-transporter	cysT	"sulfate ABC transporter, permease protein cysT"
SYNPCC7002_A0798	0.800702	0.2327	1.2069	0.2236	0	0.0001	0.57231	0.0594	0	0.0869	1.47864	0.2578	0.302688	0.1711	sulfurMetabolism/ABC-transporter	cysW	"sulfate ABC transporter, permease protein CysW"
SYNPCC7002_A0799	1.17407	0.1949	0.836577	0.209	0.80766	0.1711	0.671343	0.0516	0.573548	0.0618	2.78812	<0.0001	1.17717	0.2611	sulfurMetabolism/ABC-transporter	cysA	Sulfate/thiosulfate import ATP-binding protein cysA
SYNPCC7002_A0800	0.952624	0.2514	0.901299	0.0808	0.787396	0.0013	0.787745	0.0013	0.565311	0.1003	0.95742	0.4483	0.388061	0.0351	-	-	conserved hypothetical protein
SYNPCC7002_A0801	0.719577	0.0336	1.0272	0.4286	2.18604	<0.0001	0.641393	0.0096	1.30237	0.0222	1.34825	0.0102	0.103589	<0.0001	-	-	conserved hypothetical protein
SYNPCC7002_A0802	0.632807	0.1335	0.699197	0.1814	0.896523	0.3783	0.587398	0.1056	1.31888	0.0202	1.07894	0.305	0.339967	<0.0001	-	-	Protein of unknown function (DUF1257)
SYNPCC7002_A0803	0.540229	0.0359	0.709337	0.1271	1.07195	0.3897	0.772268	0.1867	1.45403	0.0294	5.52698	<0.0001	0.601233	0.0485	-	-	Ferrodoxin I
SYNPCC7002_A0804	0.845876	0.352	1.18999	0.3192	1.17348	0.3336	0.604598	0.166	1.97413	0.006	1.04174	0.4562	0.195479	0.0192	-	-	conserved hypothetical protein
SYNPCC7002_A0805	0.258444	0.0256	1.24657	0.2578	0.651887	0.1788	0.443341	0.0708	1.48632	0.1038	11.5906	<0.0001	0	0.0048	-	-	SAM dependent methyltransferase
SYNPCC7002_A0806	1.12777	0.119	1.19638	0.0344	1.27468	0.0055	1.33055	0.0011	1.67208	0.0212	1.58279	0.0392	0.472786	0.0559	-	-	conserved hypothetical protein
SYNPCC7002_A0807	0.734134	0.0322	0.998261	0.496	0.921932	0.2946	1.03606	0.4013	0.894108	0.209	1.41786	0.0007	0.65227	0.0041	SerThrProteinkinase	pknC	serine/threonine kinase
SYNPCC7002_A0808	0.800849	0.0853	0.800093	0.0838	1.00292	0.492	0.596068	0.0027	1.00349	0.492	1.22897	0.0749	0.395168	0.0001	PS2	psbH	phosphoprotein of photosystem II
SYNPCC7002_A0809	1.58493	0.0143	1.66189	0.0066	2.24222	<0.0001	1.33971	0.102	1.1682	0.3372	0.78084	0.2912	3.90728	<0.0001	PS2	psbN'	Photosystem II reaction center N protein.-related protein
SYNPCC7002_A0810	0.998983	0.496	0.909962	0.2206	0.804882	0.0475	1.31916	0.0032	1.4487	<0.0001	1.88287	<0.0001	1.60985	<0.0001	HistidineMetabolism	hisB	imidazoleglycerol-phosphate dehydratase
SYNPCC7002_A0811	1.18458	0.0594	1.1359	0.1251	0.88436	0.1635	0.99451	0.4801	1.37272	<0.0001	0.431114	<0.0001	0.0645487	<0.0001	antenna	cpcG	Phycobilisome rod-core linker polypeptide cpcG (L-RC 28.5)
SYNPCC7002_A0812	0.499879	0.0174	1.28344	0.117	0.799024	0.1977	1.03575	0.4404	1.07659	0.123	0.755141	0.0001	0.225054	<0.0001	-	-	hypothetical protein
SYNPCC7002_A0813	0.324148	<0.0001	0.472829	<0.0001	0.814979	0.0838	0.953658	0.3632	0.35658	<0.0001	0.771109	0.0013	0.644559	<0.0001	-	pspA	membrane-associated 30 kD protein
SYNPCC7002_A0814	1.54822	0.0047	0.649243	0.0485	0.770887	0.1379	0.845682	0.2327	1.41351	<0.0001	0.675694	<0.0001	0.265609	<0.0001	PurineMetabolism/PyrimidineMetabolism	ndk	Nucleoside diphosphate kinase
SYNPCC7002_A0815	0.581076	0.0968	0.537193	0.0749	0.762153	0.2296	1.10755	0.3707	0.96004	0.4483	0.368191	0.0239	0.0296101	0.0011	-	-	conserved hypothetical protein
SYNPCC7002_A0816	1.1784	0.3015	1.56487	0.0516	1.15132	0.33	1.53529	0.0606	1.09115	0.3121	0.573054	0.0107	0.410578	0.0007	PeptidoglycanBiosynthesis	dacB	D-alanyl-D-alanine carboxypeptidase/D-alanyl-D-alanine-endopeptidase
SYNPCC7002_A0817	0.507947	0.0002	0.800967	0.0735	1.30093	0.0143	0.513869	0.0002	0.179953	0.0968	1.4033	0.2611	1.35425	0.2877	-	-	"methyltransferase, UbiE/COQ5 family protein"
SYNPCC7002_A0818	0.996368	0.492	0.745964	0.0901	1.03566	0.4247	1.0299	0.4364	0.78653	0.1003	0.74141	0.0606	0.455315	0.0006	TerpenoidBiosynthesis	dxr	1-deoxy-D-xylulose 5-phosphate reductoisomerase
SYNPCC7002_A0819	1.19975	0.305	1.11285	0.3859	0.838022	0.3372	0.86193	0.3632	0.650048	0.2843	0.775894	0.3594	0.436784	0.1814	-	-	PIN domain protein
SYNPCC7002_A0820	0.645075	0.0049	0.583395	0.0013	0.941398	0.3336	0.724544	0.0228	0.912396	0.3707	0.370271	0.0096	0.29427	0.0044	-	-	conserved hypothetical protein
SYNPCC7002_A0821	0.812662	0.0582	0.832697	0.0793	1.31911	0.0037	0.914926	0.2389	0.819236	0.1423	0.927922	0.3336	0.612653	0.0107	ABC-transporter	-	ABC transporter protein
SYNPCC7002_A0822	0.482254	0.0001	0.481833	0.0001	1.39714	0.0015	0.961208	0.3859	1.06256	0.4168	0.911147	0.3821	0.604987	0.0918	-	-	conserved hypothetical protein
SYNPCC7002_A0823	1.34614	0.0212	1.16481	0.166	0.931024	0.3446	0.994035	0.488	1.39061	0.0004	0.735715	0.0119	0.218805	<0.0001	PorphyrinChlorophyllMetabolism	hemE	uroporphyrinogen decarboxylase
SYNPCC7002_A0824	0.958928	0.3897	0.878801	0.2005	1.76085	<0.0001	1.12589	0.1922	0.95175	0.33	1.72673	<0.0001	0.869729	0.119	AlanineAspartateGlutamateMetabolism	-	L-asparagine amidohydrolase
SYNPCC7002_A0825	1.09294	0.2946	0.766232	0.0853	1.00014	>0.495	1.1191	0.242	0.829262	0.2776	0.948128	0.4286	0.205286	0.0031	-	-	permease protein of ABC transporter
SYNPCC7002_A0826	0.849295	0.0051	0.828747	0.0018	1.29324	<0.0001	1.13414	0.0113	1.02636	0.3669	1.19349	0.0068	1.54778	<0.0001	DNA-stuff	gyrA	"DNA gyrase, A subunit"
SYNPCC7002_A0827	0.566446	0.0005	1.22948	0.0401	0.857266	0.1379	0.950102	0.352	0.691236	0.1314	1.10486	0.352	0.735059	0.166	-	comEc	competence protein
SYNPCC7002_A0828	0.495609	<0.0001	1.06245	0.2776	0.916741	0.2148	1.44845	<0.0001	0.543357	0.1788	0.977812	0.484	1.49409	0.1611	-	-	hypothetical protein
SYNPCC7002_A0829	0.556155	0.0202	0.52838	0.015	0.637645	0.0475	0.645664	0.0516	0.20255	0.0268	0.6644	0.209	0.0564558	0.0113	-	-	hypothetical protein
SYNPCC7002_A0830	0.581795	0.119	0.584628	0.121	0.513622	0.0853	0.85941	0.3446	0.59989	0.2643	0.58206	0.2578	0.0364074	0.0655	-	-	conserved hypothetical protein
SYNPCC7002_A0831	1.35285	<0.0001	1.36145	<0.0001	0.960518	0.0985	1.24726	<0.0001	0.962871	0.3936	1.5558	<0.0001	0.509028	0.0002	ThiaminBiosynthesis	thiC	thiamine biosynthesis protein ThiC
SYNPCC7002_A0832	0.968288	0.4013	1.25742	0.0217	0.76089	0.0301	0.915692	0.2546	0.931012	0.409	0.578885	0.0793	0.814699	0.2676	-	-	"acetyltransferase, GNAT family"
SYNPCC7002_A0833	1.28439	0.2033	0	0.0018	1.07989	0.409	0.816025	0.2946	0	0.1379	0.948503	0.4761	0	0.1379	-	-	hypothetical protein
SYNPCC7002_A0834	0.544455	0.0853	0.820659	0.2946	0.823984	0.2981	0.700478	0.1841	1.73327	0.0668	1.81022	0.0485	3.46477	<0.0001	-	-	two-component sensor histidine kinase
SYNPCC7002_A0835	0.473774	<0.0001	0.65195	0.0002	0.607354	<0.0001	0.822284	0.0351	0.5571	0.0582	0.242373	0.0036	0.13024	0.001	-	hdrB	"Heterodisulfide reductase, subunit B"
SYNPCC7002_A0836	0.487614	<0.0001	0.281211	<0.0001	0.60962	0.0014	0.351558	<0.0001	0.615675	0.3085	0.982049	0.492	2.21135	0.0582	-	-	"addiction module toxin, Txe/YoeB family"
SYNPCC7002_A0837	0.556616	0.0217	0.307629	0.0008	0.982786	0.4681	0.464154	0.0071	0.574983	0.1131	0.896762	0.3859	0.432708	0.0526	-	-	probable antitoxin of toxin-antitoxin stability system
SYNPCC7002_A0838	1.10069	0.0008	0.87787	0.0001	0.813222	<0.0001	1.10513	0.0005	0.486982	0.0005	1.09793	0.2676	0.218144	<0.0001	TCC-cycle	icd	"isocitrate dehydrogenase, NADP-dependent"
SYNPCC7002_A0839	0.594861	0.1357	0.614376	0.1469	1.24746	0.2514	0.492677	0.0838	0.547579	0.0559	1.43645	0.0618	1.20823	0.2327	-	-	hypothetical protein
SYNPCC7002_A0840	0.644071	0.1271	0.40236	0.0274	1.22137	0.2389	0.581269	0.0885	0.236062	0.0003	2.26238	<0.0001	0.5225	0.0158	-	-	hypothetical protein
SYNPCC7002_A0841	1.45574	0.0107	1.57783	0.0018	1.19122	0.166	1.43469	0.0139	1.24446	0.0062	0.868245	0.0885	0.752817	0.0057	PET	petD	cytb6/f complex subunit IV
SYNPCC7002_A0842	1.38734	0.0183	1.21518	0.123	1.37315	0.0222	1.16625	0.1841	1.17131	0.0202	0.895231	0.1038	0.511478	<0.0001	PET	petB	cytochrome b6
SYNPCC7002_A0843	0.685815	0.0002	1.08144	0.1814	1.31736	0.0002	1.15635	0.0409	1.14122	0.2743	1.47275	0.0217	1.23298	0.1611	-	ctpA	carboxyl-terminal protease
SYNPCC7002_A0844	0.664807	0.0233	0.913884	0.305	0.945759	0.3745	1.01118	0.4721	0.428794	0.0287	2.44701	<0.0001	1.05027	0.4325	-	-	"probable Transport protein, Major Facilitator Superfamily protein"
SYNPCC7002_A0845	0.514242	0.0548	0.984856	0.4801	0.686699	0.1515	0.588094	0.0869	0.442823	0.0001	1.2487	0.0505	2.4473	<0.0001	-	-	conserved hypothetical protein
SYNPCC7002_A0846	1.09378	0.2877	0.762787	0.0793	1.56761	0.0004	0.635517	0.015	0.68013	0.0516	0.325054	0.0003	0.810935	0.1685	ribosome	rpmB	50S ribosomal protein L28
SYNPCC7002_A0847	0.880268	0.0968	0.628955	<0.0001	1.14988	0.0516	0.850909	0.0526	0.987685	0.4761	1.19329	0.1685	0.910211	0.3264	-	wcaG	NAD dependent epimerase/dehydratase family protein
SYNPCC7002_A0848	0.767222	0.0618	1.43729	0.0019	0.91231	0.281	1.1751	0.123	0.884092	0.3121	0.326721	0.0021	0.0799676	<0.0001	-	pleD	PleD protein
SYNPCC7002_A0849	0.428827	0.0104	0.534929	0.0301	0.91754	0.3707	0.786352	0.1922	0.893669	0.3372	0.554673	0.0384	0.0640512	0.0001	MethionineMetabolism	-	site-specific DNA-methyltransferase
SYNPCC7002_A0850	0.494481	0.0002	0.644941	0.0068	1.2218	0.0618	1.20024	0.0823	1.58676	<0.0001	0.701373	<0.0001	0.693366	<0.0001	PeptidoglycanBiosynthesis	murD	UDP-N-acetylmuramoylalanine--D-glutamate ligase
SYNPCC7002_A0851	0.798231	0.0475	0.721906	0.0107	1.40939	0.0003	0.726146	0.0119	1.19027	0.0052	3.52124	<0.0001	0.779633	0.0015	transcription/2component/phosphate	-	"two-component response regulator, OmpR subfamily protein"
SYNPCC7002_A0852	0.804569	0.2005	0.744175	0.1379	0.463535	0.011	0.726683	0.121	0.399593	0.1075	0.503086	0.1515	0.216269	0.0526	-	-	GAF domain protein
SYNPCC7002_A0853	2.27318	<0.0001	1.82328	0.0006	1.13125	0.3015	1.48913	0.0262	0.882718	0.1922	1.57655	<0.0001	0.352055	<0.0001	PET	petH	ferredoxin-NADP reductase
SYNPCC7002_A0854	1.45589	0.0003	1.21985	0.0505	1.37	0.0028	1.26304	0.0244	0.759841	0.0001	3.99506	<0.0001	1.12548	0.0233	complex1	ndhF	NADH dehydrogenase subunit 5
SYNPCC7002_A0855	0.979497	0.3936	1.02151	0.3897	1.16187	0.0166	1.2564	0.0004	0.525945	0.2546	1.42817	0.2743	0.98951	0.496	-	sipA	SipA; possible regulator of histidine kinase NblS
SYNPCC7002_A0856	0.764203	0.119	0.813096	0.1736	1.49672	0.0064	0.694022	0.063	0.305344	<0.0001	0.70158	0.008	0.143618	<0.0001	-	-	conserved hypothetical protein
SYNPCC7002_A0857	0.754825	0.006	0.953543	0.3156	0.815971	0.0301	1.21263	0.0146	0.947406	0.4325	1.54149	0.0384	2.48604	<0.0001	-	-	putative FAD-dependent dehydrogenase
SYNPCC7002_A0858	0.4032	<0.0001	0.378152	<0.0001	1.55942	<0.0001	0.7557	0.0113	0.49702	0.0166	0.629194	0.0582	5.21384	<0.0001	-	hliA	High light inducible protein hli5
SYNPCC7002_A0859	0.26007	0.0146	0.322563	0.0233	0.854657	0.3336	0.403641	0.0401	1.15665	0.1056	0.286567	<0.0001	0.171618	<0.0001	transcription/2component	-	two-component response regulator
SYNPCC7002_A0860	0.278385	0.0068	0.379474	0.017	0.93421	0.4129	0.830517	0.281	0.983421	0.4681	0.821665	0.1949	0.925102	0.3594	nitrogenMetabolism/ABC-transporter	-	"putative cyanate ABC transporter, substrate binding protein"
SYNPCC7002_A0861	0.16082	0.0026	0.366301	0.0174	0.513817	0.0526	0.408703	0.0244	1.0235	0.4168	1.07213	0.2643	0.804733	0.0436	nitrogenMetabolism/ABC-transporter	cynB	sulfonate/nitrate transport system permease protein
SYNPCC7002_A0862	0.320613	0.0006	0.231966	0.0001	1.09983	0.3156	0.647763	0.0455	1.09921	0.3594	1.35344	0.0985	0.761912	0.1922	nitrogenMetabolism/ABC-transporter	cynD	sulfonate/nitrate transport system ATP-binding protein
SYNPCC7002_A0863	0.210259	0.0084	0.177477	0.0064	0.763699	0.2358	0.504955	0.0668	0.812973	0.3974	0.921843	0.4562	0.437007	0.2148	nitrogenMetabolism	cynS	cyanate hydratase
SYNPCC7002_A0864	0.268673	0.0132	0.28348	0.015	1.11818	0.3594	0.307258	0.0179	0.55375	0.0808	0.681826	0.1587	0.0548328	0.0015	-	-	Protein of unknown function (DUF1348)
SYNPCC7002_A0865	0.289091	<0.0001	0.261449	<0.0001	1.58599	0.0003	0.847184	0.1867	0.0737909	0.0606	0.904252	0.4364	0.647873	0.2776	-	gidA	sensory transduction histidine kinase
SYNPCC7002_A0866	1.56221	0.0011	1.45144	0.0071	0.658896	0.0322	0.688269	0.0455	0.591956	0.102	0.751042	0.2206	0.556851	0.0838	-	todF	"hydrolase, alpha/beta fold family protein"
SYNPCC7002_A0867	0.380295	<0.0001	0.543497	0.0001	0.810022	0.0594	0.773174	0.0314	0.744011	0.0465	0.919875	0.2981	0.33174	<0.0001	-	-	two-component hybrid sensor and regulator
SYNPCC7002_A0868	0.591329	<0.0001	0.568212	<0.0001	1.18857	0.0228	0.8189	0.0274	0.333588	<0.0001	2.32669	<0.0001	0.272874	<0.0001	acetate	-	"alcohol dehydrogenase, zinc-binding dehydrogenase family protein"
SYNPCC7002_A0869	0.76149	0.1093	1.1198	0.2676	1.26488	0.0853	0.987672	0.4761	0.39354	0.0005	2.38103	<0.0001	0.561686	0.0087	-	-	Putative esterase
SYNPCC7002_A0870	0.520538	<0.0001	0.507792	<0.0001	0.610757	<0.0001	1.00331	0.484	0.707458	<0.0001	0.539896	<0.0001	0.356333	<0.0001	SerThrProteinkinase	pknA	serine/threonine kinase
SYNPCC7002_A0871	1.21392	0.1611	1.23567	0.1379	0.763493	0.1357	0.97358	0.4522	1.25915	0.0721	1.06206	0.3632	0.135369	<0.0001	Fe/ABC-transporter	-	ABC transporter
SYNPCC7002_A0872	0.419095	0.0014	0.573655	0.0146	0.788544	0.1401	0.803124	0.1562	0.330339	0.0735	0.928375	0.4364	0.536748	0.1562	-	-	iojap-related protein
SYNPCC7002_A0873	0.649869	0.0143	0.756618	0.0643	1.18701	0.121	0.550993	0.0026	0.387851	0.0011	0.324056	0.0003	0.456064	0.0032	-	-	Pentapeptide repeats protein
SYNPCC7002_A0874	1.70867	0.0044	1.32622	0.1131	0.802525	0.2327	1.26901	0.1587	1.38378	0.1922	0.942069	0.4483	0.433908	0.1003	PeptidoglycanBiosynthesis	-	UDP-N-acetylmuramyl tripeptide synthase
SYNPCC7002_A0875	1.39729	0.0262	1.07222	0.3632	1.21754	0.1446	0.79898	0.1635	1.45958	0.0869	1.36584	0.1401	0.109842	0.0041	-	-	conserved hypothetical protein
SYNPCC7002_A0876	1.93891	<0.0001	1.36385	0.0197	0.916992	0.3192	1.40895	0.0104	0.419328	0.0217	1.67092	0.0099	0.728235	0.1736	-	-	O-Antigen Polymerase family protein
SYNPCC7002_A0877	0.736143	0.1949	0.507241	0.0537	2.06902	0.0002	0.96213	0.4522	0.460516	0.0951	1.07735	0.4247	0	0.0078	GlycerolipidBiosynthesis	pgsA	CDP-diacylglycerol--glycerol-3-phosphate 3-phosphatidyltransferase
SYNPCC7002_A0878	2.2261	<0.0001	1.47912	0.0078	1.92514	<0.0001	1.09106	0.3228	0.985423	0.4325	0.948085	0.2709	0.898894	0.117	NicotinamideMetabolism	nadD	nicotinate (nicotinamide) nucleotide adenylyltransferase
SYNPCC7002_A0879	0.814506	<0.0001	1.16721	<0.0001	0.803923	<0.0001	0.97198	0.0708	0.471655	0.0146	1.06782	0.3897	0.915994	0.3632	-	-	conserved hypothetical protein
SYNPCC7002_A0880	0.845245	0.166	0.643726	0.0125	1.06039	0.352	0.648663	0.0136	0.4413	0.0262	1.56703	0.025	1.55674	0.0268	-	-	conserved hypothetical protein
SYNPCC7002_A0881	1.18636	0.0078	0.830646	0.0139	1.41898	<0.0001	1.07226	0.1736	0.831022	0.2776	0.968412	0.4562	0.514303	0.0455	LysineBiosynthesis	dapB	dihydrodipicolinate reductase
SYNPCC7002_A0882	1.42766	<0.0001	1.20291	0.0082	1.008	0.4641	1.12888	0.063	0.926113	0.3557	0.921995	0.3483	0.541786	0.011	PurineMetabolism	purA	adenylosuccinate synthetase (IMP--aspartate ligase)
SYNPCC7002_A0883	1.25727	0.0618	1.05524	0.3707	0.854991	0.1922	1.07046	0.3372	0.924377	0.1003	0.951689	0.2061	0.478052	<0.0001	ribosome	rplY	Ribosomal protein L25
SYNPCC7002_A0884	1.04324	0.3707	0.6675	0.0057	0.676649	0.0069	1.12002	0.1814	0.651059	0.0764	3.62647	<0.0001	3.5386	<0.0001	PyrimidineMetabolism	pyrB	aspartate carbamoyltransferase
SYNPCC7002_A0885	0.587454	0.0122	0.932076	0.3557	0.584908	0.0119	0.72486	0.0668	0.563748	0.0099	0.412143	0.0008	0.029462	<0.0001	StarchSucroseMetabolism	-	"Alpha amylase (amylosucrase), Chain A"
SYNPCC7002_A0886	0.414767	0.0005	0.795684	0.1271	0.656246	0.0268	0.873206	0.2389	0.152814	0.0018	0.646904	0.1112	0.0766675	0.0007	StarchSucroseMetabolism	-	PfkB family of carbohydrate kinases; probable fructokinase
SYNPCC7002_A0887	0.192352	0.001	0.587597	0.0571	0.621029	0.0735	0.872573	0.3121	0.464327	<0.0001	0.677154	0.0091	0	<0.0001	-	-	"HAD-superfamily hydrolase, subfamily IIB subfamily"
SYNPCC7002_A0888	0.302923	<0.0001	0.562957	<0.0001	0.593284	<0.0001	0.707119	<0.0001	0.462317	0.0001	1.00431	0.488	0.0434901	<0.0001	StarchSucroseMetabolism	spsA	sucrose-phosphate synthase
SYNPCC7002_A0889	0.77755	0.1056	1.12306	0.2451	1.35779	0.0228	1.43154	0.0078	1.78191	<0.0001	1.60635	0.0001	0.83812	0.166	GlyoxylatDicarboxylatMetabolism/OneCarbon	folD	"5,10-methylenetetrahydrofolate dehydrogenase; methenyl tetrahydrofolate cyclohydrolase"
SYNPCC7002_A0890	0.853181	0.2843	1.0288	0.4562	0.812986	0.2327	1.42743	0.0475	1.33021	0.0455	0.987925	0.4761	0.166844	<0.0001	TCC-cycle	sucD	"succinyl-CoA synthetase, alpha chain"
SYNPCC7002_A0891	0.734625	0.0032	0.885843	0.119	1.06125	0.2643	0.954691	0.3192	0.826175	0.015	1.76022	<0.0001	0.0777181	<0.0001	TCC-cycle	sucC	succinate-CoA ligase beta chain
SYNPCC7002_A0892	0.393922	0.0244	2.37504	<0.0001	2.08658	0.0002	2.13985	0.0001	0.655028	0.3974	5.83773	0.0001	1.64316	0.3121	-	-	hypothetical protein
SYNPCC7002_A0893	0.307225	<0.0001	0.28814	<0.0001	1.0849	0.2296	0.83933	0.0793	0.62426	0.1736	0.938843	0.4404	0.469792	0.0918	-	-	Predicted phosphatase
SYNPCC7002_A0894	0.493478	<0.0001	0.920355	0.2206	1.40405	<0.0001	0.981967	0.4325	0.905201	0.0838	2.33077	<0.0001	2.35641	<0.0001	-	-	radical SAM domain protein; Fe-S oxidoreductase family 2
SYNPCC7002_A0895	0.472051	0.0003	0.989483	0.4721	1.27525	0.0351	1.07212	0.3192	1.19552	0.0256	2.05586	<0.0001	1.44769	<0.0001	-	-	conserved hypothetical protein
SYNPCC7002_A0896	0.366336	0.0001	0.773052	0.0838	1.41376	0.006	0.949614	0.3783	1.43391	0.0005	2.23725	<0.0001	1.65442	<0.0001	-	-	Predicted enzyme of the cupin superfamily
SYNPCC7002_A0897	0.559926	0.0008	0.514425	0.0003	0.78687	0.0643	0.792802	0.0694	0.484708	0.015	0.443552	0.0096	0.238838	0.0007	-	ksgA	"S-adenosylmethionine-6-N', N'-adenosyl(rRNA) dimethyltransferase"
SYNPCC7002_A0898	0.29686	0.0034	0.656272	0.0934	0.973421	0.4602	1.12457	0.3156	0.352155	0.0294	1.37308	0.1379	0	0.0018	PorphyrinChlorophyllMetabolism	cobL	Precorrin-6B methylase 2
SYNPCC7002_A0899	0.661702	0.0314	1.10396	0.2843	0.795654	0.1314	1.09882	0.2946	0.724916	0.1003	0.519154	0.0125	0.0820363	<0.0001	ArginineProlineMetabolism	pip	proline iminopeptidase
SYNPCC7002_A0900	0.421405	<0.0001	0.792427	0.0643	0.954408	0.3707	0.948684	0.352	0.62129	0.0217	0.744193	0.0853	0.351702	0.0003	transcription/2component	-	two-component hybrid sensory kinase; GAF domain
SYNPCC7002_A0901	0.747356	0.2451	1.18013	0.3121	0.484738	0.0808	1.09888	0.3936	0.955534	0.3669	1.13266	0.1539	0.549063	0.0003	-	-	conserved hypothetical protein
SYNPCC7002_A0902	0.603394	<0.0001	0.844014	0.0559	0.847434	0.0594	1.11788	0.1151	0.640364	0.0359	1.76363	0.0001	9.78696	<0.0001	-	-	Cell division protein ftsH like protein (ATP-dependent zinc metallopeptidase)
SYNPCC7002_A0903	0.863979	0.3557	0.694549	0.2005	1.0302	0.4681	0.74853	0.2451	1.03301	0.3446	1.31341	0.0001	0.63375	<0.0001	-	trmB	tRNA (guanine-N(7)-)-methyltransferase
SYNPCC7002_A0904	1.28429	0.1922	1.39378	0.1151	1.50093	0.063	0.954673	0.4443	1.17745	0.2743	1.68765	0.0099	1.04737	0.4364	-	-	conserved hypothetical protein
SYNPCC7002_A0905	1.09643	0.0139	1.12275	0.0026	1.23793	<0.0001	1.04989	0.1271	1.10704	0.2546	2.96529	<0.0001	0.336922	<0.0001	-	-	NCAIR mutase (PurE)-related protein
SYNPCC7002_A0906	0.822316	<0.0001	1.00555	0.4129	1.06922	0.0026	0.701998	<0.0001	0.592811	0.0033	0.934001	0.33	0.302728	<0.0001	-	-	two-component response regulator (RsbV-like)
SYNPCC7002_A0907	0.674858	<0.0001	0.736795	<0.0001	1.00754	0.4562	0.902146	0.0694	0.513153	0.0001	0.526747	0.0001	0.551682	0.0002	-	-	thiosulfate sulfurtransferase (rhodanese-related)
SYNPCC7002_A0908	1.24103	0.0808	0.91452	0.3085	1.20397	0.117	0.894619	0.2709	1.41077	0.0401	1.21674	0.1762	1.7552	0.0006	PorphyrinChlorophyllMetabolism	chlM	magnesium protoporphyrin O-methyltransferase
SYNPCC7002_A0909	0.762049	0.2981	0.551347	0.1587	0.61509	0.1949	0.90054	0.4129	3.27471	0.0102	0.841869	0.4364	1.2638	0.3936	PurineMetabolism	-	Adenylate cyclase
SYNPCC7002_A0910	0.88944	0.2296	1.34832	0.0102	1.15379	0.1539	1.00265	0.492	0.624393	0.0721	1.80221	0.0009	0.213587	0.0011	ABC-transporter	-	ABC transporter ATP-binding protein
SYNPCC7002_A0911	0.688602	0.1977	0.864943	0.3557	0.678475	0.1894	1.05512	0.4404	1.20784	0.0934	0.871105	0.2061	0.199854	<0.0001	-	-	conserved hypothetical protein
SYNPCC7002_A0912	0.451128	0.0005	0.43144	0.0003	1.36549	0.0146	0.907303	0.2912	1.24954	0.2709	1.31108	0.2236	2.07751	0.0043	FeS-synthesis	sufE	Fe-S metabolism associated protein (SufS activator)
SYNPCC7002_A0913	0.606957	0.0808	0.757025	0.1922	1.39429	0.0793	0.863437	0.3121	0.9082	0.2776	0.881574	0.2236	1.00305	0.492	-	-	conserved hypothetical protein
SYNPCC7002_A0914	1.19122	0.0262	1.4525	<0.0001	1.17047	0.0418	1.49954	<0.0001	1.08153	0.3594	1.53921	0.0084	1.14883	0.2546	-	-	ATPases involved in chromosome partitioning
SYNPCC7002_A0915	1.46251	<0.0001	1.28636	<0.0001	0.807235	0.0002	1.15603	0.0019	1.18234	<0.0001	1.35897	<0.0001	1.35351	<0.0001	CarotenoidBiosynthesis	crtR	beta-carotene oxygenase CrtR
SYNPCC7002_A0916	0.473951	0.0002	0.636826	0.0075	1.06568	0.33	0.92143	0.2981	2.0879	<0.0001	0.490338	<0.0001	0.679466	0.0004	-	-	Conserved hypothetical protein (DUF540) superfamily
SYNPCC7002_A0917	0.579773	0.1335	0.95334	0.4522	2.79184	<0.0001	0.663038	0.1867	2.08064	0.0104	0.539507	0.1635	0.742407	0.2912	-	-	NAD dependent epimerase/dehydratase family protein
SYNPCC7002_A0918	1.86819	0.0044	1.59872	0.0351	1.36806	0.1335	0.999323	>0.495	0.916568	0.3936	0.33296	0.0166	1.72443	0.0104	-	plsC	1-acyl-sn-glycerol-3-phosphate acyltransferase
SYNPCC7002_A0919	1.03941	0.3594	1.01566	0.4443	1.13911	0.1038	1.02473	0.4129	0.507993	0.0735	0.819603	0.2981	0.0659129	0.0029	ABC-transporter	-	ABC transporter permease protein
SYNPCC7002_A0920	0.892331	0.2358	1.07601	0.305	1.01285	0.4641	0.722842	0.0322	2.19413	0.0089	1.35912	0.2389	0.71173	0.2843	Clock	kaiB	circadian clock protein KaiB
SYNPCC7002_A0921	1.46158	0.0023	0.993371	0.484	1.56849	0.0002	0.987694	0.4681	1.14763	0.3409	1.50467	0.0793	0.39861	0.0465	FeS-synthesis	nifS	cysteine desulfurase
SYNPCC7002_A0922	1.23714	0.0183	1.28934	0.0052	1.31061	0.0031	1.18238	0.0537	0.797098	0.1003	5.39802	<0.0001	0.197323	<0.0001	-	-	"conserved hypothetical protein (glyco-hydrolase domain, family 57)"
SYNPCC7002_A0923	0.977218	0.4325	1.12583	0.1762	1.18691	0.0838	1.09977	0.2296	1.17262	0.0384	0.673703	0.0004	0.0878765	<0.0001	complex1	ndhE	NADH dehydrogenase subunit E
SYNPCC7002_A0924	1.16226	0.0869	1.23253	0.0256	1.06038	0.305	1.05581	0.3192	1.33846	0.1446	1.31982	0.1587	0.179513	0.0051	complex1	ndhG	NADH dehydrogenase subunit G
SYNPCC7002_A0925	1.06697	0.2946	1.38175	0.001	0.965742	0.3897	1.57724	<0.0001	1.33427	<0.0001	2.08983	<0.0001	0.440679	<0.0001	complex1	ndhI	"NADH-plastoquinone oxidoreductase, I subunit"
SYNPCC7002_A0926	1.76561	0.0003	2.19194	<0.0001	0.824914	0.2148	1.28696	0.0985	0.937772	0.0735	1.327	<0.0001	0.391734	<0.0001	complex1	ndhA	NADH dehydrogenase subunit A
SYNPCC7002_A0927	1.43145	0.0154	2.2313	<0.0001	0.924671	0.352	1.13793	0.2451	1.005	0.492	0.973281	0.4681	0.20412	0.0084	-	-	FHA-domain protein
SYNPCC7002_A0928	0.564308	<0.0001	1.10283	<0.0001	0.574262	<0.0001	1.16275	<0.0001	0.654377	0.0401	0.555706	0.0119	0.060548	<0.0001	pentosePpathway	pgl	6-phosphogluconolactonase
SYNPCC7002_A0929	1.31908	0.1112	1.27491	0.1469	0.990533	0.484	1.08245	0.3783	1.47036	0.0418	2.13234	<0.0001	0.158076	0.001	-	-	conserved hypothetical protein
SYNPCC7002_A0930	0.916878	0.2946	0.841438	0.1515	1.16658	0.1401	0.774818	0.0721	1.29566	0.0008	1.83199	<0.0001	1.6876	<0.0001	-	-	Conserved hypothetical protein (DUF502 family)
SYNPCC7002_A0931	0.612983	0.0446	0.75118	0.1379	0.84473	0.2483	0.980283	0.4641	0.783024	0.3557	2.99077	0.0003	1.64154	0.1379	transcription	nusB	transcription antitermination factor NusB
SYNPCC7002_A0932	0.846777	0.0125	0.898376	0.0694	1.30352	<0.0001	0.951763	0.242	1.56663	0.1056	1.60578	0.0918	1.61868	0.0869	chaperone	-	DnaJ domain protein
SYNPCC7002_A0933	0.518525	0.102	0.432872	0.0668	1.2073	0.2912	1.20879	0.2912	1.77323	0.0003	0.441316	0.0064	5.64305	<0.0001	-	-	hypothetical protein
SYNPCC7002_A0934	0.458413	0.1112	0.473807	0.119	0.198219	0.0359	0.848783	0.3669	1.22271	0.352	0.494318	0.1949	2.4117	0.0082	-	-	Hypothetical protein
SYNPCC7002_A0935	0.599799	0.0559	0.460259	0.0162	0.742699	0.1539	0.873014	0.3085	0.375643	0.0301	0.913037	0.3974	1.34922	0.1469	-	-	conserved hypothetical protein
SYNPCC7002_A0936	0.226829	0.0057	0.514862	0.0559	0.908698	0.3821	0.373849	0.0202	1.13559	0.3974	0.632539	0.242	0.323712	0.0985	-	-	hypothetical protein
SYNPCC7002_A0937	0.648501	0.0287	0.757553	0.0951	0.994593	0.488	0.786332	0.123	0.815886	0.2611	0.39765	0.0188	0.605146	0.0853	transcription	-	two-component response regulator
SYNPCC7002_A0938	0.602181	<0.0001	0.611912	<0.0001	0.931827	0.0001	0.866632	<0.0001	0.768506	0.0694	0.761007	0.0643	0.642606	0.0113	-	-	PhoH-like protein
SYNPCC7002_A0939	0.680489	0.0009	0.698998	0.0016	0.934503	0.2611	0.972772	0.3936	0.562021	0.0013	1.13082	0.1841	0.140265	<0.0001	transcription	-	sensory box protein/response regulator
SYNPCC7002_A0940	0.553425	<0.0001	0.681247	<0.0001	0.802662	0.0001	1.28559	<0.0001	0.73375	0.0256	0.655341	0.0057	0.380821	<0.0001	-	dus1	Dihydrouridine synthase (Dus)
SYNPCC7002_A0941	1.05849	0.2709	1.57868	<0.0001	1.64409	<0.0001	1.62463	<0.0001	1.01785	0.492	6.37825	<0.0001	1.27666	0.3821	LipopolysaccharideBiosynthesis	lpxD	UDP-3-O-[3-hydroxymyristoyl] glucosamine N-acyltransferase
SYNPCC7002_A0942	0.766604	<0.0001	0.718064	<0.0001	0.802808	<0.0001	1.03912	0.1075	0.671906	0.0268	1.30363	0.0375	0.390265	0.0002	-	-	uncharacterized stress response protein
SYNPCC7002_A0943	0.674608	0.0322	0.223705	<0.0001	1.63353	0.0002	0.896859	0.2776	1.15363	0.0778	1.97848	<0.0001	1.228	0.0174	-	-	hypothetical protein
SYNPCC7002_A0944	1.91876	<0.0001	1.14357	<0.0001	0.645306	<0.0001	1.17703	<0.0001	0.545899	<0.0001	1.3932	<0.0001	0.373473	<0.0001	-	-	putative GTPase
SYNPCC7002_A0945	0.865076	0.0918	0.630739	0.0001	1.00475	0.4801	1.05834	0.281	0.691491	0.0006	2.56779	<0.0001	0.096368	<0.0001	-	-	conserved hypothetical protein
SYNPCC7002_A0946	0.316731	<0.0001	0.499444	<0.0001	1.25367	0.0027	0.81499	0.0212	0.445265	0.0244	0.644846	0.1038	0.642252	0.102	-	-	"YqgFc, likely ribonuclease with RNase H fold; putative Holliday junction resolvase"
SYNPCC7002_A0947	0.380524	0.0052	0.731504	0.1335	0.692737	0.102	0.797818	0.2005	0.815812	0.1335	1.20805	0.1056	0.968146	0.4247	-	-	"acetyltransferase, GNAT family"
SYNPCC7002_A0948	1.47189	0.0901	1.37069	0.1469	1.52181	0.0694	1.16663	0.3192	1.70165	0.0853	1.13278	0.3974	0.338368	0.0985	-	-	conserved hypothetical protein
SYNPCC7002_A0950	0.566713	0.0001	0.881184	0.1539	1.37679	0.0006	0.980681	0.4325	0.994442	0.484	2.40423	<0.0001	1.51267	0.0004	-	-	mannose-1-phosphate guanyltransferase
SYNPCC7002_A0951	0.907103	0.3483	0.83339	0.2389	1.04596	0.4247	0.740984	0.1357	2.75713	0.0002	2.75238	0.0002	1.6168	0.1093	-	-	conserved hypothetical protein
SYNPCC7002_A0952	0.812812	0.1711	0.833524	0.2005	0.872649	0.2578	0.77462	0.1271	1.18529	0.2877	1.90626	0.003	1.42385	0.1003	ribosome	frr	ribosome recycling factor
SYNPCC7002_A0953	0.935084	0.3632	0.749082	0.0885	1.8704	<0.0001	0.990856	0.4801	1.4655	0.0001	1.77837	<0.0001	1.78889	<0.0001	PyrimidineMetabolism	pyrH	uridylate kinase
SYNPCC7002_A0954	0.58931	0.0003	1.37222	0.0011	1.1379	0.1271	0.917958	0.2483	1.92428	0.0005	1.19552	0.242	1.99582	0.0002	-	-	"conserved hypothetical protein, YfiH family"
SYNPCC7002_A0955	0.946183	0.1038	0.770418	<0.0001	0.627496	<0.0001	1.20863	<0.0001	0.819057	0.0735	1.17144	0.0853	0.281502	<0.0001	ribosome	rpsA	30S ribosomal protein S1
SYNPCC7002_A0956	0.514285	0.0004	0.830916	0.119	0.951285	0.3669	0.784192	0.0668	0.884957	0.0113	0.903965	0.0287	0.193114	<0.0001	transcription	-	"conserved hypothetical protein TIGR00244, ATP cone domain"
SYNPCC7002_A0957	0.410185	0.0174	0.363158	0.0116	0.342963	0.0094	0.471828	0.0294	0.807605	0.0051	0.305576	<0.0001	0.0359822	<0.0001	PS2	psbT	"Photosystem II reaction center, PsbT protein"
SYNPCC7002_A0958	0.516004	0.0351	0.777774	0.2033	0.937111	0.4052	0.545851	0.0446	0.539831	0.1379	1.69139	0.0505	1.77736	0.0322	ribosome	rluA	23S rRNA-specific pseudouridylate synthase
SYNPCC7002_A0959	0.438928	0.0087	0.544845	0.0268	0.957342	0.4286	0.915347	0.3594	0.302141	0.0018	0.552972	0.0307	0.974479	0.4562	-	-	conserved hypothetical protein
SYNPCC7002_A0960	0.238425	0.0001	0.670842	0.0505	1.92446	<0.0001	0.409	0.0016	0.139643	0.1814	2.17791	0.1056	1.57634	0.2709	-	gfa	glutathione-dependent formaldehyde-activating enzyme
SYNPCC7002_A0961	0.27056	0.0721	0.694603	0.2709	0.68685	0.2643	0.548964	0.1814	0.314176	0.1469	0.995688	0.496	0.754149	0.352	-	-	conserved hypothetical protein
SYNPCC7002_A0962	0.251993	0.0301	0.537606	0.123	1.36413	0.1814	0.764794	0.2776	0.40864	0.1587	1.60671	0.1539	2.0577	0.0375	-	-	conserved hypothetical protein
SYNPCC7002_A0963	0.52238	<0.0001	0.486988	<0.0001	0.757358	<0.0001	0.730436	<0.0001	0.449201	<0.0001	1.27705	0.0139	0.790247	0.0475	-	-	Subtilase family domain protein
SYNPCC7002_A0964	0.609231	0.0001	0.64626	0.0002	1.12999	0.0985	0.86174	0.0853	0.657297	0.0594	1.35007	0.0559	0.197518	0.0001	glycolysis/pentosePpathway/StarchSucroseMetabolism	pgi	glucose-6-phosphate isomerase
SYNPCC7002_A0965	0.357585	<0.0001	0.431191	<0.0001	0.40588	<0.0001	0.408939	<0.0001	1.12557	0.409	2.24786	0.0119	0.826397	0.3783	-	-	conserved hypothetical protein
SYNPCC7002_A0966	0.352252	0.0681	0.159285	0.0268	0.599741	0.1788	0.478374	0.1151	0.503778	0.2946	2.97117	0.0154	0.724793	0.3821	-	-	conserved hypothetical protein (DUF29)
SYNPCC7002_A0967	0.596586	0.0132	0.57055	0.0091	1.30762	0.0455	0.952818	0.3974	0.466105	0.0281	1.78493	0.0025	1.27885	0.1587	-	-	conserved hypothetical protein (DUF29)
SYNPCC7002_A0968	0.301086	0.0793	0.277636	0.0735	0.214431	0.0571	0.273435	0.0721	0.350968	0.2206	2.40457	0.0475	0.924434	0.4641	-	-	hypothetical protein
SYNPCC7002_A0969	1.14562	0.0934	1.38144	0.0003	1.47373	<0.0001	0.917105	0.2266	0.868835	0.3085	2.57829	<0.0001	0.98641	0.4801	-	-	Cellulase M and related proteins (peptidases M20 and M42)
SYNPCC7002_A0970	1.79022	0.004	1.03124	0.4602	0.638508	0.1131	0.710696	0.166	1.49457	0.0217	2.26243	<0.0001	2.28259	<0.0001	GlutathionMetabolism	-	glutathione peroxidase
SYNPCC7002_A0971	1.58574	<0.0001	1.42738	<0.0001	0.473215	<0.0001	1.07276	0.0643	0.64494	0.117	1.2153	0.2358	0.0774503	0.001	-	-	NAD dependent epimerase/dehydratase family
SYNPCC7002_A0972	0.973464	0.4602	1.1388	0.3015	1.14342	0.2946	0.955417	0.4325	1.32707	0.0125	2.45861	<0.0001	0.407076	<0.0001	-	-	putative GDSL-like Lipase/Acylhydrolase domain protein
SYNPCC7002_A0973	0.578616	0.0192	0.741327	0.102	1.31352	0.0618	0.827142	0.1977	0.629037	0.2266	1.32776	0.2514	0.80974	0.3483	-	-	low molecular weight phosphotyrosine protein phosphatase
SYNPCC7002_A0974	1.0309	0.4681	0.887933	0.3897	1.47103	0.119	1.26317	0.2546	0.0653677	0.0262	1.85694	0.0375	0.922368	0.4364	-	-	Pathogenesis-related protein PR-1 precursor
SYNPCC7002_A0975	1.66803	<0.0001	1.25211	0.0516	1.33743	0.015	1.02959	0.4247	1.0903	0.4052	1.33608	0.1867	0.410257	0.0606	PS1	btpA	Photosystem I biogenesis protein btpA
SYNPCC7002_A0976	0.90174	0.2981	0.807023	0.1469	1.01287	0.4721	0.962762	0.4207	0.290703	0.0094	1.59226	0.0244	0.364618	0.0174	sulfurMetabolism	cysM	cysteine synthase
SYNPCC7002_A0977	0.63757	0.063	0.590535	0.0418	0.769128	0.1635	0.76612	0.1611	0.352793	0.0119	1.16119	0.2877	0.221248	0.0033	-	-	"conserved hypothetical protein, TPR domain"
SYNPCC7002_A0978	0.891059	0.117	0.513881	<0.0001	1.40717	<0.0001	0.775348	0.0069	0.59582	0.281	3.98254	<0.0001	3.66864	0.0001	DNA_repair	radA	DNA repair protein RadA
SYNPCC7002_A0979	0.709183	0.0032	0.698969	0.0023	0.940962	0.2912	0.848991	0.0778	0.537212	0.0049	1.54786	0.0011	0.547327	0.0059	transcription/2component/circadian	-	Two-component DNA binding response regulator
SYNPCC7002_A0980	1.2921	0.0202	1.08593	0.2743	1.20884	0.0721	1.30751	0.0154	0.799922	0.1003	2.56855	<0.0001	0.781994	0.0808	DNA-stuff	recJ	single-stranded-DNA-specific exonuclease RecJ
SYNPCC7002_A0981	0.753225	0.119	0.418814	0.0028	0.791624	0.1611	0.626907	0.0375	0.271548	0.0934	0.236385	0.0838	0.0789068	0.0485	-	ycf12	conserved hypothetical protein Ycf12
SYNPCC7002_A0982	3.22886	<0.0001	1.7034	0.0336	1.83247	0.015	1.24624	0.2611	2.01086	<0.0001	1.77893	<0.0001	1.64681	<0.0001	-	-	conserved hypothetical protein
SYNPCC7002_A0983	0.499236	<0.0001	1.03982	0.2643	2.61008	<0.0001	0.311418	<0.0001	0	0.0367	1.96542	0.0418	0.301752	0.1056	-	-	conserved hypothetical protein
SYNPCC7002_A0984	0.583513	<0.0001	0.773987	0.0064	0.864171	0.0668	0.877041	0.0869	0.661547	<0.0001	0.878057	0.0179	0.0711218	<0.0001	NicotinamideMetabolism	pntB	"nicotinamide nucleotide transhydrogenase, subunit beta"
SYNPCC7002_A0985	0.724061	0.1075	0.229764	0.0003	0.692085	0.0838	0.653721	0.0594	0.984434	0.4602	1.28517	0.0367	0.0578784	<0.0001	NicotinamideMetabolism	pntC	"nicotinamide nucleotide transhydrogenase, chain alpha, part 2"
SYNPCC7002_A0986	0.502815	<0.0001	0.787456	0.0014	0.511521	<0.0001	0.992578	0.4602	0.684782	0.1423	1.19515	0.2546	0.0286299	0.0005	NicotinamideMetabolism	pntA	"nicotinamide nucleotide transhydrogenase, chain alpha , part 1"
SYNPCC7002_A0987	0.722672	0.1093	1.05577	0.4013	1.0306	0.4443	1.01453	0.4761	1.56923	<0.0001	2.16126	<0.0001	2.02495	<0.0001	-	-	conserved hypothetical protein
SYNPCC7002_A0988	0.822147	<0.0001	0.939656	0.0618	1.50392	<0.0001	1.67196	<0.0001	0.957459	0.409	0.901119	0.2981	1.7703	<0.0001	ribosome	rmpH	50S ribosomal protein L34
SYNPCC7002_A0989	1.25212	0.0073	0.904459	0.1788	0.878829	0.121	1.08952	0.1922	0.884821	0.2236	1.77173	<0.0001	0.59556	0.0038	-	rnpA	ribonuclease P protein component
SYNPCC7002_A0990	1.26797	<0.0001	0.91051	<0.0001	0.873232	<0.0001	1.16087	<0.0001	0.9273	0.2514	1.67771	<0.0001	0.603402	0.0001	-	-	conserved hypothetical protein
SYNPCC7002_A0991	1.09224	0.1112	1.00198	0.488	1.33822	<0.0001	1.29751	<0.0001	1.15735	0.0537	2.91564	<0.0001	0.694731	0.0009	ProteinExport	yidC	inner membrane protein YidC/OxaA
SYNPCC7002_A0992	1.12074	0.3085	1.02239	0.4641	1.37166	0.063	1.1786	0.2296	1.01415	0.4052	2.03902	<0.0001	0.22805	<0.0001	-	-	Predicted RNA-binding protein
SYNPCC7002_A0993	1.05175	0.4364	1.15849	0.3156	1.48459	0.0735	1.02931	0.4641	1.42855	0.0594	2.96128	<0.0001	2.12632	<0.0001	-	-	conserved hypothetical protein
SYNPCC7002_A0994	0.673157	0.0004	1.02872	0.3859	1.27093	0.0029	1.01374	0.4443	1.02677	0.3974	1.63407	<0.0001	1.31084	0.0012	-	-	"ATPase, AAA+ family domain protein"
SYNPCC7002_A0995	0.596212	0.0062	0.903808	0.2743	1.23746	0.0708	1.04711	0.3859	0.786202	0.0778	0.824925	0.123	0.791177	0.0823	-	-	conserved hypothetical protein
SYNPCC7002_A0996	0.457533	0.0212	0.631566	0.0838	1.00676	0.488	0.821007	0.2514	0.630597	0.0071	0.699787	0.0233	0.242777	<0.0001	-	-	two-component hybrid sensor kinase and response regulator with PAS and HAMP domains
SYNPCC7002_A0997	0.653432	0.0001	0.846302	0.0505	0.769153	0.0069	0.747274	0.0035	0.871449	0.2877	0.794302	0.1841	0.633458	0.0548	-	-	signal transduction histidine-kinase
SYNPCC7002_A0998	0.684834	0.0002	0.960933	0.33	1.13066	0.0694	0.776066	0.0055	1.32441	0.0516	2.21313	<0.0001	2.44239	<0.0001	-	-	Anion-transporting ATPase family
SYNPCC7002_A0999	1.45355	<0.0001	1.23041	0.0008	0.757552	0.0005	0.957747	0.281	0.625717	0.008	1.18317	0.119	0.315991	<0.0001	UbiquinoneBiosynthesis	menF	isochorismate synthase
SYNPCC7002_A1000	0.395895	0.0001	0.610611	0.0069	0.863892	0.1949	1.25823	0.0516	1.46458	0.0001	2.99346	<0.0001	2.5505	<0.0001	PorphyrinChlorophyllMetabolism	chlH	"magnesium-chelatase, subunit H"
SYNPCC7002_A1001	0.171058	<0.0001	0.390439	<0.0001	0.89684	0.1867	0.607835	0.0004	0.430549	0.0099	1.0278	0.4562	0.185151	0.0004	-	-	"restriction endonuclease, similarity to Mrr"
SYNPCC7002_A1002	1.07929	0.3859	0.325365	0.0075	0.68059	0.1251	0.874293	0.3264	1.95542	<0.0001	2.37641	<0.0001	3.34447	<0.0001	FattyAcidBiosynthesis	fabB	3-oxoacyl-[acyl-carrier-protein] synthase
SYNPCC7002_A1003	0.487578	0.0069	0.558546	0.017	1.06996	0.3669	1.01762	0.4681	2.58733	<0.0001	1.2122	0.1762	0.545921	0.0239	antiporter	-	Na+/H+-exchanging protein
SYNPCC7002_A1004	0.826936	0.123	0.613634	0.0047	1.5403	0.0001	0.982069	0.4522	0.614279	0.1292	2.63952	<0.0001	0.1651	0.0073	-	trkA	"K+ transport system NAD-binding component, TrkA"
SYNPCC7002_A1005	0.830638	0.2061	0.273169	0.0002	0.571407	0.0188	0.647679	0.0436	2.00045	0.0001	1.751	0.0029	0.179221	0.0013	DNA-stuff	-	"ATP-dependent DNA helicase, RecQ family"
SYNPCC7002_A1006	1.63002	0.0036	0.566344	0.0322	1.00348	0.496	0.631903	0.0582	1.21186	0.2578	0.317655	0.0188	0.0447055	0.0018	GlyoxylatDicarboxylatMetabolism/OneCarbon	purU	formyltetrahydrofolate deformylase
SYNPCC7002_A1007	1.59932	<0.0001	0.896359	0.0951	1.12499	0.0559	0.721299	0.0002	1.40453	0.0344	3.72088	<0.0001	1.86907	<0.0001	-	gcp	"Metalloendopeptidase, probable O-sialoglycoprotein endopeptidase"
SYNPCC7002_A1008	1.25794	0.0495	1.76391	<0.0001	2.33545	<0.0001	1.12509	0.2119	1.4364	<0.0001	0.417913	<0.0001	0.0119895	<0.0001	PS1	psaF	"photosystem I reaction center subunit III, PsaF"
SYNPCC7002_A1009	1.081	0.3821	1.71916	0.0043	0.459501	0.0239	0.911672	0.3745	0.751099	0.0668	0.491459	0.0011	0.0127691	<0.0001	PS1	psaJ	"Photosystem I reaction centre, subunit IX / PsaJ"
SYNPCC7002_A1010	0.662326	0.0749	0.891259	0.3192	0.813519	0.2119	0.883687	0.3085	0.76074	0.1112	1.01046	0.4801	0.256891	0.0001	-	-	"conserved, predicted membrane protein (DUF205)"
SYNPCC7002_A1011	1.07606	0.3264	1.08739	0.3015	0.848662	0.1867	1.14393	0.1977	1.08254	0.2578	2.85564	<0.0001	0.294614	<0.0001	-	-	conserved hypothetical protein
SYNPCC7002_A1012	1.23077	0.2776	1.64902	0.0475	0.965826	0.4641	1.25114	0.2611	0.743608	0.2843	3.26999	<0.0001	2.39306	0.001	-	-	conserved hypothetical protein
SYNPCC7002_A1013	1.47311	<0.0001	1.44141	<0.0001	1.08844	<0.0001	1.22238	<0.0001	0.55006	<0.0001	1.11771	0.1093	0.471905	<0.0001	-	-	Hydrophobe/Amphiphile Efflux-1 (HAE1) Family protein
SYNPCC7002_A1014	0.976507	0.4483	0.922386	0.3264	1.00987	0.4761	1.0516	0.3821	2.08017	<0.0001	1.03857	0.3669	0.882951	0.1539	-	-	conserved hypothetical protein
SYNPCC7002_A1015	0.405786	<0.0001	0.675719	<0.0001	0.924105	<0.0001	0.925915	<0.0001	0.895725	0.3015	0.609657	0.025	0.695205	0.063	-	-	FHA domain protein
SYNPCC7002_A1016	0.652618	0.2912	0.524637	0.2266	0.329227	0.1469	0.621953	0.2776	1.27131	0.3446	0.708131	0.3336	0	0.0721	-	-	conserved hypothetical protein
SYNPCC7002_A1017	0.371763	0.1401	0.194908	0.0823	0.415857	0.1562	0.440558	0.166	0.371722	0.0505	0.98078	0.4801	0.343544	0.0427	-	-	conserved hypothetical protein containing Piwi domain
SYNPCC7002_A1018	1.38709	<0.0001	1.09788	0.0793	1.18666	0.0036	1.28816	<0.0001	1.01143	0.3707	1.54236	<0.0001	0.196083	<0.0001	PorphyrinChlorophyllMetabolism	chlH	"magnesium protoporphyrin IX chelatase, subunit H"
SYNPCC7002_A1019	2.56608	<0.0001	2.03942	<0.0001	1.23567	0.0268	1.534	<0.0001	1.37219	0.3156	3.12677	0.0032	1.2517	0.3745	-	-	conserved hypothetical protein
SYNPCC7002_A1020	0.324349	<0.0001	0.331704	<0.0001	0.664854	0.0212	0.809943	0.1251	0.915943	0.2236	0.337351	<0.0001	0.379819	<0.0001	-	-	conserved hypothetical protein
SYNPCC7002_A1021	0.474272	0.0026	0.773744	0.1151	1.47776	0.0055	0.893339	0.2843	1.08436	0.1335	0.996601	0.484	1.39408	<0.0001	-	-	"putative permease, YjgP/YjgQ family superfamily"
SYNPCC7002_A1022	1.35146	<0.0001	1.1014	<0.0001	0.894714	<0.0001	1.45293	<0.0001	0.951136	0.3974	1.62647	0.0004	0.46137	0.002	pentosePpathway/calvinCycle	tkt	transketolase
SYNPCC7002_A1023	0.785445	0.3015	0.78159	0.2981	0.703583	0.2358	0.758655	0.2776	0.657249	<0.0001	1.08967	0.0655	0.383087	<0.0001	FattyAcidBiosynthesis	fabF	3-oxoacyl-[acyl-carrier-protein] synthase II
SYNPCC7002_A1024	1.11894	0.1446	0.789422	0.0307	0.950336	0.33	0.71526	0.0057	0.882493	0.0078	0.399409	<0.0001	0.0868826	<0.0001	FattyAcidBiosynthesis	acpP	acyl carrier protein
SYNPCC7002_A1025	0.970098	0.4247	0.808215	0.1131	1.00102	0.496	1.00856	0.4801	1.56719	<0.0001	1.00282	0.492	0.848591	0.1003	AminoAcyl-tRNA	gatA	"glutamyl-tRNA(Gln) amidotransferase, A subunit"
SYNPCC7002_A1026	1.35122	0.0384	0.756657	0.1093	1.3854	0.0262	1.05449	0.3936	0.970867	0.4761	1.64616	0.0823	0.398249	0.0985	ribosome	rplL	ribosomal protein L7/L12
SYNPCC7002_A1027	1.33255	<0.0001	0.788808	0.0026	0.737835	0.0003	1.21113	0.0026	1.31224	<0.0001	1.16426	0.0001	0.179171	<0.0001	ribosome	rpl10	50S ribosomal protein L10
SYNPCC7002_A1028	1.33167	0.0475	0.73483	0.0918	0.760904	0.1151	0.956308	0.4129	0.643335	0.0778	1.62054	0.0068	1.87629	0.0003	ribosome	rplA	ribosomal protein L1
SYNPCC7002_A1029	0.641781	0.0064	0.434585	<0.0001	0.863359	0.1711	0.865092	0.1736	0.8149	0.2546	1.96911	0.0003	2.44311	<0.0001	ribosome	rplK	ribosomal protein L11
SYNPCC7002_A1030	0.697614	0.1075	0.483012	0.017	1.84793	0.0003	1.19983	0.2061	0.868979	0.2546	0.889048	0.2877	1.21292	0.1401	transcription	nusG	transcription termination/antitermination factor NusG
SYNPCC7002_A1031	0.83723	0.0212	0.624257	<0.0001	1.4884	<0.0001	1.19997	0.0062	0.784129	0.2451	0.987066	0.484	1.21962	0.242	ProteinExport	secE	"preprotein translocase, SecE subunit"
SYNPCC7002_A1033	0.970013	0.1949	0.392761	<0.0001	1.61195	<0.0001	1.15554	<0.0001	1.01274	0.4801	0.698003	0.1251	0.974927	0.4602	ribosome	rplS	ribosomal protein L19
SYNPCC7002_A1034	1.24488	0.0749	1.12917	0.2236	1.04726	0.3897	0.98822	0.4721	0.893576	0.281	2.21047	<0.0001	0.702604	0.0537	-	-	conserved hypothetical protein
SYNPCC7002_A1035	0.277677	0.0885	0.433316	0.1446	0.964079	0.4721	0.672471	0.2709	0.66015	0.0571	0.462604	0.0064	0.240388	0.0002	-	-	conserved hypothetical protein
SYNPCC7002_A1036	1.24142	<0.0001	0.942889	0.1635	1.09799	0.0465	1.32752	<0.0001	0.748782	0.1292	1.26455	0.117	0.164854	0.0001	ribosome	prfA	peptide chain release factor 1
SYNPCC7002_A1037	0.903441	0.3121	0.67069	0.0485	0.981277	0.4641	0.855719	0.2327	0.430378	0.001	0.639268	0.0256	0.576717	0.011	ribosome	rpmE	ribosomal protein L31
SYNPCC7002_A1038	1.21526	0.1587	0.655475	0.0548	0.797809	0.1736	1.479	0.0132	0.834208	0.2358	1.5554	0.008	1.39435	0.0436	ribosome	rpsI	ribosomal protein S9
SYNPCC7002_A1039	1.1748	0.0244	0.739883	0.0016	1.00988	0.4562	1.24448	0.0029	0.929401	0.3783	1.20833	0.1762	0.79848	0.1841	ribosome	rplM	ribosomal protein L13
SYNPCC7002_A1040	0.812024	0.3192	0.562973	0.1357	0.509386	0.1093	0.834864	0.3372	0.967764	0.4325	0.77087	0.117	0.626393	0.0262	-	truA	tRNA pseudouridine synthase A
SYNPCC7002_A1041	0.849555	0.0838	0.493041	<0.0001	0.804438	0.0367	0.885838	0.1469	0.879033	0.2946	1.36689	0.0505	1.75717	0.0004	ribosome	rplQ	ribosomal protein L17
SYNPCC7002_A1042	1.03676	0.4013	0.552464	0.0011	0.613772	0.0041	0.94983	0.3669	0.662393	0.0139	1.21424	0.0823	1.47129	0.0011	RNA-synth	rpoA	"DNA-directed RNA polymerase, alpha subunit"
SYNPCC7002_A1043	1.33948	0.0122	0.946084	0.3594	1.23662	0.0582	1.13552	0.1841	0.71555	0.0475	0.563229	0.0052	1.09154	0.2946	ribosome	rpsK	ribosomal protein S11
SYNPCC7002_A1044	0.909836	0.1314	0.442088	<0.0001	0.941211	0.2327	1.08001	0.1611	0.667907	<0.0001	0.716339	<0.0001	1.50127	<0.0001	ribosome	rpsM	ribosomal protein S13
SYNPCC7002_A1045	1.21925	<0.0001	0.646255	<0.0001	0.831369	<0.0001	1.08791	0.0006	0.768035	0.2676	0.511923	0.0951	0.276007	0.0256	ribosome	infA	translation initiation factor IF-1
SYNPCC7002_A1046	0.90206	0.4129	0.938281	0.4443	0.614855	0.1922	0.707426	0.2546	0.729092	<0.0001	1.77649	<0.0001	0.38516	<0.0001	PurineMetabolism	adk	adenylate kinase
SYNPCC7002_A1047	1.07636	0.0367	0.851358	0.0003	0.657942	<0.0001	1.17598	<0.0001	0.707598	0.0003	1.70632	<0.0001	0.587111	<0.0001	ProteinExport	secY	preprotein translocase SecY subunit
SYNPCC7002_A1048	2.15771	<0.0001	1.12663	0.1922	0.833812	0.1251	0.97865	0.4404	0.754702	0.0143	0.932329	0.2709	0.224065	<0.0001	ribosome	rplO	ribosomal protein L15
SYNPCC7002_A1049	1.57841	<0.0001	0.699178	0.0006	0.767824	0.006	1.15812	0.0436	0.692352	0.0188	1.36336	0.0069	0.321343	<0.0001	ribosome	rpsE	ribosomal protein S5
SYNPCC7002_A1050	2.06491	<0.0001	1.41322	0.0154	1.29629	0.0606	1.2834	0.0694	0.789429	0.0158	1.20559	0.0179	0.180326	<0.0001	ribosome	rplR	ribosomal protein L18
SYNPCC7002_A1051	1.82625	0.0009	1.01357	0.4801	0.809818	0.2358	1.14584	0.2912	0.65356	<0.0001	1.84909	<0.0001	0.474927	<0.0001	ribosome	rpl6	50S ribosomal protein L6
SYNPCC7002_A1052	1.90382	<0.0001	0.911139	<0.0001	1.37897	<0.0001	1.3696	<0.0001	0.664754	0.0606	1.97772	<0.0001	0.325342	0.0009	ribosome	rpsH	ribosomal protein S8
SYNPCC7002_A1053	1.54343	<0.0001	0.903008	0.1075	0.952426	0.2709	1.06247	0.2119	0.671926	0.0735	1.89638	<0.0001	0.393212	0.0037	ribosome	rpl5	50S ribosomal protein L5
SYNPCC7002_A1054	1.9524	<0.0001	0.87445	0.0918	0.765832	0.0066	1.24171	0.0054	0.3843	0.0228	1.35571	0.1251	0.60698	0.1003	ribosome	rplX	ribosomal protein L24
SYNPCC7002_A1055	1.66324	<0.0001	0.824389	0.0078	1.4825	<0.0001	1.19027	0.0043	0.819465	0.1894	0.828266	0.2033	0.291787	0.0003	ribosome	rplN	ribosomal protein L14
SYNPCC7002_A1056	1.32384	0.0375	0.671192	0.0351	0.705786	0.0526	1.19282	0.1446	0.791042	0.242	0.904429	0.3745	0.375982	0.0179	ribosome	rpsQ	ribosomal protein S17
SYNPCC7002_A1057	2.46186	<0.0001	1.24796	0.0116	1.73832	<0.0001	1.33822	0.001	0.900782	0.0359	1.52382	<0.0001	0.676496	<0.0001	ribosome	rpmC	ribosomal protein L29
SYNPCC7002_A1058	2.25803	<0.0001	1.2729	0.0047	1.16909	0.0537	1.82681	<0.0001	0.637564	0.1056	0.88576	0.3483	0.313825	0.0091	ribosome	rplP	ribosomal protein L16
SYNPCC7002_A1059	2.39343	<0.0001	1.17342	0.0026	0.879264	0.0262	1.6678	<0.0001	0.87832	0.2148	1.48051	0.0009	0.459477	0.0002	ribosome	rpsC	ribosomal protein S3
SYNPCC7002_A1060	1.68758	<0.0001	1.21249	0.0808	0.808767	0.1038	1.62437	<0.0001	1.02792	0.4443	1.47614	0.0084	0.503627	0.0062	ribosome	rplV	ribosomal protein L22
SYNPCC7002_A1061	0.889089	0.3336	0.518759	0.0301	0.651076	0.0869	1.06324	0.4013	0.874713	0.2451	1.93284	<0.0001	0.801742	0.1379	ribosome	rpsS	ribosomal protein S19
SYNPCC7002_A1062	1.44716	0.0359	0.839472	0.2578	0.667828	0.0901	1.19109	0.2206	1.33719	0.1841	1.10603	0.3897	0.561052	0.121	ribosome	rplB	ribosomal protein L2
SYNPCC7002_A1063	1.24802	0.2514	0.860476	0.352	0.730692	0.2327	0.93935	0.4364	0.808348	0.1379	1.39451	0.0122	0.979234	0.4522	ribosome	rplW	ribosomal protein L23
SYNPCC7002_A1064	1.44196	0.0721	0.858625	0.3192	1.32077	0.1446	1.24416	0.209	0.769107	0.0384	1.06711	0.305	0.40779	<0.0001	ribosome	rplD	ribosomal protein L4
SYNPCC7002_A1065	1.82132	0.0005	1.20083	0.209	0.885987	0.3228	1.0255	0.4602	0.934559	0.2483	0.890481	0.1271	0.710609	0.0013	ribosome	rplC	ribosomal protein L3
SYNPCC7002_A1066	1.39518	0.0004	1.09719	0.2033	1.06986	0.2743	1.54885	<0.0001	1.53886	0.0594	1.56931	0.0495	0.373691	0.0344	PurineMetabolism/PyrimidineMetabolism	pnpA	polyribonucleotide nucleotidyltransferase
SYNPCC7002_A1067	0.255238	0.0367	0.512961	0.121	1.03008	0.4721	0.87568	0.3821	0.121421	0.1112	0.202899	0.1357	0.456884	0.2266	-	-	Kef-type K+ transport systems predicted NAD-binding component
SYNPCC7002_A1068	0.402518	0.0015	0.519873	0.0087	0.665912	0.0485	0.678077	0.0548	0.369735	0.0668	0.539989	0.1379	0.287199	0.0446	-	-	conserved hypothetical protein
SYNPCC7002_A1069	0.521801	0.0329	0.359548	0.0069	0.722011	0.1423	0.767236	0.1841	0.500601	0.0016	0.3848	0.0001	0.207202	<0.0001	-	-	"TrkA domain family protein, probable potassium channel"
SYNPCC7002_A1070	0.33408	0.001	0.29298	0.0005	1.0112	0.4801	0.625186	0.0409	1.65158	<0.0001	0.890275	0.166	0.701645	0.0043	nitrogenMetabolism	amt	"ammonium transporter, putative"
SYNPCC7002_A1071	0.490469	<0.0001	0.661009	<0.0001	1.03337	0.1814	1.06133	0.0475	0.945841	0.4013	0.929724	0.3707	0.139569	<0.0001	ArginineProlineMetabolism/AlanineAspartateGlutamateMetabolism	putA	delta-1-pyrroline-5-carboxylate dehydrogenase
SYNPCC7002_A1072	0.294441	0.0026	0.34698	0.0049	0.698798	0.117	0.432388	0.0122	0.337165	0.0329	0.618651	0.1446	0.186571	0.0119	-	-	GTPase subunit of Type II restriction endonuclease
SYNPCC7002_A1073	0.239743	0.0344	0.24091	0.0344	0.443459	0.0918	0.289406	0.0446	0.21913	0.0427	0.589062	0.1814	0.268872	0.0537	-	-	conserved hypothetical protein
SYNPCC7002_A1074	1.03465	0.4801	0.998103	>0.495	1.25268	0.3483	0.709947	0.33	0.691377	0.3632	0	0.1271	0	0.1271	-	-	delta-1-pyrroline-5-carboxylate dehydrogenase
SYNPCC7002_A1075	1.04114	0.4522	2.01534	0.0016	0.456118	0.0571	1.30033	0.1922	1.19624	<0.0001	0.959503	0.0885	0.855231	<0.0001	-	-	conserved hypothetical protein
SYNPCC7002_A1076	0.630536	0.1401	1.31939	0.1736	0.841995	0.3228	1.77091	0.0119	1.24781	<0.0001	0.944825	0.0314	2.56771	<0.0001	-	-	conserved hypothetical protein
SYNPCC7002_A1077	0.42542	0.0392	1.02598	0.4681	2.34122	<0.0001	0.906691	0.3859	0.942401	0.4641	1.19684	0.3821	1.63119	0.1711	-	-	cyclic nucleotide-binding domain protein
SYNPCC7002_A1078	1.31743	0.0721	1.18128	0.2005	1.12472	0.281	1.12032	0.2877	0.912849	0.4013	3.65007	<0.0001	0.429357	0.0505	-	-	conserved hypothetical membrane protein
SYNPCC7002_A1079	0.861375	0.1685	0.855386	0.1587	1.40586	0.0024	0.994739	0.484	1.03632	0.4641	1.97151	0.0055	2.96959	<0.0001	-	-	conserved hypothetical protein (DUF901)
SYNPCC7002_A1080	0.831609	0.281	1.70474	0.0078	1.06978	0.4052	1.1888	0.2578	1.89813	<0.0001	2.68387	<0.0001	0.915676	0.3372	SerThrProteinkinase	-	Serine/threonine protein kinase
SYNPCC7002_A1081	1.04805	0.4052	1.28676	0.0749	1.67265	0.0004	0.686453	0.0582	1.28647	0.2743	1.50033	0.1469	0.226908	0.0526	-	-	"acetyltransferase, GNAT family"
SYNPCC7002_A1082	0.808568	0.2578	1.10676	0.3594	1.12448	0.3372	0.949682	0.4325	0.754254	0.0606	2.16786	<0.0001	2.86648	<0.0001	-	gcvT	glycine cleavage T-protein (aminomethyltransferase)
SYNPCC7002_A1083	0.627946	<0.0001	0.612974	<0.0001	0.678814	<0.0001	1.29947	<0.0001	0.876621	0.3372	2.35266	<0.0001	1.04954	0.4325	-	-	LCCL domain protein
SYNPCC7002_A1084	0.679769	0.1788	0.50743	0.0778	0.800154	0.281	0.808243	0.2912	0.744849	0.2148	1.33519	0.1492	0.152875	0.0044	-	-	conserved hypothetical protein
SYNPCC7002_A1085	1.04497	0.3409	0.915521	0.2206	1.85329	<0.0001	0.872943	0.1251	0.798952	0.123	1.60209	0.0003	0.177644	<0.0001	TerpenoidBiosynthesis	crtE	geranylgeranyl pyrophosphate synthase
SYNPCC7002_A1086	0.519814	0.0002	0.890735	0.2119	0.579668	0.0011	1.34537	0.0059	0.740398	0.0217	0.560455	0.0003	0.0238116	<0.0001	-	trkA	"potassium channel protein, TrkA family"
SYNPCC7002_A1087	0.48581	0.0166	0.806551	0.2119	0.543431	0.0294	0.954148	0.4247	0.740341	0.209	0.510046	0.063	0.146618	0.0039	-	-	conserved hypothetical protein (DUF445)
SYNPCC7002_A1088	0.743179	0.0217	0.714912	0.0125	0.720336	0.0139	0.954955	0.3632	0.673499	<0.0001	1.43673	<0.0001	0.593119	<0.0001	cytochromeSynth	ccs1	c-type cytochrome biogenesis protein
SYNPCC7002_A1089	1.2504	0.1492	1.52596	0.0143	1.18558	0.2206	1.08541	0.3594	0.685375	0.0094	2.4014	<0.0001	0.415955	<0.0001	cytochromeSynth	ccdA	putative c-type cytochrome biogenesis protein
SYNPCC7002_A1090	0.731365	0.1949	1.24153	0.2206	1.02089	0.4721	1.09219	0.3821	0.951144	0.409	1.45043	0.0188	0.4107	0.0033	AlanineAspartateGlutamateMetabolism	-	L-asparaginase II (thermolabile)
SYNPCC7002_A1091	1.15723	0.1251	0.863839	0.1587	1.00078	0.496	1.10285	0.2266	1.00011	>0.495	3.54623	<0.0001	0.596604	0.0179	-	-	conserved hypothetical protein
SYNPCC7002_A1092	0.662625	0.0094	0.644589	0.0066	1.54216	0.0001	0.853307	0.1539	1.43941	0.0047	0.72864	0.0537	0.688049	0.0322	-	ppib	"peptidyl-prolyl cis-trans isomerase B, cyclophilin type"
SYNPCC7002_A1093	0.845605	0.0256	1.01967	0.4013	1.12395	0.0582	0.912387	0.1335	1.24014	0.2177	0.898003	0.3707	0.655516	0.1335	PS1	ycf4	Photosystem I assembly protein ycf4
SYNPCC7002_A1094	0.629692	0.0436	0.997302	0.496	0.568945	0.0233	1.15542	0.2358	0.346886	0.0116	0.708472	0.1539	0.471344	0.0329	TCC-cycle/complex2	sdhB	succinate dehydrogenase iron-sulfur protein subunit
SYNPCC7002_A1095	0.604312	0.025	0.521086	0.0087	0.722973	0.0853	0.632222	0.0336	0.546669	0.1469	0.680026	0.2296	0.196512	0.0322	transcription	-	AbrB family transciptional regulator
SYNPCC7002_A1096	1.19285	0.1894	1.43839	0.0228	0.902633	0.33	1.90982	<0.0001	0.0752497	0.1151	0.712554	0.3557	0.0471915	0.1075	CO2-conc-fix	ecaA	"carbonic anhydrase precursor (alpha family, eukaryotic type)"
SYNPCC7002_A1097	0.932015	0.352	1.18997	0.1469	1.57647	0.0007	0.736702	0.0721	1.48512	0.0222	2.77712	<0.0001	1.5301	0.0139	PET	-	"cytochrome b6/f complex, alternative iron-sulfur subunit"
SYNPCC7002_A1098	0.736458	0.102	0.638288	0.0401	0.661772	0.0516	0.802745	0.1711	1.33324	0.0475	1.63378	0.0007	1.17056	0.1949	FolateBiosynthesis	pabB	para-aminobenzoate synthase component I
SYNPCC7002_A1099	1.22829	0.0089	0.942537	0.2743	1.35194	0.0001	1.08545	0.1867	1.49164	0.0571	0.761623	0.2206	1.01341	0.484	-	-	conserved hypothetical protein
SYNPCC7002_A1100	0.968818	0.409	0.828637	0.102	1.14229	0.1446	0.992006	0.4761	1.43038	<0.0001	1.34449	<0.0001	0.953101	0.2546	UbiquinoneBiosynthesis	menG	Menaquinone biosynthesis methyltransferase
SYNPCC7002_A1101	0.657149	0.0018	1.02721	0.409	1.19713	0.0465	0.828069	0.0721	0.754721	0.063	0.959195	0.4013	0.379981	0.0001	SerThrProteinkinase	-	serine/threonine protein phosphatase
SYNPCC7002_A1103	0.564548	<0.0001	0.696054	<0.0001	0.815993	<0.0001	1.26949	<0.0001	0.57522	0.0001	0.834459	0.0721	0.297312	<0.0001	FattyAcidBiosynthesis	-	Acyltransferase domain protein
SYNPCC7002_A1104	0.559701	<0.0001	0.614109	<0.0001	1.28203	0.0016	1.04086	0.3336	1.82269	<0.0001	1.02667	0.4286	0.173387	<0.0001	transcription/2component/chemotaxis	-	two-component sensory transduction histidine kinase and response regulator
SYNPCC7002_A1105	1.04453	0.2981	1.44655	<0.0001	0.984842	0.4286	1.38146	<0.0001	1.1822	0.0367	0.530011	<0.0001	0.207421	<0.0001	PeptidoglycanBiosynthesis	murA	UDP-N-acetylglucosamine 1-carboxyvinyltransferase
SYNPCC7002_A1107	0.532159	0.0068	0.471839	0.0026	0.694834	0.0537	1.12171	0.2611	0.452151	<0.0001	0.711759	0.0019	3.00818	<0.0001	ribosome	-	"rRNA methylase, TrmH family"
SYNPCC7002_A1108	0.996501	0.492	1.08718	0.352	1.29267	0.102	0.814009	0.209	1.93335	<0.0001	0.323069	0.0005	0.363739	0.0009	FeUptake	bcp	bacterioferritin comigratory protein
SYNPCC7002_A1109	0.542886	<0.0001	0.542412	<0.0001	0.633813	<0.0001	1.05545	0.0057	1.84028	0.0015	0.709655	0.1515	1.59798	0.0174	ArginineProlineMetabolism	speB	"agmatinase, putative"
SYNPCC7002_A1110	0.251823	<0.0001	1.2466	0.0475	0.481404	0.0002	0.742707	0.0409	0.232613	<0.0001	0.310964	<0.0001	0.070022	<0.0001	transcription/2component	-	two-component response regulator
SYNPCC7002_A1111	0.505583	0.0007	0.896006	0.2514	0.904273	0.2676	0.867288	0.1949	1.31153	0.1379	0.997303	0.496	0.984227	0.4801	transcription/2component	-	two-component sensor histidine kinase
SYNPCC7002_A1112	0.576448	<0.0001	0.463404	<0.0001	0.972105	0.3446	1.16465	0.0087	0.664122	0.0694	2.19373	<0.0001	1.13325	0.2776	-	gidA	glucose-inhibited division protein A
SYNPCC7002_A1113	1.0094	0.4602	0.802231	0.0222	0.833256	0.0446	1.31178	0.0008	0.353378	0.0262	2.88692	<0.0001	2.29002	0.0001	UbiquinoneBiosynthesis	ubiD	3-octaprenyl-4-hydroxybenzoate carboxy-lyase
SYNPCC7002_A1114	0.572884	0.123	0.442233	0.0643	0.870636	0.3632	0.535914	0.1038	0.391633	0.0384	0.776528	0.2578	0.233692	0.0129	-	-	conserved hypothetical protein
SYNPCC7002_A1115	0.342942	0.0344	0.273466	0.0222	0.368331	0.0401	0.578801	0.121	0.318269	0.0918	0.972875	0.4801	0.671813	0.2611	-	-	conserved hypothetical protein
SYNPCC7002_A1116	0.352384	0.0001	0.507831	0.0029	0.728412	0.0643	0.511111	0.0031	0.560922	0.1685	0.921697	0.4325	0.422126	0.1038	-	-	conserved hypothetical protein (DUF820)
SYNPCC7002_A1117	1.45775	<0.0001	1.43928	<0.0001	1.00684	0.3974	1.21396	<0.0001	0.521394	0.0007	0.788289	0.0793	0.51383	0.0006	PeptidoglycanBiosynthesis	rffM	UDP-N-acetyl-D-mannosaminuronic acid transferase
SYNPCC7002_A1118	0.715318	0.1788	1.16642	0.2946	0.750418	0.2119	0.980729	0.4761	0.961228	0.3264	0.438974	<0.0001	0.0449304	<0.0001	DNA-stuff	smc	chromosome segregation protein SMC
SYNPCC7002_A1119	0.745093	0.0244	0.521689	0.0001	1.63688	<0.0001	0.920817	0.2709	1.32938	0.3121	2.51485	0.0113	1.17976	0.3936	-	yqeG	"Phosphatase, HAD superfamily (subfamily IIIA)"
SYNPCC7002_A1120	2.08231	0.0012	1.67396	0.0301	1.34226	0.1685	0.970182	0.4681	2.10847	0.0049	2.09076	0.0055	1.83086	0.0268	UbiquinoneBiosynthesis	-	"methyltransferase, UbiE/COQ5 family"
SYNPCC7002_A1121	1.82243	<0.0001	0.879028	0.2005	1.10324	0.2358	0.893213	0.2296	0.670139	0.0749	1.59975	0.0044	1.98125	<0.0001	-	-	BLUF domain protein
SYNPCC7002_A1122	1.18441	0.305	1.01838	0.4801	0.607893	0.1379	1.01883	0.4801	1.50617	0.0329	1.6073	0.0139	0.841692	0.2843	-	-	conserved hypothetical protein (DUF1092)
SYNPCC7002_A1123	1.21557	0.2676	1.14217	0.3409	1.26625	0.2236	0.803392	0.2877	0.977219	0.4522	1.34897	0.0301	2.03838	<0.0001	-	-	33-kDa chaperonin (Heat shock protein (HSP33 like protein)
SYNPCC7002_A1124	0.771343	0.1587	1.30052	0.0951	0.5062	0.0154	1.03825	0.4325	1.1354	0.352	0.659652	0.1685	0.169759	0.0096	-	-	FHA domain protein
SYNPCC7002_A1125	1.3138	0.0455	1.15217	0.2061	0.45189	0.0015	1.10979	0.2776	0.832643	0.0009	0.582105	<0.0001	0.175835	<0.0001	-	-	conserved hypothetical protein
SYNPCC7002_A1126	1.48667	<0.0001	1.11887	0.0375	0.887446	0.0455	1.22878	0.0003	0.820646	0.0401	2.29005	<0.0001	0.289017	<0.0001	pyruvate/GlycineSerineThreonineMetabolism	ipdA	dihydrolipoamide dehydrogenase
SYNPCC7002_A1127	1.04973	0.3897	0.928259	0.3409	1.27094	0.0606	1.42057	0.0082	1.46733	0.0055	0.965129	0.4247	1.40968	0.0129	-	-	hypothetical protein
SYNPCC7002_A1128	0.101707	<0.0001	0.290468	<0.0001	0.469873	<0.0001	0.52647	<0.0001	0.536282	0.0001	1.06848	0.2912	0.19403	<0.0001	-	-	conserved hypothetical protein
SYNPCC7002_A1129	1.09932	0.1131	1.08013	0.1635	0.831863	0.0202	1.2572	0.0008	0.774692	0.2148	1.79032	0.0028	0.589203	0.0749	-	-	conserved hypothetical protein
SYNPCC7002_A1130	0.743646	<0.0001	0.880037	0.0003	0.921293	0.0129	1.13327	0.0001	0.825781	0.0485	1.30464	0.0019	0.607325	0.0001	ArginineProlineMetabolism	argJ	arginine biosynthesis bifunctional protein ArgJ
SYNPCC7002_A1131	0.680695	<0.0001	0.917378	0.0281	0.717081	<0.0001	1.23255	<0.0001	0.719523	0.0002	1.17676	0.0132	0.316825	<0.0001	-	sppA	"signal peptide peptidase SppA, 67K type"
SYNPCC7002_A1132	0.632372	<0.0001	0.702341	<0.0001	0.780743	0.0004	0.85641	0.0139	0.544149	0.0281	1.03558	0.4404	0.113751	0.0001	TerpenoidBiosynthesis	fni	"isopentenyl-diphosphate delta-isomerase, type 2"
SYNPCC7002_A1133	0.604528	0.0055	0.645656	0.0113	0.73192	0.0427	0.483943	0.0005	0.609177	0.1292	2.56913	<0.0001	0.764069	0.2483	-	-	hypothetical protein
SYNPCC7002_A1134	0.3015	0.0329	0.334967	0.0401	0.671623	0.1949	0.534634	0.1093	0.227254	0.0359	0.914606	0.4207	0.0301095	0.0119	-	-	Hypothetical protein
SYNPCC7002_A1135	0.287093	0.0062	0.163984	0.0017	0.594564	0.0778	0.479525	0.0336	0.237997	0.0003	0.885446	0.305	0.0168968	<0.0001	-	-	Hypothetical protein
SYNPCC7002_A1136	0.260202	0.1093	0.206877	0.0951	0.592853	0.2514	0.568982	0.2389	0.361312	0.0505	0.741172	0.2546	0.00468807	0.0054	-	-	Hypothetical protein
SYNPCC7002_A1137	0.115476	0.0351	0.169084	0.0446	0.386973	0.1056	0.366308	0.0985	0.303793	0.0281	0.543216	0.1038	0.00728095	0.0032	-	-	hypothetical protein
SYNPCC7002_A1138	0.154896	0.0537	0.172413	0.0582	0.462833	0.1539	0.329302	0.102	0.438965	0.1112	0.648696	0.2236	0.0168544	0.0166	-	-	Phosphotransferase enzyme family domain protein
SYNPCC7002_A1139	0.222408	0.0475	0.329554	0.0749	0.385086	0.0934	0.433255	0.1112	0.299145	0.0495	0.730421	0.2611	0.149055	0.0222	-	-	hypothetical protein
SYNPCC7002_A1140	0.298385	0.0011	0.280269	0.0009	0.774814	0.1635	0.445404	0.008	0.23489	0.0526	0.952197	0.4602	0.151399	0.0359	-	-	radical SAM domain protein
SYNPCC7002_A1141	0.349336	0.0002	0.37264	0.0003	0.610026	0.0166	0.4917	0.0027	0.258894	0.0985	0.924727	0.4483	0.225275	0.0901	-	-	"methyltransferase, FkbM family protein"
SYNPCC7002_A1142	0.991532	0.4602	0.967599	0.3557	0.850853	0.0455	0.891363	0.1093	0.706732	0.1335	0.670402	0.1075	0.0949744	0.0003	-	-	sodium-coupled permease
SYNPCC7002_A1143	1.04741	0.3156	0.775654	0.0113	1.74885	<0.0001	1.00579	0.4761	1.06028	0.2611	1.56552	<0.0001	1.0449	0.3156	complex1	'ndhN'	conserved hypothetical protein
SYNPCC7002_A1144	1.58093	0.0495	1.27091	0.2206	2.79137	<0.0001	1.65731	0.0314	0.790072	0.2483	0.990177	0.488	0	0.0006	-	-	"Putative transport protein, Major Facilitator Superfamily"
SYNPCC7002_A1145	0.62523	<0.0001	1.21352	<0.0001	1.27676	<0.0001	0.817868	0.0002	1.05438	0.3264	0.619704	0.0007	0.0136807	<0.0001	-	-	"lipoprotein, putative"
SYNPCC7002_A1146	0.588584	0.0004	0.865883	0.1379	0.828416	0.0823	1.04669	0.352	0.909959	0.209	0.793341	0.0314	0.0850679	<0.0001	PhenylalanineTyrosineTryptophanBiosynthesis	aroB	3-dehydroquinate synthase
SYNPCC7002_A1147	0.67528	<0.0001	0.752826	<0.0001	0.578477	<0.0001	0.830544	0.0001	1.33578	0.0485	1.15207	0.2266	2.14832	<0.0001	GlutathionMetabolism	gshB	glutathione synthase
SYNPCC7002_A1148	0.963511	0.4562	1.46759	0.0721	0.844214	0.3121	0.521946	0.0668	2.13663	0.0007	2.16773	0.0005	3.01488	<0.0001	-	-	hypothetical protein
SYNPCC7002_A1149	0	0.0268	0.710857	0.2877	0	0.0268	1.34835	0.2514	4.81926	<0.0001	0.805314	0.4207	0	0.1469	-	-	conserved hypothetical protein
SYNPCC7002_A1150	0.827955	0.1112	0.878011	0.1949	1.24415	0.0418	1.10467	0.2296	1.62853	<0.0001	1.04111	0.3859	1.48553	0.0003	AlanineAspartateGlutamateMetabolism	glmS	"glucosamine--fructose-6-phosphate aminotransferase, isomerizing"
SYNPCC7002_A1151	1.10769	0.3192	0.899554	0.3336	1.23163	0.1587	1.07288	0.3745	1.08062	0.2236	1.42223	<0.0001	1.65525	<0.0001	-	-	conserved hypothetical protein
SYNPCC7002_A1152	1.08579	0.3632	2.03167	<0.0001	1.07661	0.3783	0.920593	0.3745	0.731075	<0.0001	1.33271	<0.0001	0.33344	<0.0001	-	-	Protein of unknown function (PF01934)
SYNPCC7002_A1153	1.08507	0.4404	1.23573	0.3336	0.456153	0.1611	1.37878	0.2451	0.392088	0.0096	1.16479	0.2643	0.409818	0.0116	-	-	phosphoglycerate mutase family protein
SYNPCC7002_A1154	1.59574	0.0005	1.19247	0.1423	1.32655	0.0351	1.01527	0.4681	0.909043	0.3936	2.60407	<0.0001	2.5654	<0.0001	-	-	putative lysine decarboxylase
SYNPCC7002_A1155	0.624181	0.0548	1.129	0.2912	0.944642	0.4052	1.1897	0.209	1.40053	0.2946	4.21261	<0.0001	0	0.0885	-	-	conserved hypothetical protein
SYNPCC7002_A1157	0.739632	0.1131	1.00337	0.492	0.699605	0.0808	0.475793	0.0073	0.749055	0.3085	0.876187	0.4013	0.704634	0.2776	-	-	hypothetical protein
SYNPCC7002_A1158	0.319052	<0.0001	0.641211	0.0087	0.563333	0.0019	1.06421	0.3336	0.483358	0.2451	1.16669	0.4129	0	0.0918	-	-	"haloacid dehalogenase-like hydrolase, putative"
SYNPCC7002_A1159	0.652378	0.0113	1.33901	0.0132	0.693222	0.0222	1.51595	0.0003	0.769691	0.2119	1.26214	0.1814	0.324806	0.0096	-	-	Orn/Lys/Arg decarboxylase
SYNPCC7002_A1160	0.306705	0.0001	0.493117	0.0038	1.25913	0.0869	1.01597	0.4681	0.69498	<0.0001	2.33732	<0.0001	0.486715	<0.0001	PorphyrinChlorophyllMetabolism	cyoE	protoheme IX farnesyltransferase
SYNPCC7002_A1161	0.342683	<0.0001	0.812895	0.0154	0.926715	0.1977	1.20621	0.0087	0.659177	0.0021	1.81229	<0.0001	0.524148	<0.0001	PorphyrinChlorophyllMetabolism	-	Cytochrome oxidase assembly protein subfamily
SYNPCC7002_A1162	0.423369	0.0034	0.722017	0.0968	0.782608	0.1539	1.09803	0.3228	0.36487	<0.0001	2.61706	<0.0001	0.300988	<0.0001	cytOxidase	ctaCI	cytochrome oxidase subunit II
SYNPCC7002_A1163	0.59972	<0.0001	0.900549	0.0571	0.903341	0.0618	1.16465	0.0044	0.757601	0.1977	2.67221	<0.0001	0.170377	0.0019	cytOxidase	ctaDI	cytochrome oxidase large subunit (subunit I)
SYNPCC7002_A1164	1.40551	0.0643	1.26206	0.1635	0.392437	0.0113	0.769301	0.1922	0.406195	0.0104	2.65042	<0.0001	0.0436694	0.0001	cytOxidase	ctaEI	cytochrome oxidase small subunit (subunit III)
SYNPCC7002_A1165	0.457867	0.1539	0.230048	0.0735	0.692941	0.281	0.479988	0.1635	0.166377	0.0681	1.45961	0.2061	2.2694	0.0116	-	-	Protein of unknown function (UPF0150)
SYNPCC7002_A1166	1.14566	0.1038	0.650111	0.0013	2.3458	<0.0001	1.07898	0.2483	0.855816	0.3783	3.49579	<0.0001	2.05739	0.0122	TerpenoidBiosynthesis	ispF	"2C-methyl-D-erythritol 2,4-cyclodiphosphate synthase"
SYNPCC7002_A1167	0.706418	0.0384	0.764141	0.0764	1.17916	0.1401	0.986077	0.4681	1.01668	0.4761	0.477472	0.0351	0.262539	0.0052	-	-	hypothetical protein
SYNPCC7002_A1168	0.5284	0.0047	0.961998	0.4168	1.19953	0.1357	1.09305	0.305	1.08951	0.1587	1.45281	<0.0001	2.09121	<0.0001	-	-	conserved hypothetical protein
SYNPCC7002_A1169	0.558488	0.0968	1.02127	0.4761	1.06814	0.4207	1.29845	0.1894	1.42764	0.0344	2.10497	<0.0001	1.61383	0.0045	DNA-stuff	ssb	Single-stranded DNA-binding protein
SYNPCC7002_A1170	0.441611	0.0013	0.862755	0.2296	0.632073	0.0239	1.1099	0.2776	1.17561	0.1056	1.70255	<0.0001	1.17962	0.1003	-	trmE	tRNA modification GTPase TrmE
SYNPCC7002_A1171	1.85891	<0.0001	1.60932	0.0001	0.985854	0.4641	1.22647	0.0853	0.809721	0.305	0.893538	0.3859	0.919792	0.4129	nitrogenMetabolism	'nrtC'	"nitrate transport protein, NrtC like protein"
SYNPCC7002_A1172	0.852735	0.1539	0.888214	0.2206	1.1934	0.0901	1.26094	0.0359	0.642969	0.0071	1.36698	0.0059	0.845318	0.1446	TerpenoidBiosynthesis	dxs	1-deoxy-D-xylulose-5-phosphate synthase
SYNPCC7002_A1173	0.655063	<0.0001	0.755981	<0.0001	0.944243	0.025	0.943893	0.0244	0.687856	0.0102	1.05925	0.33	0.262149	<0.0001	-	-	Polyketide synthase
SYNPCC7002_A1174	0.454855	<0.0001	0.896302	0.1271	0.822701	0.025	0.881766	0.0968	1.09155	0.3085	1.23201	0.102	0.7566	0.0918	-	-	"hydrolase, alpha/beta fold family domain protein"
SYNPCC7002_A1175	0.66769	0.117	0.849859	0.2946	0.561383	0.0571	0.636317	0.0951	0.758417	0.1151	1.17994	0.1841	0.147608	<0.0001	-	-	conserved hypothetical protein TIGR00278
SYNPCC7002_A1176	0.669181	<0.0001	0.790571	0.0021	1.1975	0.0035	1.00314	0.484	0.888267	0.2709	1.77271	<0.0001	1.81443	<0.0001	-	ftsH	cell division protein
SYNPCC7002_A1177	0.450524	0.0158	0.98205	0.4721	0.603156	0.0606	0.88183	0.3228	0.495356	<0.0001	1.0301	0.3557	0.207102	<0.0001	-	mscS	mechanosensitive ion channel family protein
SYNPCC7002_A1178	1.07573	0.409	1.72955	0.0125	0.727182	0.2005	1.32044	0.1635	0.791903	0.1685	0.959642	0.4247	1.0577	0.3936	-	-	S-layer like protein
SYNPCC7002_A1179	0.411397	0.0006	0.696316	0.0465	0.464129	0.0015	0.98373	0.4641	0.662043	0.0436	0.432899	0.0021	0.0297852	<0.0001	-	-	"lipoprotein, putative"
SYNPCC7002_A1180	0.246954	0.0968	0.822251	0.3783	1.52287	0.1841	1.00997	0.492	1.30798	0.0594	0.284551	0.0001	0.134033	<0.0001	-	-	conserved hypothetical protein (DUF1257)
SYNPCC7002_A1181	0.422144	0.0823	0.895316	0.4013	0.976247	0.4761	1.1176	0.3897	1.59239	<0.0001	0.919359	0.123	0.5629	<0.0001	-	-	"ATPase, AAA family domain protein"
SYNPCC7002_A1182	0.558356	0.0808	1.17333	0.2912	1.99643	0.0008	1.04183	0.4483	1.67713	<0.0001	1.98207	<0.0001	1.10586	0.1611	-	-	conserved hypothetical protein
SYNPCC7002_A1183	2.13403	<0.0001	1.9611	<0.0001	0.573004	<0.0001	1.36786	<0.0001	1.06571	0.4052	2.85762	<0.0001	0.66834	0.1112	-	-	conserved hypothetical protein
SYNPCC7002_A1184	0.794023	0.0793	0.583822	0.0023	0.762043	0.0516	0.9745	0.4325	1.19921	0.1131	0.22493	<0.0001	0.552537	0.0032	-	-	putative SAM-dependent methyltransferase
SYNPCC7002_A1185	0.442364	0.0001	0.594384	0.0027	1.12855	0.1894	0.404715	<0.0001	0.68939	0.0681	1.03679	0.4286	0.207522	0.0001	-	-	Hypothetical protein
SYNPCC7002_A1186	0.586129	0.0004	0.801923	0.0548	0.869995	0.1469	0.747649	0.0207	0.871169	0.0212	0.535717	<0.0001	0.157345	<0.0001	-	gltS	Sodium/glutamate symport carrier protein
SYNPCC7002_A1187	0.731459	0.1922	1.69055	0.0129	0.27675	0.0099	1.08049	0.3974	0.23485	0.0643	3.29652	<0.0001	1.59065	0.121	-	-	hypothetical protein
SYNPCC7002_A1188	0.997645	0.488	0.648811	<0.0001	0.950016	0.2578	0.615328	<0.0001	0.456834	0.0032	1.71337	0.0002	0.687588	0.0582	MethionineMetabolism	dcm	DNA-cytosine methyltransferase
SYNPCC7002_A1189	0.626232	0.1562	0.59447	0.1357	0.867087	0.3594	0.548555	0.1112	0.300103	0.0985	2.03304	0.0287	0.595132	0.2266	-	-	type II site-specific deoxyribonuclease
SYNPCC7002_A1190	0.580762	0.025	0.406351	0.0027	0.933186	0.3783	0.63137	0.0427	0.335356	<0.0001	1.53707	<0.0001	0.414616	<0.0001	-	-	"peptidase, U32 family"
SYNPCC7002_A1191	0.594076	<0.0001	0.949959	0.209	0.840446	0.0049	0.664625	<0.0001	0.664018	0.0559	0.79891	0.1711	0.632969	0.0418	-	-	hypothetical protein
SYNPCC7002_A1192	0.534933	<0.0001	0.561273	<0.0001	0.778031	0.0055	0.691206	0.0002	0.62791	0.0129	0.594941	0.0075	0.0974307	<0.0001	PorphyrinChlorophyllMetabolism	cysG/hemD	uroporphyrin-III synthase/methyltransferase
SYNPCC7002_A1193	1.01034	0.4641	0.874894	0.1492	1.06726	0.2877	0.874334	0.1469	1.42078	0.0307	1.24806	0.1357	0.650093	0.0606	clpProtease	clpP	Clp protease
SYNPCC7002_A1194	0.84665	0.3936	0.921174	0.4443	0.545608	0.2148	0.689099	0.2946	0.874207	0.1587	1.38885	0.001	0.891395	0.1922	clpProtease	clpP	Clp protease
SYNPCC7002_A1195	0.787343	0.1515	1.19355	0.1736	0.817079	0.1867	0.964732	0.4325	0.69767	0.2912	0.75436	0.33	0.18016	0.0694	-	miaA	tRNA delta(2)-isopentenylpyrophosphate transferase
SYNPCC7002_A1196	0.875858	0.0024	0.804112	<0.0001	0.813395	<0.0001	0.614645	<0.0001	0.301817	0.0078	0.911703	0.3783	0.589677	0.0778	-	-	thioredoxin
SYNPCC7002_A1197	0.908215	0.3085	0.821373	0.166	1.13396	0.2358	0.856885	0.2206	0.841785	0.3372	0.455093	0.0721	0.279482	0.0268	-	-	NnrU protein
SYNPCC7002_A1198	1.2284	0.1788	1.03602	0.4404	1.10685	0.3336	0.864815	0.2912	0.895935	0.242	0.781944	0.0721	0.182518	<0.0001	transcription	-	LysR transcriptional regulator
SYNPCC7002_A1199	0.485477	0.0015	0.670559	0.0287	0.614498	0.0129	0.47949	0.0013	0.61174	<0.0001	1.22669	<0.0001	0.345277	<0.0001	-	-	conserved hypothetical protein
SYNPCC7002_A1200	1.38341	0.0485	1.06763	0.3859	0.949127	0.4129	1.03363	0.4404	1.22951	0.1271	1.6094	0.0012	0.46264	0.0038	-	queA	S-adenosylmethionine:tRNA ribosyltransferase-isomerase
SYNPCC7002_A1201	0.855673	0.0192	1.45011	<0.0001	1.15499	0.0129	1.03146	0.3264	1.21982	0.1151	0.905938	0.3015	0.127498	<0.0001	-	-	Putative PmbA/TldD family protein
SYNPCC7002_A1202	0.347845	<0.0001	0.749502	0.0003	1.54478	<0.0001	1.11515	0.0571	1.08774	0.3897	4.63207	<0.0001	28.2875	<0.0001	sigma	sigB	sigma-70 factor
SYNPCC7002_A1203	1.15354	0.2389	0.581688	0.0268	0.740636	0.117	0.875475	0.2843	0.793079	0.2119	0.851138	0.281	0.739616	0.1562	LysineBiosynthesis	-	aspartate aminotransferase
SYNPCC7002_A1204	0.368193	<0.0001	0.937297	0.1515	0.681055	<0.0001	0.91232	0.0764	1.47314	0.1736	0.804777	0.3483	0.213197	0.0582	-	-	conserved hypothetical protein
SYNPCC7002_A1205	0.351187	<0.0001	0.627373	<0.0001	1.02361	0.3974	0.788371	0.0096	0.906692	0.0129	0.386508	<0.0001	0.0870329	<0.0001	-	-	conserved hypothetical membrane protein
SYNPCC7002_A1206	2.12168	<0.0001	1.83195	<0.0001	1.4271	0.011	0.973547	0.4443	1.23681	0.2119	0.766121	0.2148	0.240716	0.0052	PyrimidineMetabolism	pyrE	orotate phosphoribosyltransferase
SYNPCC7002_A1207	0.572722	<0.0001	0.613489	<0.0001	0.97676	0.3821	0.615077	<0.0001	0.847089	0.1515	0.642526	0.008	0.157902	<0.0001	-	-	conserved hypothetical protein
SYNPCC7002_A1209	0.557639	<0.0001	0.835109	<0.0001	0.816713	<0.0001	0.879443	0.0002	0.914192	0.2643	0.997645	0.492	0.339311	<0.0001	-	-	conserved hypothetical protein
SYNPCC7002_A1210	0.418921	<0.0001	0.614969	0.0002	1.35988	0.0006	1.04496	0.3409	0.847505	0.0244	0.741039	0.0004	0.250298	<0.0001	-	-	CBS domain protein
SYNPCC7002_A1211	0.53142	0.0188	0.993253	0.488	1.12596	0.2877	0.516579	0.0158	1.17691	0.3264	1.23332	0.2743	0.450351	0.0808	-	-	conserved hypothetical protein
SYNPCC7002_A1212	0.56724	0.011	0.975447	0.4483	1.06749	0.3594	0.99844	0.496	0.744356	0.0537	1.27964	0.0384	0.352626	<0.0001	motility	pilT	twitching motility protein
SYNPCC7002_A1213	0.480567	<0.0001	0.749094	0.0004	0.96677	0.33	0.613255	<0.0001	0.437352	0.0071	0.178222	0.0002	0.231632	0.0004	-	-	conserved hypothetical protein
SYNPCC7002_A1214	1.09537	<0.0001	0.807709	<0.0001	1.40729	<0.0001	0.84263	<0.0001	0.935251	0.2296	1.60792	<0.0001	0.524489	<0.0001	PeptidoglycanBiosynthesis	-	UDP-N-acetylglucosamine 2-epimerase
SYNPCC7002_A1215	1.3031	0.0537	1.51166	0.0033	1.12336	0.2546	0.830008	0.1841	1.29014	0.0793	1.49859	0.0075	1.00642	0.488	-	-	Hypothetical protein
SYNPCC7002_A1216	0.955368	0.1093	0.973099	0.2296	0.866731	0.0001	0.87525	0.0003	1.07154	0.1335	1.18781	0.0018	0.27146	<0.0001	ValineLeucineIsoleucineMetabolism/AminoAcyl-tRNA	valS	valyl-tRNA synthetase
SYNPCC7002_A1217	1.2178	0.2236	1.13632	0.3156	0.72405	0.166	0.928465	0.4013	1.0176	0.4801	1.13363	0.3483	0.122725	0.0048	-	-	conserved hypothetical protein
SYNPCC7002_A1218	0.20185	<0.0001	0.433135	0.0001	0.88758	0.2358	0.658889	0.0143	0.543552	0.0136	0.394107	0.0017	0.10053	<0.0001	-	ftsW	cell division protein ftsW like protein
SYNPCC7002_A1219	0.127784	0.0001	0.353	0.0026	0.759493	0.1492	0.484904	0.0132	0.566085	0.1251	0.116741	0.0094	0.11984	0.0096	-	-	conserved hypothetical protein
SYNPCC7002_A1220	0.647381	<0.0001	0.910747	0.1271	1.12944	0.0485	0.976857	0.3821	0.825763	0.0823	0.389008	<0.0001	0.247913	<0.0001	-	-	pentapeptide repeats protein
SYNPCC7002_A1221	0.753714	0.1841	0.985307	0.4801	0.948789	0.4247	1.04321	0.4364	0.976015	0.3897	0.765954	0.0032	0.252766	<0.0001	-	-	hypothetical protein
SYNPCC7002_A1222	0.462506	<0.0001	0.666531	0.0034	0.836539	0.0918	0.774042	0.0336	0.992142	0.492	2.05382	0.0009	1.08653	0.3974	-	-	conserved hypothetical protein
SYNPCC7002_A1223	0.150983	<0.0001	0.409639	<0.0001	0.999684	>0.495	0.863332	0.0516	0.224153	0.0026	0.973874	0.4641	0.337376	0.0084	-	-	Protein of unknown function (DUF985)
SYNPCC7002_A1224	0.0453582	<0.0001	0.188946	<0.0001	0.37443	<0.0001	0.478639	0.0001	0.196972	0.0721	0.0774464	0.0475	0.392382	0.1357	-	-	Response regulator receiver domain protein
SYNPCC7002_A1225	0.810137	0.0359	0.823659	0.0475	0.81738	0.0418	0.953734	0.33	0.637902	0.0049	1.10695	0.2236	0.969348	0.4129	ProteinExport	tatC	Sec-independent protein translocase TatC
SYNPCC7002_A1226	1.14294	0.2981	1.31257	0.121	1.23552	0.1894	0.311209	0.0051	1.59417	0.0045	1.72371	0.0007	0.793922	0.1814	-	-	Protein of unknown function (DUF589)
SYNPCC7002_A1227	0.437231	0.0179	0.609461	0.0721	0.540296	0.0427	0.754624	0.1788	1.10987	0.2578	0.981863	0.4562	1.55994	0.0005	-	-	Predicted ATPase of AAA+ Class
SYNPCC7002_A1228	1.51245	0.0096	0.87482	0.2843	1.33988	0.0606	1.18826	0.1949	1.6668	0.0401	2.73254	<0.0001	1.06906	0.4286	OxidativePhosphorylation	ppa	inorganic pyrophosphatase
SYNPCC7002_A1229	0.168081	<0.0001	0.416026	<0.0001	0.682797	<0.0001	0.505842	<0.0001	0.700926	0.1635	0.0774393	0.0013	0.119883	0.002	transcription	-	"transcriptional regulator, TetR family domain protein"
SYNPCC7002_A1230	0.962227	0.3783	0.128922	<0.0001	0.809025	0.0594	0.244537	<0.0001	1.20227	0.4052	0.472715	0.2643	0.532224	0.2877	-	-	conserved hypothetical protein
SYNPCC7002_A1231	0.878891	0.102	1.02909	0.3821	1.44579	<0.0001	1.20177	0.0174	0.823304	0.3669	1.6725	0.0985	0.637807	0.2451	-	-	hypothetical protein
SYNPCC7002_A1232	0.285629	0.0032	0.688848	0.117	0.864549	0.3015	1.25216	0.1685	0.238845	0.0002	0.399118	0.0023	0.748936	0.119	transcription	-	"transcriptional regulator, Crp/Fnr family"
SYNPCC7002_A1233	0.534937	0.0918	0.581202	0.1151	1.68869	0.0244	0.601076	0.1271	1.36548	0.1038	0.219928	0.0036	1.50754	0.0401	-	-	"lipoprotein, putative"
SYNPCC7002_A1234	1.12489	0.3974	1.35644	0.2266	0.729609	0.2843	0.735109	0.2877	0	0.0087	0.326485	0.0548	0.367586	0.0655	-	-	conserved hypothetical membrane protein UPF0060
SYNPCC7002_A1235	1.55932	<0.0001	1.78134	<0.0001	1.24205	0.0287	1.07935	0.2676	0.628116	0.0505	2.09921	<0.0001	0	<0.0001	OneCarbon	-	5-formyltetrahydrofolate cyclo-ligase subfamily
SYNPCC7002_A1236	1.78313	0.0009	1.82765	0.0005	0.809584	0.2236	1.27451	0.1357	1.67563	0.0233	0.988248	0.488	0	0.0016	-	-	Rad3-related DNA helicase
SYNPCC7002_A1237	1.22829	0.3156	2.55831	0.0005	0.506976	0.1492	1.72394	0.063	1.7831	0.1003	1.31885	0.3015	15.5637	<0.0001	-	-	hypothetical protein
SYNPCC7002_A1238	1.4991	0.1112	2.34999	0.0005	0.907504	0.409	1.24294	0.2776	0.956307	0.4207	2.5302	<0.0001	1.79919	0.0002	-	-	predicted ATPase/GTPase
SYNPCC7002_A1239	0.930511	0.3446	1.04467	0.3974	1.99097	<0.0001	0.862325	0.2119	0.910446	0.4522	5.35528	<0.0001	1.64439	0.1867	Fd-rubredoxin	-	ferredoxin-like protein
SYNPCC7002_A1240	0.453051	0.0192	0.506335	0.0307	1.48837	0.0322	0.726627	0.1492	0.57979	0.0668	1.86849	0.001	2.92183	<0.0001	-	-	conserved hypothetical protein
SYNPCC7002_A1241	0.629657	0.0918	0.73554	0.1711	1.93564	0.0004	0.866352	0.3156	0.696892	0.0038	0.776354	0.0244	0.629342	0.0006	-	-	conserved hypothetical membrane protein
SYNPCC7002_A1242	0.734765	0.0694	0.759439	0.0901	0.984916	0.4681	1.23642	0.0934	0.582186	0.0125	1.80673	<0.0001	0.417266	0.0009	-	-	yrdC domain protein
SYNPCC7002_A1243	0.963393	0.409	2.20381	<0.0001	0.9863	0.4641	1.03289	0.4168	1.73591	<0.0001	1.7815	<0.0001	0.934624	0.352	-	-	conserved hypothetical protein
SYNPCC7002_A1244	1.18879	0.3121	1.34917	0.1841	0.740816	0.2514	2.71903	<0.0001	1.42039	<0.0001	2.03444	<0.0001	1.45068	<0.0001	thioredoxin	-	thioredoxin-like protein txlA like protein
SYNPCC7002_A1245	2.87688	<0.0001	1.08408	0.3707	1.08847	0.3669	0.925323	0.3859	3.26497	<0.0001	2.39526	0.002	1.19858	0.3409	ribosome	rimM	16S rRNA processing protein RimM
SYNPCC7002_A1246	3.37274	<0.0001	2.0284	0.0008	1.06181	0.4247	1.98656	0.0013	1.60957	0.0392	3.36619	<0.0001	2.24796	0.0002	GlycineSerineThreonineMetabolism	serA	D-3-phosphoglycerate dehydrogenase
SYNPCC7002_A1247	2.58429	<0.0001	1.37545	0.0005	0.755246	0.0154	1.58982	<0.0001	0.182889	0.0262	0.91684	0.4207	0.844575	0.3557	ribosome	prmA	ribosomal protein L11 methyltransferase
SYNPCC7002_A1248	0.574872	<0.0001	0.767072	0.015	0.969856	0.3897	1.01309	0.4522	0.685238	<0.0001	0.536992	<0.0001	0.275623	<0.0001	CarotenoidBiosynthesis	crtU/'cruE'	beta-carotene desaturase/'methyltransferase'
SYNPCC7002_A1249	1.45628	0.1539	1.75604	0.0465	0	0.0129	1.8736	0.0256	1.20264	0.3669	1.25603	0.3336	0.848489	0.3974	-	-	conserved hypothetical membrane protein
SYNPCC7002_A1250	0.461633	0.0102	0.599476	0.0427	0.483674	0.0132	0.629455	0.0548	0.0797078	0.0059	0.266389	0.0222	0.0374905	0.0041	UbiquinoneBiosynthesis	menE	O-succinylbenzoyl-CoA synthetase
SYNPCC7002_A1251	0.432056	0.0003	0.534016	0.0022	0.784654	0.0934	0.901742	0.2743	0.583234	0.0011	0.311044	<0.0001	0.817134	0.0885	-	-	GDSL-like Lipase/Acylhydrolase domain protein
SYNPCC7002_A1252	0.419974	<0.0001	0.506422	0.0002	0.741525	0.0322	1.07398	0.2981	0.572579	0.0122	0.610723	0.0207	0.320882	0.0002	-	ams1	alpha-mannosidase
SYNPCC7002_A1253	0.912316	0.2877	1.10011	0.2611	0.586801	0.0041	0.886838	0.2358	0.582573	0.0256	1.50661	0.0089	0.678507	0.0668	-	-	conserved hypothetical protein
SYNPCC7002_A1254	0.872197	0.1762	1.78795	<0.0001	1.45199	0.0005	0.448856	<0.0001	0.283605	0.2236	4.73914	<0.0001	2.66787	0.0392	ThiaminBiosynthesis	thiL	thiamine-monophosphate kinase
SYNPCC7002_A1255	1.05741	0.1093	0.920884	0.0455	1.42248	<0.0001	1.04132	0.1894	0.313749	<0.0001	2.70881	<0.0001	1.08219	0.1611	-	lacG	lactose transport system permease protein LacG
SYNPCC7002_A1256	1.82687	0.0037	1.57352	0.0314	0	0.0006	0.970005	0.4602	1.38905	0.1075	1.54744	0.0409	0.871119	0.3409	DNA_replication	holB	DNA polymerase III delta' subunit
SYNPCC7002_A1257	0.537624	0.0036	0.88101	0.2451	1.05357	0.3783	0.650306	0.0212	0.697153	0.063	1.57613	0.0018	0.578656	0.0166	-	-	conserved hypothetical protein
SYNPCC7002_A1258	1.34012	0.0047	1.19072	0.0721	0.834553	0.1038	0.879953	0.1788	0.458053	0.0143	1.86364	0.0003	0.346585	0.0041	PS2	psbW	Photosystem II reaction center W protein
SYNPCC7002_A1259	0.790908	<0.0001	0.780839	<0.0001	0.965376	0.2296	0.951469	0.1492	0.823652	0.0516	1.55195	<0.0001	2.26564	<0.0001	ProteinExport	secA	"preprotein translocase, SecA subunit"
SYNPCC7002_A1260	0.576125	0.1949	1.21575	0.33	0.871914	0.3974	1.31773	0.2611	0.437533	0.1762	0.548349	0.2266	0.205793	0.0934	-	-	hypothetical protein
SYNPCC7002_A1261	0.333404	0.0008	0.332933	0.0008	1.50585	0.0084	0.76555	0.1335	0.996971	0.492	0.373536	0.0009	1.90093	<0.0001	transcription/2component	-	two-component hybrid sensor and regulator
SYNPCC7002_A1262	0.493893	0.0217	0.812983	0.2266	0.711869	0.1251	0.87189	0.305	0.970392	0.4286	0.399581	0.0001	0.324335	<0.0001	-	-	"beta-lactamase, putative"
SYNPCC7002_A1263	1.44448	<0.0001	1.08607	0.1814	1.19592	0.0192	1.07861	0.2033	1.0849	0.3594	1.15528	0.2546	5.68315	<0.0001	DNA_replication	dnaN	"DNA polymerase III, beta subunit"
SYNPCC7002_A1264	0.47498	<0.0001	0.565148	<0.0001	0.960574	0.352	0.71144	0.003	0.992167	0.4761	1.06428	0.3015	0.78268	0.0384	-	-	CP12 domain protein
SYNPCC7002_A1265	1.40111	<0.0001	1.08217	0.1635	1.39978	<0.0001	1.04204	0.3085	0.94982	0.4247	1.68742	0.0052	0.771226	0.1977	-	-	conserved hypothetical membrain protein
SYNPCC7002_A1267	0.774402	0.0002	0.766201	0.0001	0.881496	0.0314	1.40412	<0.0001	1.47574	0.0322	2.2807	<0.0001	2.58386	<0.0001	LysineBiosynthesis/GlycineSerineThreonineMetabolism	lysC	aspartate kinase
SYNPCC7002_A1268	1.36301	0.1977	1.63936	0.0668	0.62861	0.1922	1.25738	0.2743	1.21459	<0.0001	2.25911	<0.0001	5.65509	<0.0001	-	-	RNA-binding protein
SYNPCC7002_A1269	1.32007	<0.0001	1.16829	0.0146	1.0264	0.3669	1.51657	<0.0001	0.822962	0.0559	7.05733	<0.0001	4.54287	<0.0001	pentosePpathway/calvinCycle	rpiA	ribose 5-phosphate isomerase A
SYNPCC7002_A1270	0.563243	0.0418	1.08669	0.3669	0.681934	0.1038	0.644133	0.0793	0	0.2611	2.72341	0.1335	0	0.2611	DNA-stuff	ruvA	Holliday junction DNA helicase RuvA
SYNPCC7002_A1271	0.699592	0.0901	0.950533	0.4129	1.32719	0.0721	0.862041	0.2676	1.21843	0.0537	2.52469	<0.0001	2.17773	<0.0001	DNA_replication	dnaB	replicative DNA helicase
SYNPCC7002_A1272	0.705726	0.0146	0.917739	0.2709	1.04711	0.3632	0.538052	0.0003	1.27753	<0.0001	0.464087	<0.0001	0.17417	<0.0001	-	-	conserved hypothetical protein
SYNPCC7002_A1273	1.00171	0.496	0.90111	0.3192	0.505906	0.0099	1.25516	0.1151	0.537241	0.0008	3.32724	<0.0001	0.479684	0.0002	-	-	conserved hypothetical protein TIGR00649
SYNPCC7002_A1274	1.08464	0.352	1.27991	0.102	0.853384	0.2514	1.25748	0.121	0.836602	0.0934	1.37621	0.0012	0.323622	<0.0001	LysineBiosynthesis	dapA	dihydrodipicolinate synthase
SYNPCC7002_A1275	1.33702	0.002	1.23525	0.0222	0.748312	0.0158	1.22982	0.025	1.00212	0.492	1.0199	0.4168	1.24271	0.0051	GlycineSerineThreonineMetabolism	asd	aspartate-semialdehyde dehydrogenase
SYNPCC7002_A1276	1.47222	<0.0001	1.05161	0.3156	0.94009	0.2877	1.11775	0.1379	0.7443	<0.0001	2.4368	<0.0001	0.255215	<0.0001	-	tig	trigger factor
SYNPCC7002_A1277	1.11193	0.2981	1.09163	0.3336	1.45942	0.0146	1.06906	0.3707	0.961462	0.2946	1.91399	<0.0001	1.27409	0.0001	-	map	"methionine aminopeptidase, type I"
SYNPCC7002_A1278	1.89333	0.0005	1.32783	0.1151	0.965049	0.4483	1.40066	0.0708	1.22622	0.0281	1.45982	0.0001	1.21327	0.0359	ValineLeucineIsoleucineMetabolism	ilvC	ketol-acid reductoisomerase
SYNPCC7002_A1279	0.359176	0.0024	1.29933	0.0934	1.08716	0.352	0.821519	0.2148	0.659973	0.2266	0.678669	0.2389	0.191026	0.0367	-	-	"hypothetical protein, putative"
SYNPCC7002_A1280	0.869971	<0.0001	0.940185	0.0015	0.819785	<0.0001	0.821271	<0.0001	0.468023	0.0084	0.723057	0.1075	0.0664555	<0.0001	DNA_replication	polA	DNA-directed DNA polymerase I
SYNPCC7002_A1281	0.738603	0.0465	0.614234	0.0066	0.462542	0.0003	1.07769	0.3085	0.336291	0.0015	0.695752	0.0885	0.0602568	<0.0001	BiotinMetabolism	bioF	8-amino-7-oxononanoate synthase
SYNPCC7002_A1282	0.505906	0.0228	0.767813	0.1736	0.818447	0.2327	0.785547	0.1922	0.679509	0.2033	1.24362	0.2643	1.97243	0.006	-	-	conserved hypothetical protein
SYNPCC7002_A1283	1.13989	0.352	1.4264	0.121	0.846288	0.3372	1.18062	0.3085	1.17957	0.119	0.724421	0.0359	0.322453	<0.0001	-	-	conserved hypothetical protein
SYNPCC7002_A1284	2.24737	0.008	0.677494	0.2676	1.06287	0.4522	1.12443	0.4052	3.22906	0.0436	2.24828	0.1685	0.253131	0.2843	UbiquinoneBiosynthesis	-	thioesterase family protein
SYNPCC7002_A1285	1.27279	0.2119	1.12792	0.3557	1.24372	0.2389	0.99713	0.496	0.976189	0.4681	0.507255	0.0526	0.378002	0.0202	nitrogenMetabolism	glnB	Nitrogen regulatory protein P-II
SYNPCC7002_A1286	0.457426	0.0002	0.694587	0.0233	0.794832	0.0901	0.794366	0.0901	0.861799	0.3156	0.37773	0.015	0.744242	0.1867	-	-	blue-copper-protein-like protein
SYNPCC7002_A1287	0.55872	<0.0001	0.756999	<0.0001	0.92633	<0.0001	1.06793	0.0001	0.980289	0.409	0.666835	<0.0001	0.212177	<0.0001	-	mfd	Transcription-repair coupling factor (TRCF)
SYNPCC7002_A1288	0.57145	0.0094	0.622394	0.0192	1.00433	0.492	0.400544	0.0005	1.11214	0.0024	0.83731	<0.0001	0.850744	0.0001	transcription	-	anti-anti-sigma factor
SYNPCC7002_A1289	1.31177	0.063	0.949076	0.4013	0.907545	0.3264	0.92153	0.3483	1.02316	0.4522	1.51434	0.0044	0.989984	0.4801	-	lys1	saccharopine dehydrogenase
SYNPCC7002_A1290	0.659111	0.0409	1.1127	0.281	0.798005	0.1515	0.603015	0.0212	0.747179	0.2843	0.480216	0.119	0.216268	0.0375	-	-	conserved hypothetical protein
SYNPCC7002_A1291	0	0.0307	0.513984	0.1814	2.58033	0.0016	1.94984	0.0384	0	0.281	13.1001	<0.0001	12.291	<0.0001	PS-lowFe	isiB'	flavodoxin
SYNPCC7002_A1292	0.831207	0.3974	0.751729	0.352	0.733809	0.3409	0.712936	0.33	0.942753	0.4522	2.03872	0.0136	0.834678	0.3632	PS-lowFe	isiA	photosystem II chlorophyll-binding protein
SYNPCC7002_A1293	1.37234	0.0409	1.79273	0.0001	1.38461	0.0359	0.915503	0.3446	1.78967	0.0027	0.598119	0.0793	1.68354	0.0082	DNA-stuff	xth	exodeoxyribonuclease III
SYNPCC7002_A1294	1.36382	0.0314	0.411138	0.0013	0.430004	0.0018	0.812335	0.1685	1.06564	0.4325	0.593573	0.1469	0	0.0049	FolateBiosynthesis	folP	dihydropteroate synthase
SYNPCC7002_A1295	0.871482	0.0002	1.10991	0.001	0.874334	0.0002	1.18701	<0.0001	0.432818	<0.0001	0.958731	0.33	0.719615	0.0015	-	merA1	mercuric reductase
SYNPCC7002_A1296	1.15362	0.2236	0.910531	0.33	0.634875	0.0359	0.767593	0.1251	0.981695	0.488	2.21943	0.0183	0.869156	0.4129	-	-	hypothetical protein
SYNPCC7002_A1297	0.680189	0.0104	0.769392	0.0475	1.2116	0.063	0.846713	0.1335	0.888387	0.2709	2.40451	<0.0001	2.25993	<0.0001	-	-	Dienelactone hydrolase family protein
SYNPCC7002_A1298	0.298527	0.0001	0.572691	0.0113	1.17056	0.1814	1.10955	0.281	1.1563	0.3557	2.5687	0.0001	18.4273	<0.0001	-	-	hypothetical protein
SYNPCC7002_A1299	0.764544	0.0001	1.01896	0.3821	1.40066	<0.0001	0.966381	0.2981	1.92725	0.1469	5.66362	<0.0001	2.12553	0.102	-	-	Iron permease FTR1 family protein
SYNPCC7002_A1300	0.353315	0.0062	0.807498	0.2266	1.31191	0.1131	0.890332	0.3372	1.1313	0.1423	0.566219	0.0002	0.647781	0.002	-	-	WD-repeat protein
SYNPCC7002_A1301	1.5519	<0.0001	1.01154	0.4562	1.11586	0.1423	1.20612	0.0281	1.578	<0.0001	0.626376	<0.0001	0.129989	<0.0001	glycolysis/pentosePpathway/calvinCycle	-	"Bacterial fructose-1,6-bisphosphatase, glpX-encoded superfamily"
SYNPCC7002_A1302	1.53554	0.0023	1.43513	0.0104	1.61854	0.0005	1.20878	0.1335	0.914476	0.0001	1.7365	<0.0001	0.319334	<0.0001	PorphyrinChlorophyllMetabolism	hemA	glutamyl-tRNA reductase
SYNPCC7002_A1303	1.80646	0.0041	1.2622	0.1949	1.30308	0.1611	1.12948	0.3372	0.955017	0.409	1.27669	0.0749	0.130674	<0.0001	PS2	psbP'	PsbP
SYNPCC7002_A1304	1.32474	0.0436	1.44609	0.0094	0.949679	0.3936	1.29173	0.0618	1.1521	0.0808	1.76018	<0.0001	0.185791	<0.0001	-	maf	septum formation protein Maf
SYNPCC7002_A1305	0.588924	0.0129	0.884777	0.2676	0.874238	0.2483	1.05166	0.3897	0.860573	0.0073	0.937495	0.1379	0.211726	<0.0001	-	-	"surface protein SdrI, putative"
SYNPCC7002_A1306	1.04399	0.4483	1.48777	0.0793	0.57454	0.1093	1.29568	0.1949	0.594105	0.0655	0.561131	0.0516	0.109345	0.0005	-	-	hypothetical protein
SYNPCC7002_A1307	0.445955	<0.0001	0.950028	0.3557	0.787398	0.0606	0.952001	0.3632	0.422031	0.0119	0.51129	0.0281	0.0397003	0.0001	-	-	hypothetical protein
SYNPCC7002_A1308	0.542177	0.0007	0.547097	0.0007	0.813671	0.0951	0.757541	0.0446	0.562465	<0.0001	1.3956	<0.0001	0.352739	<0.0001	transcription/2component/circadian	rpaA	two-component response regulator
SYNPCC7002_A1309	0.797253	<0.0001	0.688382	<0.0001	1.20657	<0.0001	0.990544	0.4052	0.576158	0.0212	1.09538	0.3228	0.266127	0.0002	-	thyX	thymidylate synthase
SYNPCC7002_A1310	0.983067	0.3897	1.11895	0.0244	0.43104	<0.0001	0.845815	0.0054	1.18779	0.0427	0.748668	0.0107	0.529272	<0.0001	PyrimidineMetabolism	dcd	deoxycytidine triphosphate deaminase
SYNPCC7002_A1311	1.34347	0.0002	1.62001	<0.0001	0.775834	0.0099	0.940041	0.2676	0.385237	0.0606	0.895644	0.3974	0.315123	0.0427	PET	petM	cytochrome b6-f complex subunit VII
SYNPCC7002_A1312	0.916167	0.33	1.33283	0.0392	1.01978	0.4602	0.875371	0.2546	1.02657	0.4681	0.832116	0.305	0.980109	0.4761	PS2	psbW2	photosystem II complex subunit
SYNPCC7002_A1313	1.50495	<0.0001	0.834608	0.0516	0.852782	0.0735	0.911865	0.1922	1.09154	0.0392	1.97211	<0.0001	0.234031	<0.0001	nitrogenMetabolism	narK/'nrtP'	nitrate transporter
SYNPCC7002_A1314	1.60321	0.0001	0.863308	0.1949	1.01868	0.4522	1.14766	0.1762	1.17068	0.2148	2.73874	<0.0001	0.0856532	<0.0001	nitrogenMetabolism	narB	nitrate reductase
SYNPCC7002_A1315	1.04939	0.2148	0.820164	0.0021	0.852897	0.0096	1.33344	<0.0001	0.958885	0.4052	1.63642	0.0001	1.4202	0.0082	-	merA	putative mercuric reductase
SYNPCC7002_A1316	1.20052	0.1314	1.3404	0.0287	1.21125	0.119	1.14411	0.209	1.51265	0.123	0.369212	0.0764	0	0.0116	PyrimidineMetabolism	tmk	thymidylate kinase
SYNPCC7002_A1317	0.423955	<0.0001	0.457002	<0.0001	1.1763	0.0401	0.686858	0.0009	1.07622	0.119	1.92243	<0.0001	0.872758	0.0244	-	-	biopolymer transport ExbD like protein
SYNPCC7002_A1318	0.630394	0.0322	0.467788	0.0039	1.29163	0.0721	0.759747	0.1151	1.65304	0.0008	1.08189	0.3446	0.725672	0.0918	-	-	MotA/TolQ/ExbB proton channel family domain protein
SYNPCC7002_A1319	0.73193	0.0003	0.626356	<0.0001	1.35784	<0.0001	0.864048	0.0418	1.12248	0.3409	0.684779	0.1423	0.234647	0.0048	urease	ureA	"urease, gamma subunit"
SYNPCC7002_A1320	0.575212	0.0222	0.594527	0.0274	1.05707	0.3936	0.963238	0.4325	0.110154	0.0139	0.552215	0.1335	0.051811	0.0094	-	-	chromate transport protein
SYNPCC7002_A1321	0.470213	<0.0001	0.511049	<0.0001	1.89611	<0.0001	0.928668	0.2546	0.990843	0.4207	3.27808	<0.0001	3.8486	<0.0001	-	-	flavoprotein
SYNPCC7002_A1322	0.146745	<0.0001	0.530853	<0.0001	2.10981	<0.0001	0.335639	<0.0001	0.26974	0.1611	0.631043	0.3085	0.40599	0.209	-	-	nucleotidyltransferase
SYNPCC7002_A1323	0.121163	<0.0001	0.175325	<0.0001	1.13689	0.2483	0.401836	0.0015	0.353253	0.1977	1.09314	0.4522	0.196921	0.1446	-	-	conserved hypothetical protein
SYNPCC7002_A1324	0.593246	0.0455	1.19227	0.2119	0.59855	0.0485	0.96113	0.4364	0.692327	0.063	0.746388	0.1038	0.504209	0.0069	transcription	-	hypothetical protein
SYNPCC7002_A1325	0.371536	<0.0001	0.631815	0.0059	0.893893	0.2327	0.855236	0.1611	0.716913	0.0017	1.1459	0.0655	2.28709	<0.0001	-	-	polyA polymerase family protein
SYNPCC7002_A1326	0.237136	0.002	0.667213	0.1038	1.79442	0.0013	0.813575	0.242	0.175938	0.0314	0.195999	0.0344	2.53774	0.0003	-	-	Hypothetical protein
SYNPCC7002_A1327	0.242253	<0.0001	0.462522	<0.0001	0.6416	<0.0001	0.42711	<0.0001	0.590314	0.2005	0.261115	0.0655	2.25389	0.0052	-	-	Hypothetical protein
SYNPCC7002_A1328	0.811992	<0.0001	1.13212	0.0025	1.22888	<0.0001	0.993898	0.4483	0.599188	0.0013	0.618962	0.0022	0.409931	<0.0001	-	-	CobQ/CobB/MinD/ParA nucleotide binding domain protein
SYNPCC7002_A1329	0.894767	0.1894	0.903306	0.209	0.92901	0.2776	0.77935	0.0322	1.37762	0.0001	0.500444	<0.0001	0.375629	<0.0001	-	-	conserved hypothetical protein
SYNPCC7002_A1330	0.451648	0.0008	0.412588	0.0004	0.980416	0.4562	0.871287	0.2296	0.970737	0.0455	1.52011	<0.0001	1.81485	<0.0001	-	-	conserved hypothetical protein (DUF1517)
SYNPCC7002_A1331	0.42393	<0.0001	0.71567	<0.0001	1.03936	0.0475	0.69813	<0.0001	0.981041	0.4602	0.399842	0.0006	0.0150059	<0.0001	-	-	"O-methyltransferase, putative"
SYNPCC7002_A1332	2.00437	<0.0001	2.06657	<0.0001	1.15773	0.0139	1.60049	<0.0001	1.01127	0.4562	2.26162	<0.0001	0.801093	0.0256	-	-	soluble hydrogenase 42 kD subunit DHSS
SYNPCC7002_A1333	1.30542	0.1949	1.56032	0.0559	1.10913	0.3783	1.48635	0.0838	0.578729	0.0901	0.308464	0.0139	0.00938636	0.0008	-	-	conserved hypothetical protein
SYNPCC7002_A1334	0.927904	0.3821	0.973594	0.4562	1.27664	0.123	1.79847	0.0004	1.03423	0.4522	3.0851	<0.0001	2.79808	<0.0001	ABC-transporter	-	ABC-2 type tranporter
SYNPCC7002_A1335	0.986353	0.4801	0.693809	0.123	1.24397	0.1788	0.611005	0.0708	1.81867	0.0087	1.20296	0.2776	0.498988	0.0735	-	-	conserved hypothetical protein
SYNPCC7002_A1336	0.758299	0.2358	0.796403	0.2709	1.25868	0.2206	0.741318	0.2206	0.688105	0.0571	0.6023	0.0222	0.369885	0.0007	-	-	conserved hypothetical protein
SYNPCC7002_A1337	0.667645	0.0003	0.506899	<0.0001	0.598769	<0.0001	1.10288	0.1423	0.270249	0.0006	1.58058	0.0049	0.508445	0.0143	-	-	conserved hypothetical protein
SYNPCC7002_A1339	1.36584	<0.0001	1.26691	0.0001	0.954034	0.2611	1.68215	<0.0001	1.58246	<0.0001	10.1996	<0.0001	0	<0.0001	-	-	conserved hypothetical protein
SYNPCC7002_A1340	1.93624	<0.0001	1.55654	0.0071	0.799181	0.1894	0.811916	0.2033	1.33531	0.102	3.39256	<0.0001	0.692149	0.123	-	-	conserved hypothetical protein
SYNPCC7002_A1341	1.21406	0.0392	1.33088	0.0033	0.912722	0.2358	1.58	<0.0001	0.881748	0.209	1.53529	0.0001	0.227943	<0.0001	-	-	conserved hypothetical protein
SYNPCC7002_A1342	0.973161	0.4052	1.09525	0.1977	0.605481	0.0002	1.24894	0.0136	0.582903	0.0436	1.9481	0.0001	0.419316	0.0087	-	-	conserved hypothetical protein
SYNPCC7002_A1343	1.32808	0.0007	0.926335	0.2358	1.08379	0.2061	1.31532	0.0011	0.822813	0.2005	1.75105	0.0002	1.44391	0.0179	DNA-stuff	gyrB	"DNA gyrase, B subunit"
SYNPCC7002_A1344	3.79248	<0.0001	2.62071	0.0002	1.20054	0.33	1.93245	0.0197	1.35659	0.0384	2.33904	<0.0001	0.185621	<0.0001	sulfurMetabolism	sat	sulfate adenylyltransferase
SYNPCC7002_A1345	0.424355	0.0001	0.566532	0.0021	0.665161	0.0132	1.22191	0.0708	0.798527	0.2177	0.100707	0.0003	0.396846	0.0102	DNA_replication	dnaG	DNA primase
SYNPCC7002_A1346	1.47676	<0.0001	1.46275	<0.0001	1.91566	<0.0001	1.32695	<0.0001	1.7246	0.0192	2.351	0.0001	2.04926	0.0014	-	-	Predicted permease
SYNPCC7002_A1347	1.98027	<0.0001	1.72834	0.001	0.848996	0.2611	0.825992	0.2296	1.08204	0.3974	0.750697	0.2148	0.318086	0.015	PS2	psbY'	photosystem II PsbY protein
SYNPCC7002_A1348	1.32445	<0.0001	1.49216	<0.0001	1.24363	<0.0001	1.4041	<0.0001	0.718315	0.011	2.50838	<0.0001	0.329196	<0.0001	PhenylalanineTyrosineTryptophanBiosynthesis	trpC	indole-3-glycerol phosphate synthase
SYNPCC7002_A1349	0.574585	0.0003	0.763559	0.0287	0.83409	0.0918	1.22034	0.0384	0.628108	0.0465	1.37254	0.0465	0.659036	0.0618	-	-	radical SAM domain protein
SYNPCC7002_A1350	0.999472	0.496	0.940353	0.2676	0.789852	0.0143	0.934458	0.2483	0.699873	<0.0001	1.10992	0.0239	0.0377409	<0.0001	PurineMetabolism/PyrimidineMetabolism	nrdA	ribonucleotide reductase subunit alpha
SYNPCC7002_A1351	0.792034	0.1562	0.563246	0.017	1.07573	0.3557	0.685143	0.063	0.449015	0.0001	0.811156	0.1038	1.27858	0.0314	-	smpB	SsrA-binding protein
SYNPCC7002_A1352	1.77325	0.0146	1.66224	0.0314	1.66233	0.0314	1.67216	0.0294	1.53949	<0.0001	1.65764	<0.0001	1.44048	<0.0001	glycolysis/pentosePpathway/calvinCycle	fba	"fructose-bisphosphate aldolase, class II, Calvin cycle subtype"
SYNPCC7002_A1353	0.712552	<0.0001	0.725898	<0.0001	0.915697	0.0007	0.957139	0.0516	0.785271	0.017	1.04381	0.3336	1.26922	0.0039	ValineLeucineIsoleucineMetabolism	leuC	"3-isopropylmalate dehydratase, large subunit"
SYNPCC7002_A1354	0.180267	<0.0001	0.454508	0.0001	1.21528	0.0655	0.721544	0.0256	0.801628	0.0655	0.513915	0.0001	2.72231	<0.0001	-	-	two-component hybrid sensor and regulator
SYNPCC7002_A1355	0.782293	0.2148	0.799203	0.2327	0.871504	0.3228	0.851152	0.2946	0.854491	0.0885	0.266216	<0.0001	0.445052	<0.0001	-	-	sensory box/GGDEF family protein
SYNPCC7002_A1356	0.587049	<0.0001	0.677426	0.0003	0.930319	0.2296	0.996718	0.488	0.706574	<0.0001	0.707891	0.0001	0.882722	0.0594	ValineLeucineIsoleucineMetabolism	leuA	2-isopropylmalate synthase
SYNPCC7002_A1357	0.980184	0.484	0.551576	0.1539	1.13729	0.3783	0.691254	0.242	2.02361	0.0096	2.13933	0.0047	0.854679	0.3707	-	-	Protein of unknown function (PF01936)
SYNPCC7002_A1358	2.06735	<0.0001	1.66193	<0.0001	1.2515	0.0681	0.9457	0.3745	0.792933	0.3483	1.15939	0.3821	0.186478	0.0618	-	-	conserved hypothetical protein
SYNPCC7002_A1359	0.958642	0.4013	1.00184	0.496	0.918853	0.3121	1.16941	0.1539	0.295729	0.0681	1.24844	0.2981	0.322117	0.0749	-	-	rhomboid family protein
SYNPCC7002_A1360	0.177179	0.0011	0.29134	0.0043	1.12133	0.3264	0.580241	0.0594	0.61771	0.2776	1.70012	0.1401	2.46104	0.0119	-	-	hypothetical protein
SYNPCC7002_A1361	1.1118	0.3594	0.978317	0.4721	1.1369	0.3264	0.567007	0.0793	0.863995	0.1922	0.525005	0.0011	0.541839	0.0016	molybdenum	moaA	Molybdenum cofactor biosynthesis protein A
SYNPCC7002_A1362	1.1104	0.1423	1.11752	0.1271	0.777769	0.0154	1.18869	0.0336	1.03957	0.2578	0.677223	<0.0001	1.0412	0.2483	PurineMetabolism	guaA	GMP synthetase
SYNPCC7002_A1363	0.378006	0.0054	0.529334	0.0268	1.07034	0.3859	1.23413	0.1685	0.808643	0.2514	1.1923	0.2483	0.143188	0.0013	2component/Mn	-	two-component sensor histidine kinase
SYNPCC7002_A1364	0.524787	<0.0001	0.871607	0.0475	0.681829	<0.0001	0.908724	0.117	0.847276	0.2578	1.68867	0.0016	0.498144	0.0162	Phosphate/ABC-transporter	-	probable phosphate ABC transporter
SYNPCC7002_A1365	0.789594	0.0268	0.899496	0.1788	1.27905	0.0052	1.03685	0.3669	1.22271	0.2709	0.684419	0.1922	0.0226641	0.0036	-	-	conserved hypothetical protein TIGR00266
SYNPCC7002_A1366	0.673262	0.0384	0.75313	0.0901	0.804244	0.1446	0.966073	0.4286	1.03462	0.4168	0.664178	0.0217	0.131291	<0.0001	-	-	conserved hypothetical protein TIGR00266
SYNPCC7002_A1367	0.643542	<0.0001	0.663545	<0.0001	1.23507	<0.0001	0.855958	0.0001	0.833902	0.015	0.633399	<0.0001	0.0831992	<0.0001	-	-	conserved hypothetical protein TIGR00266
SYNPCC7002_A1368	0.994911	0.496	0.999755	>0.495	2.25856	0.0244	1.99114	0.0606	0.375742	0.1038	3.13939	<0.0001	1.55522	0.1314	-	-	conserved hypothetical protein
SYNPCC7002_A1369	0.627824	0.0351	0.567793	0.0174	1.18769	0.1788	2.15397	<0.0001	0.459094	0.0618	2.30148	0.0001	3.80044	<0.0001	-	-	conserved hypothetical protein
SYNPCC7002_A1370	0.617118	0.0107	0.779582	0.0934	0.533687	0.0026	0.9746	0.4404	0.269709	0.0582	0.570878	0.1762	0.338287	0.0764	ABC-transporter	modA	"molybdate ABC transporter, periplasmic molybdate-binding protein"
SYNPCC7002_A1371	0.604015	0.0057	0.728347	0.0418	0.933573	0.3372	1.15372	0.1635	0.72231	0.0764	1.35788	0.0322	0.364005	0.0005	-	-	conserved hypothetical protein TIGR00056
SYNPCC7002_A1372	0.550746	<0.0001	0.723522	<0.0001	0.932034	0.0384	0.807927	<0.0001	0.927719	0.1762	1.15212	0.0244	0.622792	<0.0001	2component/chemotaxis	-	methyl-accepting chemotaxis protein
SYNPCC7002_A1373	0.898056	0.1867	0.807889	0.0475	1.16497	0.0764	0.896614	0.1841	0.8929	0.2643	1.71221	<0.0001	0.220315	<0.0001	2component/chemotaxis	-	cheW-like protein
SYNPCC7002_A1374	0.580278	0.0016	0.474526	0.0001	0.837823	0.1271	0.652173	0.0073	0.466914	<0.0001	0.936275	0.1292	0.202043	<0.0001	2component/chemotaxis	-	two-component system response regulator
SYNPCC7002_A1375	0.581328	0.002	0.799568	0.0838	0.673588	0.0122	0.784275	0.0694	0.467298	<0.0001	1.41221	<0.0001	0.233822	<0.0001	2component/chemotaxis	-	putative two component system response regulator
SYNPCC7002_A1376	0.687537	0.0004	0.619518	<0.0001	0.73561	0.0022	0.705633	0.0008	0.900303	0.1401	1.02188	0.4052	0.332373	<0.0001	-	-	conserved hypothetical protein
SYNPCC7002_A1377	0.48501	<0.0001	0.668396	0.0044	1.0486	0.352	0.831997	0.0918	0.945898	0.4522	2.31015	0.0016	0	0.0122	-	-	"FAD dependent oxidoreductase, putative"
SYNPCC7002_A1378	0.443015	0.0032	0.80131	0.1635	0.749342	0.1093	0.901519	0.3156	0.933731	0.3446	0.379532	0.0001	0.474789	0.0007	-	-	conserved hypothetical protein
SYNPCC7002_A1379	0.3012	<0.0001	0.633949	0.015	1.32608	0.0268	1.09287	0.2912	0.767032	0.0901	1.56075	0.0006	0.569382	0.0066	-	-	serine proteinase
SYNPCC7002_A1380	1.2935	0.1112	1.0672	0.3897	0.721222	0.123	1.44034	0.0336	0.754879	0.2843	4.04985	<0.0001	3.21419	<0.0001	-	-	conserved hypothetical protein
SYNPCC7002_A1381	1.1009	0.305	0.802037	0.1611	1.14545	0.2327	0.786877	0.1423	0.5743	0.1075	3.07096	<0.0001	0.302536	0.0212	Fe/ABC-transporter	-	permease protein of iron(III) ABC transporter
SYNPCC7002_A1382	0.627709	<0.0001	0.993933	0.4013	0.892407	<0.0001	0.891883	<0.0001	0.438204	<0.0001	0.920356	0.0985	0.158836	<0.0001	-	-	two-component hybrid sensor and regulator
SYNPCC7002_A1383	0.895373	0.1894	1.00435	0.484	1.32355	0.0033	1.33353	0.0025	0.686517	0.0154	3.16178	<0.0001	1.79565	<0.0001	-	prx	Peroxiredoxin
SYNPCC7002_A1384	0.760783	0.0146	1.06696	0.2709	0.982426	0.4364	1.00008	>0.495	1.16585	0.0143	1.02841	0.352	0.603397	<0.0001	-	-	sensory transduction histidine kinase
SYNPCC7002_A1385	0.871153	0.2514	1.05047	0.3974	1.53454	0.0029	1.07792	0.3446	1.08677	0.3192	2.02476	<0.0001	2.82019	<0.0001	-	-	NAD dependent epimerase/dehydratase family
SYNPCC7002_A1386	0.952805	0.4129	1.35515	0.0505	0.73948	0.1151	0.880095	0.2912	1.2174	0.2676	1.16247	0.3228	0.163601	0.0084	-	-	conserved hypothetical protein
SYNPCC7002_A1387	0.932675	0.3669	1.02004	0.4602	0.787825	0.1446	1.05422	0.3936	0.230209	0.025	2.35621	0.0003	1.62418	0.0559	-	-	conserved hypothetical membrane protein
SYNPCC7002_A1388	0.666706	0.0005	0.712064	0.0023	0.922514	0.2236	1.04565	0.3264	0.445249	0.0853	0.811665	0.3192	2.05615	0.0045	-	-	Ankyrin repeat protein
SYNPCC7002_A1389	0.854888	<0.0001	0.879078	<0.0001	0.960426	0.0239	0.968666	0.0582	0.65182	0.0505	0.961466	0.4286	0.386067	0.0019	-	-	sugar-phosphate nucleotidyl transferase
SYNPCC7002_A1390	0.735797	0.0823	0.903997	0.3085	0.924468	0.3446	1.14313	0.2266	0.409134	0.017	2.64925	<0.0001	1.01029	0.484	DNA-stuff	ruvB	Holliday junction DNA helicase RuvB
SYNPCC7002_A1391	0.572594	0.0001	0.650432	0.001	1.11775	0.1469	1.05816	0.3015	0.813967	0.0329	1.97747	<0.0001	0.282719	<0.0001	-	-	Predicted membrane-associated Zn-dependent proteases 1
SYNPCC7002_A1392	0.769627	0.0188	0.632761	0.0005	1.00593	0.4801	0.770138	0.0188	0.748302	0.2546	1.25044	0.2546	0.967898	0.4681	-	-	conserved hypothetical protein
SYNPCC7002_A1393	1.00942	0.484	0.920298	0.3783	0.996876	0.496	0.803996	0.2236	0.501281	0.0655	0.380754	0.0307	0.0769686	0.0026	PS1	psaE	photosystem I reaction center subunit IV
SYNPCC7002_A1394	1.60869	<0.0001	1.27374	0.0287	1.18797	0.0968	1.39642	0.003	1.27353	<0.0001	2.13683	<0.0001	0.392788	<0.0001	PorphyrinChlorophyllMetabolism/AlanineAspartateGlutamateMetabolism/AminoAcyl-tRNA	gltX	glutamyl-tRNA synthetase
SYNPCC7002_A1400	0.917549	0.2296	1.29082	0.0045	0.636455	0.0005	1.11491	0.1515	0.548672	0.0037	0.589403	0.0073	0.0368668	<0.0001	UbiquinoneBiosynthesis	ubiA	4-hydroxybenzoate polyprenyl transferase
SYNPCC7002_A1401	0.884061	0.0485	0.702025	<0.0001	1.16391	0.0094	0.838411	0.0104	0.500191	<0.0001	0.725858	0.0013	0.408617	<0.0001	PurineMetabolism	ppx	exopolyphosphatase
SYNPCC7002_A1402	0.747867	0.0004	0.762335	0.0008	0.882444	0.0594	0.93953	0.2119	1.35814	0.0985	1.35362	0.102	0.716518	0.1539	GlycineSerineThreonineMetabolism	thrC	threonine synthase
SYNPCC7002_A1403	0.610215	0.0003	0.294329	<0.0001	0.554103	0.0001	0.593173	0.0002	0.457169	0.2266	1.52789	0.2327	0	0.0838	-	-	Mov34/MPN/PAD-1 family protein
SYNPCC7002_A1404	0.49605	0.0001	1.03318	0.4052	1.09197	0.2514	0.657541	0.0066	1.4449	0.0314	1.30579	0.1003	1.30373	0.102	-	-	"SCP-like extracellular protein subfamily, putative"
SYNPCC7002_A1405	0.727094	0.0003	0.920058	0.1611	0.85586	0.0367	0.872578	0.0571	0.662339	<0.0001	1.22493	0.0026	0.504049	<0.0001	antenna/2component/highLight-nutrient	nblS'	signal transduction histidine kinase
SYNPCC7002_A1406	1.22562	0.0436	1.52053	<0.0001	1.39115	0.0015	1.21295	0.0537	0.953897	0.4404	1.22712	0.2327	1.21068	0.2483	PurineMetabolism	purD	phosphoribosylamine--glycine ligase
SYNPCC7002_A1407	1.40656	0.2946	3.73141	0.0001	2.12871	0.0655	1.60857	0.209	1.29261	<0.0001	0.18	<0.0001	0	<0.0001	-	-	"membrane protein, putative"
SYNPCC7002_A1408	0.814333	0.0212	0.848054	0.0485	1.12038	0.0934	1.00889	0.4602	0.858388	0.2266	1.05692	0.3821	1.17298	0.1814	DNA_replication	dnaE-C	DNA polymerase III alpha subunit
SYNPCC7002_A1409	0.392284	<0.0001	0.906645	0.2546	1.08842	0.2676	1.21502	0.0655	0.878181	0.3156	2.6486	<0.0001	0.402977	0.0091	-	-	conserved hypothetical protein (DUF820)
SYNPCC7002_A1410	0.622617	<0.0001	0.750778	<0.0001	1.68467	<0.0001	1.05726	0.0281	0.869393	0.123	5.17787	<0.0001	4.86507	<0.0001	-	-	glucose/sorbosone dehydrogenase
SYNPCC7002_A1411	1.2409	0.2327	1.37501	0.1271	1.01513	0.4801	1.36158	0.1379	0.691202	0.2743	1.87691	0.0455	1.0566	0.4562	UbiquinoneBiosynthesis	ubiX	3-octaprenyl-4-hydroxybenzoate decarboxylase
SYNPCC7002_A1412	1.77014	<0.0001	1.69563	<0.0001	0.976437	0.3897	0.860823	0.0475	1.41174	0.0045	1.60845	0.0001	0.814921	0.121	-	-	HEAT-like repeat Protein
SYNPCC7002_A1413	1.0157	0.484	1.03199	0.4681	1.28098	0.2546	1.18846	0.33	1.18644	0.3192	1.76708	0.0268	1.79544	0.0228	FeS-synthesis	-	NifU like protein
SYNPCC7002_A1414	0.9807	0.4325	1.13541	0.121	0.833156	0.0749	1.08714	0.2266	0.586581	0.0526	1.32026	0.1038	0.391887	0.0084	CO2-conc-fix	ppc	phosphoenolpyruvate carboxylase
SYNPCC7002_A1415	1.8078	0.119	2.68298	0.0071	1.05229	0.4681	1.82888	0.1131	0.119138	0.0001	1.1945	0.2005	1.2328	0.1587	-	-	conserved hypothetical protein
SYNPCC7002_A1416	0.814667	0.1762	0.963468	0.4286	1.28035	0.0808	0.788332	0.1446	0.680238	0.0256	0.899888	0.2709	0.248849	<0.0001	-	-	conserved hypothetical protein
SYNPCC7002_A1417	0.9761	0.4247	1.24065	0.0294	0.359329	<0.0001	1.02577	0.4207	0.808386	0.3156	0.885033	0.3859	0.157334	0.0179	-	-	radical SAM domain protein
SYNPCC7002_A1418	1.29166	<0.0001	1.47414	<0.0001	1.07413	0.1357	1.18832	0.0027	1.51186	0.0041	0.679117	0.0485	0.79281	0.1423	PS2	psbA	photosystem q(b) protein
SYNPCC7002_A1419	0.419797	<0.0001	0.636007	0.0002	1.14033	0.0838	1.03403	0.3669	0.610376	<0.0001	0.303231	<0.0001	0.289676	<0.0001	-	-	hypothetical protein
SYNPCC7002_A1420	0.823084	0.0294	0.91311	0.1762	1.12466	0.0918	0.956083	0.3192	1.0064	0.488	0.727671	0.0778	0.484283	0.0035	PyrimidineMetabolism	pyrG	CTP synthase
SYNPCC7002_A1421	0.651678	0.0475	0.475148	0.0059	0.603987	0.0287	0.846372	0.2296	0.648603	0.1314	0.753525	0.2177	0.116217	0.0025	-	-	hypothetical protein
SYNPCC7002_A1422	0.71307	0.0526	0.729153	0.063	0.612967	0.0146	1.13514	0.2236	0.683854	0.1446	0.846477	0.3015	0.238259	0.0052	-	-	glucokinase regulator-related protein
SYNPCC7002_A1423	0.683197	0.1515	0.539412	0.0668	0.443125	0.0344	0.562732	0.0764	0.38287	0.1075	0.426526	0.123	0.228676	0.0594	-	-	"glycosyl transferase, group 2 family domain protein"
SYNPCC7002_A1424	0.591114	0.1151	0.670862	0.1685	0.736729	0.2206	0.298238	0.0202	0.534571	<0.0001	0.5772	<0.0001	0.0309458	<0.0001	-	-	hypothetical membrane protein
SYNPCC7002_A1425	0.418981	0.0179	0.415407	0.017	1.22591	0.2061	0.814559	0.2514	0.980117	0.484	1.89305	0.0314	2.41874	0.0015	-	-	"lignostilbene-alpha,beta-dioxygenase"
SYNPCC7002_A1426	0.543341	0.1611	0.701982	0.2578	0.822298	0.3483	1.17617	0.352	1.10256	0.123	1.67493	<0.0001	0.141434	<0.0001	-	-	conserved hypothetical membrane protein
SYNPCC7002_A1427	0.548893	0.0015	0.755541	0.0548	0.893396	0.242	0.914935	0.2877	0.861719	0.2296	1.25769	0.0838	0.482266	0.0028	-	coaBC	phosphopantothenoylcysteine decarboxylase/phosphopantothenate--cysteine ligase
SYNPCC7002_A1428	0.403835	<0.0001	0.490084	<0.0001	0.650346	0.0002	0.913303	0.1894	0.417572	<0.0001	0.445639	<0.0001	0.501739	<0.0001	-	-	conserved hypothetical protein
SYNPCC7002_A1429	1.33931	0.1711	2.12641	0.0008	0.912115	0.4013	1.12321	0.3669	1.30034	0.2061	1.40403	0.1357	0.752752	0.2514	-	-	conserved hypothetical protein
SYNPCC7002_A1430	0.384197	<0.0001	0.463281	<0.0001	0.581448	<0.0001	0.540767	<0.0001	0.262996	<0.0001	0.777534	0.0001	3.73003	<0.0001	-	-	conserved hypothetical protein (DUF393)
SYNPCC7002_A1431	0.336816	<0.0001	1.06223	0.3121	0.7254	0.015	1.05927	0.3192	1.15266	0.0694	0.326753	<0.0001	0.116175	<0.0001	-	-	conserved hypothetical protein
SYNPCC7002_A1432	0.219275	<0.0001	1.00957	0.4801	0.392191	0.0011	1.15125	0.2236	1.30792	0.0011	0.230062	<0.0001	0.166515	<0.0001	complex1?	-	Na+-transporting NADH:ubiquinone oxidoreductase subunit 2
SYNPCC7002_A1433	0.272532	<0.0001	0.752863	0.0655	1.65731	<0.0001	1.24952	0.0643	1.1001	0.0132	0.583934	<0.0001	0.693968	<0.0001	-	-	conserved hypothetical protein (DUF541)
SYNPCC7002_A1434	0.464132	<0.0001	0.865905	0.0146	0.622903	<0.0001	1.08661	0.0793	1.17194	0.1515	0.430837	0.0003	0.418927	0.0002	-	-	conserved hypothetical protein
SYNPCC7002_A1435	1.00481	0.492	0.858244	0.2514	1.225	0.1446	0.909713	0.3336	1.7047	<0.0001	0.683665	<0.0001	1.09045	0.0102	ProteinExport	lepB	signal peptidase I
SYNPCC7002_A1436	0.755672	0.0166	0.711892	0.0059	1.35807	0.0009	1.09375	0.2061	0.850416	0.209	1.97371	<0.0001	0.844428	0.2005	ABC-transporter	-	"ABC-type branched-chain amino acid transport system, ATPase component"
SYNPCC7002_A1437	0.719543	0.0643	0.812273	0.1539	0.556067	0.008	0.884158	0.2643	0.751694	0.1685	2.69166	<0.0001	0.0673444	0.0002	NicotinamideMetabolism/PurineMetabolism/PyrimidineMetabolism	surE	acid phosphatase SurE
SYNPCC7002_A1438	0.607488	0.0001	0.732535	0.0048	0.367752	<0.0001	1.8063	<0.0001	0.381025	0.1711	1.78278	0.1151	1.14697	0.409	-	-	conserved hypothetical protein
SYNPCC7002_A1439	0.688097	0.0192	2.25214	<0.0001	1.11576	0.2206	1.37711	0.0062	0.477847	0.0694	1.00863	0.492	2.08194	0.0011	-	-	Pyrrolidone-carboxylate peptidase
SYNPCC7002_A1440	1.01765	0.4483	1.40244	0.0018	1.32011	0.0104	1.11531	0.2033	1.4553	0.0207	2.03597	<0.0001	6.24008	<0.0001	-	-	HEAT-like repeat protein
SYNPCC7002_A1441	0.935362	0.4483	1.64058	0.0951	0.514759	0.1611	0.97245	0.4761	2.26796	0.0018	3.33506	<0.0001	5.12031	<0.0001	GlycerolipidBiosynthesis	-	conserved hypothetical protein
SYNPCC7002_A1442	0.0583493	<0.0001	0.42216	0.0052	1.14798	0.2546	0.700656	0.0918	0.343807	0.0016	1.14902	0.2514	0.0646836	<0.0001	PyrimidineMetabolism	-	dihydroorotate dehydrogenase
SYNPCC7002_A1443	0.144285	<0.0001	0.304474	<0.0001	0.70968	0.0183	0.96254	0.3936	0.47864	0.1492	0.266608	0.0721	0.540307	0.1788	pyruvate	nifJ	pyruvate:ferredoxin (flavodoxin) oxidoreductase
SYNPCC7002_A1444	0.500836	<0.0001	0.905895	<0.0001	0.568479	<0.0001	0.429573	<0.0001	1.00046	>0.495	0.1286	0.0307	0.868732	0.3897	-	-	hypothetical protein
SYNPCC7002_A1445	1.12753	0.3192	1.52958	0.025	0.426604	0.017	0.967095	0.4522	0.640362	0.0708	2.14013	<0.0001	0.90358	0.3483	-	-	conserved hypothetical protein
SYNPCC7002_A1446	0.82723	0.3859	1.49626	0.2033	0	0.0465	0.709525	0.3121	0	0.281	31.6658	<0.0001	89.1304	<0.0001	-	-	"glycosyltransferase, putative"
SYNPCC7002_A1447	0.48351	0.1611	0.194346	0.0618	0.975666	0.4801	1.01374	0.488	1.17696	0.4443	1.57339	0.33	0	0.2206	-	-	glycosyltransferase
SYNPCC7002_A1448	1.37788	0.0001	0.874476	0.1093	0.987771	0.4522	1.07815	0.2206	1.28375	0.33	1.64044	0.1587	0.42622	0.1841	ABC-transporter	-	"ABC transporter, ATPase component"
SYNPCC7002_A1449	1.07737	0.1711	0.974359	0.3783	0.407628	<0.0001	0.616051	<0.0001	1.42495	0.33	5.78276	<0.0001	0.382985	0.2611	-	-	"Phosphotransferase, putative"
SYNPCC7002_A1450	0.541468	0.0548	0.890352	0.352	0.409732	0.0197	0.717744	0.1635	0.22557	0.0212	0.454716	0.0764	0	0.0044	-	-	conserved hypothetical protein
SYNPCC7002_A1451	0.7643	0.1335	0.819223	0.1977	1.1567	0.2296	0.485592	0.0078	0.845329	0.0136	0.782348	0.0009	0.0489353	<0.0001	transcription/2component	-	two-component sensor histidine kinase
SYNPCC7002_A1452	0.22962	0.0004	0.830657	0.2296	1.2742	0.1151	0.78779	0.1762	1.18477	0.4052	2.30975	0.0446	0.928756	0.4641	transcription/2component	-	two-component response regulator
SYNPCC7002_A1453	0.938693	0.1251	0.67915	<0.0001	1.1365	0.0052	0.858803	0.0041	2.20792	0.0002	1.40553	0.1151	0.593425	0.1151	-	aat	leucyl/phenylalanyl-tRNA--protein transferase
SYNPCC7002_A1454	0.378536	0.0222	0.807573	0.2676	2.20338	<0.0001	0.865798	0.33	0.864423	0.2981	1.77065	0.0014	2.09848	<0.0001	-	-	conserved hypothetical protein
SYNPCC7002_A1455	0.77656	<0.0001	0.883654	0.001	1.07594	0.0217	1.01317	0.3632	0.82325	0.2676	0.633056	0.1003	1.05542	0.4247	ABC-transporter	appC	oligopeptide transport system permease protein
SYNPCC7002_A1456	0.750977	0.0217	0	<0.0001	1.2786	0.0119	0.966182	0.3936	2.64929	<0.0001	1.45024	0.1379	0.0859371	0.0132	-	-	hypothetical protein
SYNPCC7002_A1457	0.720779	0.1131	0.816471	0.2119	1.35528	0.0618	0.649443	0.0643	0.303431	0.0002	1.03219	0.4364	0.346602	0.0004	transcription	-	transcriptional regulator
SYNPCC7002_A1458	0.16437	<0.0001	0.449892	<0.0001	0.789711	0.0054	0.810086	0.0107	0.604446	0.0002	2.47921	<0.0001	0.620291	0.0003	-	opcA	Putative OxPP cycle protein opcA
SYNPCC7002_A1459	0.214527	<0.0001	0.431142	<0.0001	0.762968	0.0485	0.797342	0.0778	0.255439	0.008	2.10374	0.0002	0.686544	0.1562	pentosePpathway	zwf	glucose-6-phosphate 1-dehydrogenase
SYNPCC7002_A1460	0.180681	<0.0001	0.428401	0.0005	0.967808	0.4247	0.761509	0.0823	0.529192	0.0001	2.92744	<0.0001	3.70212	<0.0001	pentosePpathway	tal	transaldolase
SYNPCC7002_A1461	0.762953	0.2389	0.852684	0.33	1.07017	0.4168	1.10662	0.3745	1.91522	<0.0001	3.87415	<0.0001	5.87903	<0.0001	-	-	Membrane-fusion protein
SYNPCC7002_A1462	1.10181	0.0559	0.664304	<0.0001	2.70967	<0.0001	1.26005	<0.0001	0.543984	0.0427	0.909015	0.3669	1.87632	0.0005	-	-	DedA family protein
SYNPCC7002_A1463	0.759296	0.0287	1.21369	0.0455	1.30947	0.0073	0.726985	0.0158	0.925602	0.3669	0.606144	0.0359	0.235328	0.0002	-	-	radical SAM domain protein
SYNPCC7002_A1464	0.976978	0.4562	1.01405	0.4721	1.10425	0.305	0.806144	0.1736	0.891625	0.3446	1.66091	0.0078	0.6325	0.0885	-	-	SAM-dependent methyltransferase
SYNPCC7002_A1465	0.315474	<0.0001	0.738447	<0.0001	1.23573	<0.0001	1.26273	<0.0001	0.4382	<0.0001	1.54157	<0.0001	0.477301	<0.0001	RiboflavinBiosynthesis	ribD	riboflavin biosynthesis protein RibD
SYNPCC7002_A1466	0.515028	<0.0001	0.582228	<0.0001	0.535872	<0.0001	0.496964	<0.0001	0.158488	0.0021	0.635615	0.1075	0.119272	0.0013	-	-	conserved hypothetical protein (DUF820)
SYNPCC7002_A1467	0.332201	0.0721	0.320466	0.0681	0.57817	0.1788	0.391782	0.0918	0.316678	0.0392	0.577286	0.1379	0.250505	0.0268	-	-	conserved hypothetical protein
SYNPCC7002_A1468	0.731124	0.0084	0.587747	0.0001	1.36184	0.0006	0.889722	0.1635	0.693069	0.1112	0.706917	0.121	0.389487	0.0073	DNA-stuff	uvrA	"excinuclease ABC, A subunit"
SYNPCC7002_A1469	1.06638	0.305	0.992783	0.4761	1.61388	<0.0001	1.18366	0.0808	1.95342	<0.0001	20.8224	<0.0001	15.9515	<0.0001	-	-	Secreted and surface protein containing fasciclin-like repeats
SYNPCC7002_A1470	0.429343	0.2578	5.1772	<0.0001	0.649772	0.3446	1.47301	0.2946	0	0.2327	0.189871	0.2776	0.213773	0.2843	-	-	hypothetical protein
SYNPCC7002_A1471	0.554048	0.0051	1.21472	0.1075	1.21964	0.102	0.921626	0.3264	0.47814	0.2033	0.375994	0.1611	0.846655	0.4052	-	-	hypothetical protein
SYNPCC7002_A1472	0.500353	0.0322	1.00558	0.492	0.649063	0.0968	0.572211	0.0559	0.822857	0.2643	0.469519	0.0301	0.075518	0.0005	-	-	Putative enzyme of poly-gamma-glutamate biosynthesis (capsule formation)
SYNPCC7002_A1473	0.570303	0.0418	1.00028	>0.495	0.523092	0.0268	0.869609	0.2981	1.09742	0.119	0.564255	<0.0001	0.33529	<0.0001	-	-	hypothetical protein
SYNPCC7002_A1474	1.50289	0.0008	1.12838	0.2119	0.557895	0.0029	1.31337	0.0256	0.866487	0.0793	2.12363	<0.0001	0.760762	0.0059	-	-	aldo/keto reductase family
SYNPCC7002_A1475	0.676007	0.0268	0.78047	0.0951	1.21898	0.0968	1.09384	0.2877	0.815255	0.0233	2.81795	<0.0001	0.483257	<0.0001	nitrogenMetabolism	-	nitrogen assimilation regulatory protein
SYNPCC7002_A1476	0.243468	0.0934	0.880751	0.4168	1.1054	0.4286	1.39217	0.2483	1.59264	0.2843	21.2908	<0.0001	37.4547	<0.0001	-	-	possible high light inducible protein
SYNPCC7002_A1477	0.57748	0.3228	1.3927	0.3336	1.74793	0.2061	1.98124	0.1401	0.682137	0.2389	4.55949	<0.0001	21.3039	<0.0001	-	-	conserved hypothetical protein
SYNPCC7002_A1478	0.461874	<0.0001	0.768204	0.0003	0.996283	0.4801	0.625347	<0.0001	0.445896	0.1038	0.945713	0.4522	0.559271	0.1587	-	-	conserved hypothetical protein
SYNPCC7002_A1479	0.332037	0.0001	0.87584	0.2483	0.628135	0.0212	1.1273	0.2451	0.218711	<0.0001	0.986778	0.4721	1.72822	0.0001	-	-	hypothetical protein
SYNPCC7002_A1480	0.494145	0.0582	1.82482	0.0052	0.701104	0.1762	1.73065	0.0116	0.462116	0.1611	0.681363	0.2776	1.07399	0.4443	-	-	hypothetical protein
SYNPCC7002_A1481	0.47892	<0.0001	0.866254	0.0011	0.906004	0.0162	0.958475	0.1711	0.492153	0.0838	1.028	0.4681	0.347225	0.0384	-	-	lipoprotein release ABC-type transport system permease component
SYNPCC7002_A1482	0.739458	0.0681	0	<0.0001	1.1191	0.2483	1.69131	<0.0001	1.5729	0.3192	2.62838	0.0918	0	0.2061	ABC-transporter	-	"ABC transporter, ATP-binding protein"
SYNPCC7002_A1483	0.491857	0.0002	0.630171	0.0049	0.883953	0.209	0.878898	0.1977	0.651007	0.2389	0.634582	0.2266	0.561368	0.1841	-	-	"efflux transporter, RND family, MFP subunit"
SYNPCC7002_A1484	0.763967	0.1271	0.257943	0.0002	0.739965	0.1038	0.629052	0.0367	0.265874	0.0026	0.691109	0.121	0.500214	0.0287	-	-	conserved hypothetical protein
SYNPCC7002_A1485	0.978532	0.409	0.756952	0.0049	0.838257	0.0436	0.770676	0.0075	0.62283	0.1357	1.86243	0.006	0.863424	0.3446	-	-	"oxidoreductase, short chain dehydrogenase/reductase family"
SYNPCC7002_A1486	0.556384	0.0034	0.975871	0.4404	0.791005	0.1003	1.2533	0.0606	0.789289	0.2578	0.401413	0.0314	0.473467	0.0505	-	-	conserved hypothetical protein
SYNPCC7002_A1487	0.702112	0.0006	0.698476	0.0005	1.00946	0.4602	0.752762	0.0036	0.807736	0.1922	0.1833	0.0001	0.0938068	<0.0001	-	-	conserved hypothetical protein
SYNPCC7002_A1488	0.237649	0.0228	0.859702	0.3557	0.449576	0.0749	0.747392	0.2546	0.59204	0.1736	0.395728	0.0823	0.742574	0.2776	-	-	hypothetical protein
SYNPCC7002_A1489	0.211277	0.0008	0.33462	0.0038	0.539279	0.0322	0.443571	0.0129	0.692497	0.166	0.234037	0.008	0.13175	0.0032	-	-	conserved hypothetical protein
SYNPCC7002_A1490	0.699115	<0.0001	1.81419	<0.0001	1.14608	0.0071	0.938635	0.1515	3.00375	<0.0001	0.149608	<0.0001	0.0192285	<0.0001	-	-	hypothetical protein
SYNPCC7002_A1491	0.970712	0.2877	1.10167	0.0262	1.46909	<0.0001	1.79578	<0.0001	0.0775899	<0.0001	0.345747	<0.0001	0.437932	<0.0001	-	-	conserved hypothetical protein
SYNPCC7002_A1492	0.714386	0.0336	1.1938	0.1075	0.646993	0.0116	1.1129	0.2327	0.614327	0.0004	0.793874	0.0367	0.107874	<0.0001	-	-	phosphoglucomutase/phosphomannomutase
SYNPCC7002_A1493	0.779174	0.0003	0.991566	0.4483	1.00081	0.496	0.879566	0.0322	1.16036	0.1814	0.887907	0.2643	0.194533	<0.0001	-	-	conserved hypothetical protein
SYNPCC7002_A1494	1.17081	0.0001	0.885841	0.0052	1.37815	<0.0001	1.12017	0.0036	0.672811	0.166	0.953943	0.4443	0.287687	0.0174	sulfurMetabolism	cysC	adenylylsulfate kinase
SYNPCC7002_A1495	0.675392	0.0084	0.618957	0.0026	0.899489	0.2296	1.15086	0.1335	1.11067	0.0582	0.830298	0.008	0.109979	<0.0001	-	pcnB	tRNA nucleotidyltransferase/poly(A) polymerase
SYNPCC7002_A1496	0.764879	0.0749	0.751171	0.0643	1.26498	0.0526	0.662809	0.0192	1.31858	0.0154	1.54238	0.0001	1.10257	0.242	-	-	Rhodanese-like sulfurtransferase
SYNPCC7002_A1497	0.624163	0.0166	0.83401	0.1736	0.878237	0.2451	0.910581	0.305	1.22312	0.0084	0.791053	0.0125	0.285515	<0.0001	sulfurMetabolism	cysH	phosphoadenosine phosphosulfate reductase
SYNPCC7002_A1498	1.44743	0.0721	1.1017	0.3707	0.6576	0.1314	0.83094	0.2912	0.789713	0.0606	0.848762	0.1314	0.374225	<0.0001	ribosome	rplI	ribosomal protein L9
SYNPCC7002_A1499	0.246575	<0.0001	0.318876	<0.0001	0.827462	0.1003	0.764224	0.0401	0.59268	<0.0001	0.890934	0.0038	0.205284	<0.0001	-	-	GGDEF domain protein
SYNPCC7002_A1500	0.258239	<0.0001	0.465867	<0.0001	0.870886	0.0985	0.751104	0.0064	0.545904	0.0314	0.759716	0.1611	0.120831	0.0002	-	-	Uncharacterized protein involved in exopolysaccharide biosynthesis
SYNPCC7002_A1501	0.194489	<0.0001	0.512044	<0.0001	0.951707	0.2389	0.771986	0.0004	0.756961	0.1814	0.958965	0.4404	0.329984	0.0059	-	-	Periplasmic protein involved in polysaccharide export
SYNPCC7002_A1502	0.474457	<0.0001	1.08246	0.0094	0.869749	0.0001	0.738746	<0.0001	0.439908	0.0968	0.476569	0.1112	0.434862	0.0934	-	-	conserved hypothetical protein
SYNPCC7002_A1503	0.362026	<0.0001	0.878289	<0.0001	0.82184	<0.0001	1.15251	<0.0001	0.351197	0.0132	0.707563	0.1587	0.388946	0.0183	-	-	"glycosyl transferase, group 1 family protein"
SYNPCC7002_A1504	0.300942	<0.0001	0.590749	0.0047	0.953264	0.3821	0.78837	0.0901	0.422458	0.0808	0.373514	0.0643	0.2355	0.0314	-	-	conserved hypothetical protein (DUF820)
SYNPCC7002_A1505	0.177927	0.0009	0.379267	0.0094	0.825852	0.2546	0.686143	0.117	0.260498	0.0436	0.453363	0.1038	0.130151	0.0222	ABC-transporter	-	"ABC-type multidrug/protein/lipid transport system, ATPase component"
SYNPCC7002_A1506	0.136026	0.0721	0.294541	0.117	0.29662	0.117	0.342067	0.1335	0.170042	0.0268	0.21903	0.0344	0.14885	0.0239	-	-	conserved hypothetical protein
SYNPCC7002_A1507	0.145644	0.0455	0.51126	0.166	0.597581	0.2119	0.402521	0.119	0.265699	0.0505	0.214631	0.0392	0.118456	0.0244	-	-	putative pyruvyltransferase
SYNPCC7002_A1508	0.103697	0.0016	0.235277	0.006	0.402665	0.025	0.497764	0.0495	0.141177	0.1093	0.2217	0.1335	0.0640024	0.0901	-	-	putative sulfotransferase
SYNPCC7002_A1509	0.102871	<0.0001	0.292562	<0.0001	0.619808	0.0102	0.445053	0.0004	0.209441	0.0559	0.0917735	0.0336	0.0367772	0.0262	-	-	"membrane protein, putative"
SYNPCC7002_A1510	0.133631	0.0068	0.320198	0.0262	0.759376	0.2451	0.567909	0.1093	0.21158	0.0262	0.172086	0.0207	0.0563634	0.0102	-	-	"glycosyl transferase, group 1 family protein domain protein"
SYNPCC7002_A1511	0.131648	0.0019	0.326711	0.0122	0.444749	0.0314	0.46769	0.0375	0.206093	0.0668	0.135868	0.0516	0.0966702	0.0436	-	-	conserved hypothetical protein
SYNPCC7002_A1512	0.126106	0.0002	0.321902	0.0032	0.812974	0.2266	0.54971	0.0351	0.26875	0.0869	0.139794	0.0548	0.0708267	0.0418	-	-	"glycosyl transferase, group 2 family protein"
SYNPCC7002_A1513	0.197847	<0.0001	0.579392	0.0073	0.987388	0.4721	0.747471	0.0721	0.388408	0.0207	0.371589	0.0183	0.105986	0.0014	-	-	Sulfotransferase domain protein
SYNPCC7002_A1514	0.282382	<0.0001	0.828962	0.0022	0.695566	<0.0001	0.880837	0.0239	0.509088	0.0032	0.229658	<0.0001	0.131105	<0.0001	-	-	"putative glycosyltransferase, group 1 family protein"
SYNPCC7002_A1515	0.265414	<0.0001	0.513247	<0.0001	0.764173	0.0233	0.568196	0.0001	0.418627	0.0375	0.188275	0.0064	0.0639585	0.0021	-	-	conserved hypothetical membrane protein
SYNPCC7002_A1516	0.294048	<0.0001	0.585207	0.0002	0.793546	0.0392	0.74249	0.0143	0.390143	0.0002	0.488957	0.0015	0.194972	<0.0001	-	-	"glycosyl transferase, group 1 family protein"
SYNPCC7002_A1517	0.348903	<0.0001	0.849458	0.1515	0.895143	0.2358	0.775221	0.0618	0.276446	0.0119	0.242777	0.0091	0.129077	0.0033	-	-	"glycosyl transferase, group 1 family protein"
SYNPCC7002_A1518	0.376412	0.0721	0.896149	0.4052	0.584273	0.1635	0.899572	0.4052	0.542814	0.0049	0.135094	<0.0001	0.152101	<0.0001	-	-	conserved hypothetical protein
SYNPCC7002_A1519	0.276062	<0.0001	0.748997	0.0351	1.06056	0.33	0.925877	0.2946	0.88655	0.3483	0.329992	0.011	0.679828	0.1379	-	-	conserved hypothetical protein
SYNPCC7002_A1520	0.226617	<0.0001	0.532867	<0.0001	1.06319	0.1922	0.949185	0.242	0.565388	<0.0001	0.240199	<0.0001	0.156252	<0.0001	-	-	putative acetyltransferase
SYNPCC7002_A1521	0.055453	<0.0001	0.0507699	<0.0001	0.551718	0.0125	0.678796	0.0548	0.465928	0.0262	0.179426	0.0014	0.782803	0.2148	-	-	GTP binding protein
SYNPCC7002_A1522	0.327387	<0.0001	0.499059	<0.0001	1.01899	0.4404	0.717021	0.0132	0.405349	0.0735	2.37073	0.0004	2.37865	0.0004	-	-	conserved hypothetical protein
SYNPCC7002_A1523	0.24789	<0.0001	0.775156	0.0033	1.20814	0.0059	1.06429	0.2177	0.421372	0.0084	0.878181	0.3085	0.694785	0.1038	-	-	permease protein of ABC transporter
SYNPCC7002_A1524	0.102253	<0.0001	0.493206	0.0002	1.5033	0.0002	0.826922	0.1131	0.369253	0.0268	1.20724	0.2643	0.634302	0.1314	-	-	conserved hypothetical protein
SYNPCC7002_A1525	0.563801	0.0008	0.620908	0.003	1.2725	0.0239	0.903797	0.242	0.928073	0.3974	0.591506	0.0694	1.22001	0.2119	-	-	"cell shape determining protein, MreB/Mrl family subfamily"
SYNPCC7002_A1526	0.484288	0.0006	0.453513	0.0003	0.951246	0.3783	0.907354	0.281	0.631423	0.1977	0.415965	0.0885	1.16511	0.352	-	mreC	rod shape-determining protein
SYNPCC7002_A1527	0.414378	0.0001	0.725018	0.0436	0.774682	0.0808	0.924547	0.3192	0.443945	<0.0001	0.240009	<0.0001	0.17196	<0.0001	-	-	conserved hypothetical membrane protein
SYNPCC7002_A1528	0.434399	0.0002	0.436514	0.0002	1.79422	<0.0001	1.07119	0.3264	1.05193	0.3264	1.53952	<0.0001	3.60893	<0.0001	-	-	haloacid dehalogenase-like hydrolase domain protein
SYNPCC7002_A1529	0.455643	<0.0001	0.713094	0.0154	0.674903	0.0073	0.615318	0.0019	1.33368	0.0078	1.11431	0.2033	1.9715	<0.0001	-	-	conserved hypothetical protein
SYNPCC7002_A1530	0.336296	0.0001	0.491801	0.0018	0.682215	0.0336	0.63417	0.0179	0.634365	0.0668	1.31111	0.1003	0.596745	0.0485	-	-	conserved hypothetical protein (DUF820)
SYNPCC7002_A1531	0.208744	<0.0001	0.45766	<0.0001	0.85441	0.1112	0.613085	0.0006	0.432441	0.0537	0.245999	0.0162	0.19907	0.0116	UbiquinoneBiosynthesis	menD	"2-succinyl-6-hydroxy-2,4-cyclohexadiene-1-carboxylic acid synthase/2-oxoglutarate decarboxylase"
SYNPCC7002_A1532	1.3533	0.0012	1.1936	0.0475	0.64369	0.0011	0.897642	0.1894	1.23425	0.102	1.70378	0.0001	0.216345	<0.0001	StarchSucroseMetabolism	glgA1	glycogen synthase 1
SYNPCC7002_A1533	0.986294	0.4247	0.805666	0.0043	0.577807	<0.0001	1.26439	0.0002	0.50893	0.0015	3.43446	<0.0001	0.331442	<0.0001	-	-	"hydrolase, alpha/beta fold family"
SYNPCC7002_A1534	0.835952	0.0052	1.13736	0.0162	1.16966	0.004	1.29512	<0.0001	0.82124	0.1492	1.9455	<0.0001	1.42718	0.0062	clpProtease	clpX	"ATP-dependent Clp protease, ATP-binding subunit ClpX"
SYNPCC7002_A1535	1.21944	0.0594	1.34338	0.0073	1.09364	0.2514	1.03015	0.4168	1.21401	0.015	2.06937	<0.0001	2.09307	<0.0001	clpProtease	clpP	Clp protease
SYNPCC7002_A1536	1.43944	0.0207	0.876296	0.281	0.824856	0.209	0.950941	0.409	0.722083	0.3336	1.26085	0.3446	0.335815	0.1539	-	-	conserved hypothetical protein
SYNPCC7002_A1537	0.624801	0.0188	0.675472	0.0359	0.978186	0.4522	0.887004	0.2643	0.540436	<0.0001	2.03577	<0.0001	0.982306	0.4404	-	-	Predicted membrane-associated Zn-dependent proteases 1
SYNPCC7002_A1538	0.815619	0.0322	0.943636	0.2843	0.867393	0.0918	0.983173	0.4325	1.25231	0.0139	0.803237	0.0427	0.166592	<0.0001	-	-	O-antigen polymerase domain protein
SYNPCC7002_A1539	0.902885	0.3483	0.805949	0.2206	1.47291	0.0301	1.19347	0.2206	0.984926	0.4761	1.56556	0.0166	2.12421	<0.0001	-	-	conserved hypothetical protein
SYNPCC7002_A1540	0.626267	0.0256	0.89363	0.2877	0.884613	0.2743	1.28321	0.0694	0.750785	0.0485	0.771048	0.063	0.676834	0.0154	-	-	conserved hypothetical protein
SYNPCC7002_A1541	0.784744	<0.0001	0.792232	<0.0001	1.51907	<0.0001	1.28355	<0.0001	0.979078	0.4761	1.46385	0.0934	0.96949	0.4641	-	-	conserved hypothetical protein
SYNPCC7002_A1542	0.670967	0.0174	0.558651	0.0023	1.23305	0.0681	0.940891	0.352	0.52763	0.0735	1.56185	0.0418	0.226898	0.0087	-	-	conserved hypothetical protein
SYNPCC7002_A1543	1.10371	0.0003	1.10971	0.0002	0.691675	<0.0001	1.37067	<0.0001	0.409259	0.0004	1.2118	0.1151	0.189118	<0.0001	-	-	exoribonuclease
SYNPCC7002_A1544	0.932557	0.2514	0.851656	0.0721	0.778313	0.0143	0.901808	0.166	0.705308	0.117	3.38271	<0.0001	2.15416	<0.0001	-	-	conserved hypothetical protein
SYNPCC7002_A1545	0.947923	0.3632	0.655846	0.011	0.999515	>0.495	0.741959	0.0427	1.01697	0.3936	0.76842	0.0001	0.282839	<0.0001	PurineMetabolism	purQ	phosphoribosylformylglycinamidine synthase I
SYNPCC7002_A1546	2.11914	<0.0001	1.5616	<0.0001	2.13809	<0.0001	0.925634	0.0901	1.99703	<0.0001	0.802913	0.0006	0.423745	<0.0001	PurineMetabolism	purS	"phosphoribosylformylglycinamidine synthase, PurS protein"
SYNPCC7002_A1547	0.780502	0.0116	0.949566	0.3015	0.674983	0.0004	0.928457	0.2296	0.805885	0.2358	0.601916	0.0681	0.402019	0.0129	-	-	possible permease
SYNPCC7002_A1548	0.438312	<0.0001	0.718808	<0.0001	1.15422	0.0154	0.756903	0.0003	0.552806	0.0455	0.979743	0.4681	0.583057	0.0582	transcription/2Component	-	two-component hybrid sensor and regulator
SYNPCC7002_A1549	0.621571	0.0043	0.739034	0.0344	1.14462	0.1562	0.909674	0.2643	0.594815	0.1335	2.16331	0.0007	1.17174	0.3192	GlycineSerineThreonineMetabolism	gcvP	glycine dehydrogenase
SYNPCC7002_A1550	1.60466	0.0329	0.862889	0.3372	1.93624	0.0023	0.855558	0.33	0.691515	0.0001	1.22158	0.0034	0.631921	<0.0001	-	-	"hydrolase, alpha/beta fold family"
SYNPCC7002_A1551	0.750405	0.2981	0.417633	0.1056	1.48511	0.1492	0.660135	0.2327	0.620987	0.0951	1.7789	0.0035	0	0.0003	-	-	conserved hypothetical membrane protein
SYNPCC7002_A1552	0.504767	<0.0001	0.570628	<0.0001	1.19362	0.0073	0.938046	0.2177	0.987931	0.4641	0.792415	0.0655	1.5613	<0.0001	-	miaE	tRNA-(MS[2]IO[6]A)-hydroxylase
SYNPCC7002_A1553	0.639121	0.2578	1.23309	0.3372	1.93451	0.0455	0.803999	0.3632	0.451983	0.2776	0.755278	0.3936	1.91331	0.1611	-	-	conserved hypothetical membrane protein
SYNPCC7002_A1554	0.939749	0.123	0.802676	0.0001	0.770373	<0.0001	0.962762	0.2358	0.693216	0.0066	1.10047	0.209	0.652107	0.0025	-	-	Mannose-1-phosphate guanylyltransferase
SYNPCC7002_A1555	0.853784	0.0017	0.53383	<0.0001	0.909274	0.0344	1.04873	0.1635	0.934111	0.4325	0.402821	0.0571	0	0.004	-	-	Biotin/lipoate A/B protein ligase family domain protein
SYNPCC7002_A1556	1.13713	0.0951	1.01961	0.4247	0.661904	0.0006	0.800272	0.0287	0.448024	<0.0001	0.431049	<0.0001	0.485312	0.0001	-	-	conserved hypothetical protein
SYNPCC7002_A1557	1.11051	0.3859	1.3391	0.1841	1.21525	0.2843	1.2993	0.2119	1.51408	0.1093	0.934845	0.4364	0.357281	0.0618	-	-	conserved hypothetical protein
SYNPCC7002_A1558	0.543483	<0.0001	0.61993	<0.0001	1.06704	0.2206	1.15068	0.0409	1.11634	0.0401	0.687963	<0.0001	0.253225	<0.0001	ValineLeucineIsoleucineMetabolism	mmsB	3-hydroxyisobutyrate dehydrogenase
SYNPCC7002_A1559	2.76208	<0.0001	2.20621	<0.0001	1.4603	0.002	1.64762	<0.0001	1.45113	0.0023	1.73169	<0.0001	1.10618	0.2514	PS2	psbC	photosystem II 44 kDa subunit reaction center protein
SYNPCC7002_A1560	2.86292	<0.0001	2.49882	<0.0001	1.84717	<0.0001	1.71147	<0.0001	1.35509	0.0027	1.86621	<0.0001	1.51242	<0.0001	PS2	psbD	photosystem II D2 protein (photosystem q(a) protein)
SYNPCC7002_A1561	2.44114	<0.0001	2.0379	<0.0001	0.473647	<0.0001	1.86115	<0.0001	0.747535	0.3264	0.986176	0.492	0.592172	0.2358	PorphyrinChlorophyllMetabolism	cobU	cobinamide kinase/cobinamide phosphate guanylyltransferase
SYNPCC7002_A1562	1.88652	<0.0001	0.916727	0.1685	0.660502	<0.0001	1.04652	0.2946	1.05082	0.3557	2.10715	<0.0001	0.369041	<0.0001	-	lgt	prolipoprotein diacylglyceryl transferase
SYNPCC7002_A1563	1.42144	0.0038	0.793533	0.0951	0.677236	0.0207	0.933202	0.3372	1.67239	0.0314	1.93157	0.0049	0.462709	0.0681	-	-	GTP cyclohydrolase I subfamily
SYNPCC7002_A1564	0.804177	0.0119	1.31196	0.0002	1.21705	0.0062	0.730325	0.0009	0.154051	0.0764	2.23101	0.0183	10.917	<0.0001	-	-	HicB-related protein
SYNPCC7002_A1565	0.647936	0.0436	0.451695	0.0038	0.42901	0.0027	0.943604	0.3936	0.648908	0.2296	0.948803	0.4562	0.335734	0.0793	AminoAcyl-tRNA	gatC	glutamyl-tRNA (Gln) amidotransferase chain C
SYNPCC7002_A1566	1.47084	<0.0001	1.08891	0.1562	1.16994	0.0268	0.571124	<0.0001	1.09952	0.2743	1.03397	0.4207	0.293126	<0.0001	PS1	-	photosystem I assembly protein ycf3
SYNPCC7002_A1567	0.391267	0.0001	0.471807	0.0004	0.888223	0.2389	0.457629	0.0003	0.0233947	0.0001	0.273653	0.0022	0.616206	0.0655	DNA_replication	holA	"DNA polymerase III, delta subunit"
SYNPCC7002_A1568	0.344213	0.0301	0.905601	0.3936	1.01819	0.4801	1.11832	0.3669	0.974498	0.3936	1.10371	0.1379	2.00657	<0.0001	-	-	conserved hypothetical protein
SYNPCC7002_A1569	0.378429	0.0002	0.517623	0.003	1.34204	0.0256	0.89785	0.281	0.423177	<0.0001	1.705	<0.0001	3.75081	<0.0001	-	-	Peptidase family M48 family
SYNPCC7002_A1570	0.99183	0.492	0.779994	0.2912	0.750523	0.2676	0.875362	0.3783	0.826968	0.3974	0.66712	0.3085	0.268251	0.1357	-	-	conserved hypothetical membrane protein
SYNPCC7002_A1571	0.777079	0.2776	0.764927	0.2676	0.720024	0.2296	1.31488	0.2005	0.949483	0.409	0.901487	0.33	0.36539	0.0023	-	-	conserved hypothetical protein
SYNPCC7002_A1572	1.45844	0.017	1.74412	0.0003	1.00328	0.492	1.70236	0.0006	1.01292	0.3974	4.15321	<0.0001	0.599946	<0.0001	-	-	conserved hypothetical protein TIGR01777
SYNPCC7002_A1573	0.702161	0.0011	0.991844	0.4681	1.45736	<0.0001	0.539159	<0.0001	0.994128	0.4801	1.1986	0.0359	0.970687	0.3936	-	-	restriction endonuclease
SYNPCC7002_A1574	0.678416	<0.0001	0.609829	<0.0001	0.840045	0.0132	0.966282	0.3192	0.965245	0.4129	1.33757	0.0174	0.387563	0.0001	-	-	"efflux transporter, RND family, MFP subunit subfamily"
SYNPCC7002_A1575	0.461398	<0.0001	0.882056	0.1841	1.43063	0.0005	0.875147	0.1711	1.45105	0.0059	0.902233	0.2912	0.476162	0.0017	-	-	conserved hypothetical protein (PF01594)
SYNPCC7002_A1576	0.60787	<0.0001	0.700847	<0.0001	1.38801	<0.0001	0.640288	<0.0001	0.695939	0.2266	3.04153	<0.0001	0.584166	0.1539	-	-	Response regulator receiver domain protein
SYNPCC7002_A1577	0.601998	<0.0001	0.708209	0.0003	1.02218	0.3974	0.923535	0.1814	0.474735	0.0455	1.66215	0.0166	1.23342	0.2266	-	lipA	lipoic acid synthetase
SYNPCC7002_A1578	0.218636	<0.0001	0.466773	<0.0001	0.591255	0.0001	1.13336	0.1151	0.33581	0.0409	0.220452	0.0207	0.0947686	0.0089	-	-	conserved hypothetical membrane protein
SYNPCC7002_A1579	1.16654	0.305	0.527499	0.0749	0.441364	0.0436	0.250139	0.011	0	0.0516	4.76381	<0.0001	0.595946	0.2546	-	-	endonuclease V
SYNPCC7002_A1580	0.58675	0.015	0.866815	0.242	1.50169	0.0043	0.945044	0.3859	0.899488	0.1736	0.875996	0.123	0.296421	<0.0001	-	-	conserved hypothetical protein
SYNPCC7002_A1581	0.636061	0.0011	0.717507	0.0087	0.900517	0.2005	1.33749	0.0023	0.796424	0.2296	1.18019	0.2546	0.537158	0.0455	-	-	conserved hypothetical protein
SYNPCC7002_A1582	0.641372	<0.0001	0.623332	<0.0001	1.02861	0.3745	0.70064	0.0004	0.430663	0.0162	2.05615	<0.0001	24.6418	<0.0001	-	-	conserved hypothetical protein
SYNPCC7002_A1583	0.81839	0.0314	0.816703	0.0301	0.960952	0.3446	1.08115	0.2033	0.232723	0.0036	1.6013	0.0174	2.11195	0.0001	GlyoxylatDicarboxylatMetabolism	-	glycolate oxidase subunit (Fe-S) protein
SYNPCC7002_A1584	0.969847	0.3783	1.14562	0.0655	0.629047	0.0001	1.12611	0.0951	1.12698	0.0274	1.52841	<0.0001	0.706766	<0.0001	PeptidoglycanBiosynthesis	ddlA	D-alanyl-D-alanine ligase
SYNPCC7002_A1585	1.62472	<0.0001	1.15259	0.1423	1.49129	0.0003	1.48041	0.0004	1.5864	0.0197	2.64183	<0.0001	1.16212	0.2843	glycolysis/calvinCycle	pgk	phosphoglycerate kinase
SYNPCC7002_A1586	0.444707	0.0005	0.603278	0.0096	1.17779	0.1469	0.572146	0.0059	0.365642	0.0154	0.094	0.001	0	0.0003	-	-	hypothetical protein
SYNPCC7002_A1587	0.306455	<0.0001	0.457522	0.0007	1.00488	0.488	0.659211	0.0222	0.822988	0.2578	0.611218	0.0764	0.210272	0.0018	OxStress	-	Universal stress protein (Usp)
SYNPCC7002_A1588	0.201645	<0.0001	0.394624	0.0003	0.78044	0.1038	0.432856	0.0006	0.429254	0.0055	0.270041	0.0006	0.228027	0.0003	-	-	conserved hypothetical protein
SYNPCC7002_A1589	1.14269	0.2546	1.04652	0.4129	0.529104	0.0146	1.00318	0.496	0.545159	0.0091	0.288465	0.0001	0.0213995	<0.0001	PS1	psaC	photosystem I iron-sulfur center subunit VII
SYNPCC7002_A1590	1.48438	<0.0001	1.14357	0.0708	0.655224	0.0002	1.32033	0.0005	0.891206	0.3669	0.920618	0.4013	0.823112	0.2912	-	-	conserved hypothetical protein
SYNPCC7002_A1591	0.884511	0.0853	1.77431	<0.0001	0.575485	<0.0001	0.772836	0.0036	0.576043	0.0764	0.226043	0.0045	0.177291	0.0027	-	-	conserved hypothetical protein
SYNPCC7002_A1592	0.656446	0.0375	0.908634	0.3192	0.769591	0.117	1.22653	0.121	0.614349	0.0136	0.414895	0.0004	0.353338	0.0001	-	-	metallo-beta-lactamase superfamily domain protein
SYNPCC7002_A1593	0.272124	0.0004	0.252992	0.0003	1.27637	0.1038	0.42761	0.0044	0.600927	0.1685	7.29114	<0.0001	2.21201	0.0018	-	-	conserved hypothetical protein
SYNPCC7002_A1594	0.596221	0.0011	0.776008	0.0446	1.13149	0.1587	0.91454	0.2578	0.814952	0.0606	0.75258	0.0188	0.464009	<0.0001	-	-	"hydrolase, alpha/beta fold family"
SYNPCC7002_A1595	0.656395	0.0068	0.791509	0.0668	1.27722	0.0233	0.764068	0.0446	1.04314	0.4641	0.188446	0.0384	0.159127	0.0336	-	-	conserved hypothetical protein
SYNPCC7002_A1596	0.722172	0.0016	0.829358	0.0351	0.988853	0.4522	0.934038	0.242	1.11479	0.0188	1.05444	0.1611	1.18718	0.0003	-	-	"acetyltransferase, GNAT family"
SYNPCC7002_A1598	0.686046	0.0485	0.734277	0.0808	1.17912	0.1711	0.971593	0.4404	0.769956	0.0778	2.46375	<0.0001	2.7328	<0.0001	-	-	conserved hypothetical protein
SYNPCC7002_A1599	0.603125	0.0485	0.47847	0.0146	0.468398	0.0132	0.948396	0.4129	0.794194	0.2877	2.49174	<0.0001	1.79913	0.0143	-	-	"methyltransferase, methylase of peptide chain release factors"
SYNPCC7002_A1600	0.24555	0.0003	0.330832	0.0011	0.886485	0.3015	0.569473	0.0239	0.741502	0.0985	0.759004	0.1151	0.707143	0.0721	-	-	conserved hypothetical protein
SYNPCC7002_A1601	0.397601	0.0018	0.489982	0.0068	0.972033	0.4443	0.662068	0.0505	0.78144	<0.0001	0.510718	<0.0001	0.189492	<0.0001	-	-	conserved hypothetical protein
SYNPCC7002_A1602	0.159957	<0.0001	0.437896	0.0044	0.582301	0.0262	0.716883	0.0934	0.460159	0.0268	0.470645	0.0294	0.0597063	0.0004	-	-	conserved hypothetical protein
SYNPCC7002_A1603	0.303721	<0.0001	0.401638	<0.0001	1.11582	0.1401	0.650132	0.0005	0.570553	0.0446	0.575474	0.0465	0.390808	0.008	-	-	conserved hypothetical protein
SYNPCC7002_A1604	0.0920079	<0.0001	0.277368	<0.0001	0.928305	0.2912	0.648866	0.0037	0.536092	0.117	0.600297	0.1539	0.207959	0.0217	-	-	conserved hypothetical protein
SYNPCC7002_A1605	1.00857	0.484	0.770097	0.1314	0.896887	0.3085	1.00082	>0.495	1.06141	0.3409	0.954913	0.3821	0.127443	<0.0001	-	-	conserved hypothetical protein
SYNPCC7002_A1606	3.25317	<0.0001	2.33248	<0.0001	0.399193	<0.0001	1.40771	<0.0001	0.871515	0.4404	2.91266	0.0143	0	0.1251	-	-	"hydrolase, alpha/beta fold family"
SYNPCC7002_A1607	1.11877	0.1611	1.30088	0.006	1.20939	0.0401	1.36511	0.0012	1.04466	0.2912	0.857153	0.0409	0.270687	<0.0001	PeptidoglycanBiosynthesis	mraY	phospho-N-acetylmuramoyl-pentapeptide-transferase
SYNPCC7002_A1608	0.648143	0.0015	0.769441	0.0262	1.50558	<0.0001	1.16355	0.0853	1.04796	0.3821	1.48506	0.0011	1.57537	0.0001	PeptidoglycanBiosynthesis	-	penicillin-binding protein 2
SYNPCC7002_A1609	0.722188	0.001	0.538083	<0.0001	1.34177	0.0001	0.966913	0.3557	1.65627	0.0001	0.795935	0.123	0.682283	0.0351	PhenylalanineTyrosineTryptophanBiosynthesis/AminoAcyl-tRNA	tyrS	tyrosyl-tRNA synthetase
SYNPCC7002_A1610	1.46562	<0.0001	0.943359	0.0951	1.34134	<0.0001	0.942808	0.0918	0.798716	0.2236	1.43895	0.0475	0.105659	0.0003	PorphyrinChlorophyllMetabolism	hemC	porphobilinogen deaminase
SYNPCC7002_A1611	1.20011	0.0197	1.51006	<0.0001	0.987095	0.4483	1.2382	0.0069	1.14846	0.3483	1.23372	0.2709	0.578762	0.1357	-	-	"acetyltransferase, GNAT family"
SYNPCC7002_A1612	0.833521	0.1922	1.08659	0.3264	1.22737	0.117	1.54577	0.0021	1.51321	0.0838	1.41849	0.1314	1.31931	0.1949	-	-	conserved hypothetical protein
SYNPCC7002_A1613	0.482843	0.008	0.808657	0.1867	0.60895	0.0344	0.644218	0.0485	0.827229	0.0655	0.592426	0.0002	0.500254	<0.0001	-	-	conserved hypothetical protein
SYNPCC7002_A1614	1.73049	<0.0001	2.13125	<0.0001	0.552145	0.0013	1.24302	0.0516	1.09749	0.0002	1.1667	<0.0001	0.442924	<0.0001	thioredoxin	trx	thioredoxin
SYNPCC7002_A1615	0.997369	0.484	0.992203	0.4562	0.867921	0.0301	0.684363	<0.0001	0.639411	0.0262	0.512869	0.0045	0.240597	<0.0001	-	-	"glycosyl transferase, group 1 family protein"
SYNPCC7002_A1616	1.65544	<0.0001	1.45286	<0.0001	0.993252	0.4522	1.30507	<0.0001	1.31164	<0.0001	1.57535	<0.0001	1.42665	<0.0001	ValineLeucineIsoleucineMetabolism	ilvA	"threonine ammonia-lyase, biosynthetic"
SYNPCC7002_A1617	1.67451	<0.0001	1.05081	0.2981	1.34469	0.0002	1.50464	<0.0001	0.617821	0.1314	2.54129	<0.0001	2.01179	0.0015	-	-	conserved hypothetical protein
SYNPCC7002_A1618	1.10279	0.0064	0.894174	0.0051	0.824899	<0.0001	0.84803	0.0001	0.784393	0.2877	1.33309	0.1922	0.704337	0.2206	-	-	Glycosyl transferase family
SYNPCC7002_A1619	0.98479	0.4681	0.872814	0.2546	0.693032	0.0559	1.11777	0.2709	0.566264	0.0013	1.51995	0.0002	0.545266	0.0008	-	-	conserved hypothetical protein
SYNPCC7002_A1620	0.45325	0.0002	0.759095	0.0559	0.647845	0.0099	0.719922	0.0322	0.226574	0.0351	0.832947	0.3483	0.880968	0.3897	DNA-stuff	dam	adenine-specific DNA methylase
SYNPCC7002_A1621	0.520804	0.0985	0.644319	0.1685	0.639764	0.166	0.686485	0.2005	0.41992	0.0256	1.50364	0.0455	1.60829	0.0207	heme	glbN	cyanoglobin
SYNPCC7002_A1622	0.904836	<0.0001	0.909242	<0.0001	0.954969	<0.0001	1.05067	<0.0001	1.51472	0.1492	1.36338	0.2327	2.05559	0.017	ProteinExport	ffh	signal recognition particle protein
SYNPCC7002_A1623	0.424646	0.0029	0.512056	0.0096	1.02826	0.4443	0.534194	0.0125	1.09028	0.4325	4.80319	<0.0001	13.0534	<0.0001	-	-	FAD dependent oxidoreductase; possible role in carotenoid biosynthesis
SYNPCC7002_A1624	0.211819	<0.0001	0.188789	<0.0001	1.24046	0.1112	0.810974	0.1685	0.136468	0.0004	1.17279	0.2514	5.52011	<0.0001	-	-	conserved hypothetical protein
SYNPCC7002_A1625	0.420019	0.025	0.184173	0.003	3.58282	<0.0001	0.655008	0.123	0.232616	0.1151	1.74919	0.121	4.75936	<0.0001	-	-	conserved hypothetical protein
SYNPCC7002_A1626	1.40845	0.0004	0.999039	0.496	1.24296	0.0233	1.17817	0.0721	1.0253	0.3228	1.58271	<0.0001	0.35466	<0.0001	-	-	"peptidyl-prolyl cis-trans isomerase, cyclophilin-type"
SYNPCC7002_A1627	0.797474	0.1423	1.05039	0.3936	1.39258	0.0188	0.954096	0.4052	0.873669	0.2843	0.628581	0.0475	0.936006	0.3859	nitrogenMetabolism/ABC-transporter	-	"ABC transporter, ATP-binding protein"
SYNPCC7002_A1628	1.09681	0.3264	0.529035	0.0146	1.65993	0.0011	1.1289	0.2743	0.433889	0.0455	0.906305	0.3897	2.04079	0.0009	-	-	histone deacetylase/AcuC/AphA family protein
SYNPCC7002_A1629	1.99114	0.0016	1.13193	0.3483	0.521816	0.0764	1.22113	0.2546	0.50512	0.1587	0.151863	0.0427	0.115312	0.0359	-	rbpA	RNA-binding protein
SYNPCC7002_A1630	0.514275	0.0582	0.793407	0.2514	1.01867	0.4761	1.0768	0.4013	1.05702	0.3632	1.48074	0.0018	0.357245	<0.0001	nitrogenMetabolism/PeptidoglycanBiosynthesis/AlanineAspartateGlutamateMetabolism	glnA	"glutamine synthetase, type I"
SYNPCC7002_A1631	1.05937	0.3228	0.949525	0.3483	0.941529	0.3264	0.713148	0.0132	0.887728	0.1814	1.15192	0.1093	0.166808	<0.0001	antenna	apcF	allophycocyanin beta-18 subunit
SYNPCC7002_A1632	1.37045	0.0721	1.34902	0.0838	0.804228	0.2206	1.42334	0.0475	1.9935	0.0017	0.226613	0.0113	0.535795	0.0853	nitrogenMetabolism	ntcB	nitrogen assimilation transcriptional activator NtcB
SYNPCC7002_A1633	0.890216	0.4602	1.61019	0.2843	1.34726	0.3745	0.763548	0.4129	3.78997	0.0537	0	0.281	0	0.281	-	-	hypothetical protein
SYNPCC7002_A1634	1.15343	0.1949	1.39086	0.0139	0.595096	0.0113	1.439	0.0068	0.865027	0.3669	0.8972	0.3974	0.168358	0.0183	-	-	S-layer like protein
SYNPCC7002_A1635	0.18766	<0.0001	0	<0.0001	0.852019	0.1814	0.429221	0.0002	0	0.1357	0	0.1357	0	0.1357	-	-	hypothetical protein
SYNPCC7002_A1636	1.25892	0.1587	1.73493	0.0023	1.36091	0.0823	1.54256	0.0179	0.591132	0.2483	2.4695	0.0071	2.59502	0.0039	HistidineMetabolism	hisF	"imidazoleglycerol phosphate synthase, cyclase subunit"
SYNPCC7002_A1637	0.550324	0.0073	0.497703	0.0033	2.4986	<0.0001	0.944038	0.3821	0.454007	0.1977	1.13799	0.4129	1.28125	0.33	-	-	conserved hypothetical protein
SYNPCC7002_A1638	0.687046	<0.0001	0.809424	0.0013	0.848559	0.0084	1.07923	0.1056	0.86981	0.0793	0.52756	<0.0001	0.0848533	<0.0001	-	-	SpoIID-like protein
SYNPCC7002_A1639	0.583268	0.0069	0.778921	0.0968	0.8621	0.209	1.0364	0.4168	0.851303	0.0351	0.979983	0.4052	0.142368	<0.0001	transcription/2component/chemotaxis	-	two-component hybrid sensor and regulator
SYNPCC7002_A1640	0.5676	0.0446	0.460679	0.017	0.693818	0.1151	0.449388	0.0154	0.375142	<0.0001	1.18142	0.0032	0.841519	0.0084	-	-	conserved hypothetical protein (DUF28)
SYNPCC7002_A1641	0.598499	0.0125	0.966799	0.4286	1.07668	0.3336	0.878165	0.2483	1.30154	0.0032	1.51438	<0.0001	0.580434	0.0001	transcription/2component	-	two-component hybrid sensor and regulator
SYNPCC7002_A1642	0.796854	0.0808	0.766272	0.0537	1.41968	0.0019	1.02665	0.4286	1.16305	0.0392	1.40736	<0.0001	2.21331	<0.0001	LysineBiosynthesis	dapF	diaminopimelate epimerase
SYNPCC7002_A1643	1.19488	0.0951	0.891948	0.2358	0.258335	<0.0001	0.650707	0.0096	0.805854	0.1539	0.531556	0.0068	0.0797963	<0.0001	-	-	conserved hypothetical protein
SYNPCC7002_A1644	0.716629	0.2206	1.39592	0.1423	1.08455	0.409	1.38693	0.1492	1.21672	0.1814	0.999359	>0.495	0.368589	0.0039	-	-	"metalloendoprotease, M23/M37 family"
SYNPCC7002_A1645	1.41996	<0.0001	1.4423	<0.0001	0.445286	<0.0001	0.983845	0.4129	0.741495	0.0143	1.34629	0.0017	0.375589	<0.0001	-	-	"AarF, predicted unusual protein kinase"
SYNPCC7002_A1646	0.672444	0.0001	0.782576	0.0055	1.21294	0.0064	1.03951	0.3228	1.01705	0.4641	1.18493	0.1762	1.18163	0.1814	sulfurMetabolism	cysE	serine acetyltransferase
SYNPCC7002_A1647	0.920255	0.3821	1.21243	0.2119	1.10902	0.3409	0.643144	0.0901	1.24228	0.2033	1.39106	0.0901	0.602377	0.0869	-	-	conserved hypothetical protein
SYNPCC7002_A1648	0.620778	0.0113	0.557439	0.0039	1.1194	0.2358	1.0649	0.3483	0.34269	0.0017	1.46343	0.0192	0.75219	0.1335	Fe/ABC-transporter	-	"ABC transporter, ATP-binding protein"
SYNPCC7002_A1649	0.88818	0.0968	0.966233	0.3483	1.12502	0.0721	0.844606	0.0351	1.3014	<0.0001	1.21491	0.0002	0.943814	0.1814	transcription/FeUptake	fur	ferric uptake regulator
SYNPCC7002_A1650	1.1231	0.0001	1.78461	<0.0001	0.778372	<0.0001	0.930284	0.0202	0.858652	0.1401	0.538063	0.0002	0.067311	<0.0001	PorphyrinChlorophyllMetabolism	cobQ	possible cobyric acid synthase; glutamine amidotransferase domain
SYNPCC7002_A1651	1.47143	<0.0001	1.27751	0.0001	1.46974	<0.0001	1.78372	<0.0001	0.819668	0.3669	0.913128	0.4325	1.25654	0.3121	-	-	conserved hypothetical protein
SYNPCC7002_A1652	0.458176	0.0409	0.653934	0.1335	0.750214	0.2119	0.877736	0.3483	0.545011	<0.0001	0.34884	<0.0001	0.113345	<0.0001	PorphyrinChlorophyllMetabolism	chlB	"light-independent protochlorophyllide reductase, B subunit"
SYNPCC7002_A1653	0.673837	0.006	0.831736	0.0985	0.819046	0.0823	1.26817	0.0197	0.611172	0.0594	0.740064	0.1492	0.366621	0.0055	MethionineMetabolism/OneCarbon/AminoAcyl-tRNA	fmt	methionyl-tRNA formyltransferase
SYNPCC7002_A1654	0.245038	0.0017	0.334874	0.0049	1.50809	0.0244	1.05241	0.4207	1.64198	<0.0001	2.93363	<0.0001	28.3955	<0.0001	-	degQ	"Trypsin-like serine protease, typically periplasmic, contain C-terminal PDZ domain"
SYNPCC7002_A1655	0.55508	0.0094	0.611136	0.0202	1.31488	0.0485	0.689998	0.0516	0.44257	0.0032	0.707395	0.0749	1.7739	0.0001	-	-	Conserved hypothetical protein (DUF29)
SYNPCC7002_A1656	1.10012	<0.0001	0.731621	<0.0001	0.787056	<0.0001	1.07511	<0.0001	1.11071	0.4013	1.06059	0.4483	0.644187	0.2148	AminoAcyl-tRNA	proS	prolyl-tRNA synthetase
SYNPCC7002_A1657	0.429432	<0.0001	0.765954	<0.0001	0.866543	0.0084	1.33519	<0.0001	0.641957	0.0367	1.40477	0.0217	0.431348	0.0023	-	pma1	Cation transport ATPase
SYNPCC7002_A1658	0.907631	0.0294	0.863909	0.0026	1.1142	0.0096	1.18878	0.0001	1.22055	0.0068	0.767843	0.0047	0.545718	<0.0001	pyruvate	pyk	pyruvate kinase
SYNPCC7002_A1659	0.442443	<0.0001	0.990817	0.4562	0.765255	0.0021	0.686693	0.0001	0.748179	0.1788	1.792	0.002	0.821112	0.2578	-	-	conserved hypothetical protein
SYNPCC7002_A1660	0.504458	0.0002	0.861754	0.1562	0.78466	0.0582	0.689082	0.0116	0.418029	0.0122	0.725407	0.1446	0.302491	0.0035	-	scpA	segregation and condensation protein A
SYNPCC7002_A1661	2.0759	<0.0001	1.7786	<0.0001	1.98423	<0.0001	0.468559	<0.0001	0.486629	0.0104	0.660703	0.0643	2.6894	<0.0001	-	-	conserved hypothetical protein
SYNPCC7002_A1663	0.38014	0.0003	0.881518	0.2546	0.807645	0.1423	1.19761	0.1357	1.17628	0.3264	2.80603	<0.0001	7.53064	<0.0001	-	-	conserved hypothetical protein
SYNPCC7002_A1664	1.12471	0.0007	1.35622	<0.0001	0.770784	<0.0001	1.03141	0.209	1.37512	0.2296	1.10172	0.4207	2.51627	0.0014	-	-	conserved hypothetical protein
SYNPCC7002_A1665	0.455123	<0.0001	0.709433	0.0001	0.898784	0.0985	0.77438	0.0019	0.764868	0.0003	0.711007	<0.0001	0.428847	<0.0001	SerThrProteinkinase	spkA	Ser/Thr protein kinase SpkA
SYNPCC7002_A1666	0.347366	<0.0001	0.500466	<0.0001	0.669082	0.0003	0.70938	0.0014	0.37828	0.0455	0.597386	0.1357	0.930676	0.4247	-	-	Protein of unknown function (DUF820) family
SYNPCC7002_A1667	0.926693	0.2643	0.784295	0.0322	0.879809	0.1515	1.03674	0.3745	0.715771	0.0116	1.18423	0.0708	0.986653	0.4562	PurineMetabolism	purL	phosphoribosylformylglycinamidine synthase II
SYNPCC7002_A1668	0.573762	0.0392	0.553494	0.0329	1.56301	0.0099	0.459314	0.0129	0.258431	0.0885	0.345478	0.117	1.8476	0.0618	-	-	conserved hypothetical protein
SYNPCC7002_A1669	0.0882695	0.0008	0.532196	0.0526	1.1355	0.3192	0.529968	0.0526	0.605457	0.2546	1.28767	0.3156	2.27821	0.0158	-	-	conserved hypothetical protein
SYNPCC7002_A1670	0.262509	0.0548	0.180883	0.0375	0.652681	0.2236	0.321653	0.0694	0.763807	0.3409	1.95707	0.0505	0.910115	0.4404	-	-	"Domain of unknown function, putative"
SYNPCC7002_A1671	0.476838	0.0708	0.696959	0.1977	1.00594	0.492	0.900602	0.3897	0.629724	0.0136	5.23858	<0.0001	287.871	<0.0001	-	-	Sterol-regulatory element binding protein (SREBP) site 2 protease family
SYNPCC7002_A1672	0.708382	<0.0001	0.854198	0.0014	1.08013	0.0505	1.03244	0.2546	1.0733	0.3557	2.04975	<0.0001	1.50793	0.0057	AlanineAspartateGlutamateMetabolism/AminoAcyl-tRNA	alaS	alanyl-tRNA synthetase
SYNPCC7002_A1673	0.602264	0.0125	0.912982	0.3121	0.62501	0.017	1.13153	0.2296	0.863134	0.3409	0.408205	0.0392	0.275756	0.0158	-	-	conserved hypothetical protein
SYNPCC7002_A1674	0.746863	0.0003	0.693462	<0.0001	0.50864	<0.0001	0.89683	0.0823	0.451026	0.0089	0.79442	0.1867	0.481614	0.0125	-	-	conserved hypothetical protein
SYNPCC7002_A1675	0.734949	0.011	0.830063	0.0708	1.07311	0.2643	1.05062	0.33	0.740297	0.1685	0.988092	0.484	0.218992	0.0019	transcription/nitrogenMetabolism	-	global nitrogen regulator
SYNPCC7002_A1676	0.970959	0.3228	0.824731	0.0029	1.41401	<0.0001	1.1104	0.0409	1.18178	0.0192	2.07997	<0.0001	0.789374	0.0082	FattyAcidBiosynthesis	envM	enoyl-[acyl-carrier-protein] reductase
SYNPCC7002_A1677	0.818141	0.2843	1.15097	0.3192	0.894244	0.3707	1.45544	0.0778	0.406865	0.1357	0.889081	0.4168	0	0.0314	-	-	S-adenosyl-methyltransferase
SYNPCC7002_A1678	0.725275	0.1736	0.437284	0.0274	0.670779	0.1314	0.506877	0.0465	0.647236	0.2177	0.978548	0.4801	0.28993	0.0594	-	-	conserved hypothetical protein
SYNPCC7002_A1679	0.50466	0.0344	0.570507	0.0571	0.477349	0.0274	0.811599	0.2451	1.26304	0.1515	1.82441	0.0006	0.845796	0.2709	-	-	conserved hypothetical protein (DUF820)
SYNPCC7002_A1680	0.64275	0.0668	0.49825	0.0179	1.25067	0.1469	0.735059	0.1335	0.759381	0.1314	2.39148	<0.0001	2.19799	<0.0001	-	-	conserved hypothetical protein (DUF820)
SYNPCC7002_A1681	2.27481	<0.0001	1.28756	0.0495	0.983633	0.4641	0.902562	0.2877	0.561511	0.0322	3.04949	<0.0001	1.14446	0.2709	-	-	Predicted N6-adenine-specific DNA methylase
SYNPCC7002_A1682	0.649295	0.0244	0.730165	0.0643	0.87224	0.2358	0.91775	0.3228	0.41309	0.0571	1.85515	0.0104	0.595033	0.1379	SerThrProteinkinase	-	Serine/threonine protein kinase
SYNPCC7002_A1683	1.51166	<0.0001	1.42488	<0.0001	1.28888	<0.0001	1.22656	0.0001	0.887497	0.2451	3.01185	<0.0001	1.9171	<0.0001	TCC-cycle	acnB	aconitate hydratase 2
SYNPCC7002_A1684	0.381711	0.1401	0.321468	0.117	0.417217	0.1539	0.27543	0.102	0.109161	0.0409	0.38465	0.1151	0.0446467	0.0307	-	-	conserved hypothetical protein
SYNPCC7002_A1685	0.351888	0.0113	0.355883	0.0116	1.04792	0.4325	0.480313	0.0336	0.178823	0.0375	0.75701	0.2981	0.0672875	0.0217	-	-	conserved hypothetical protein
SYNPCC7002_A1686	0.485167	0.0721	0.68254	0.1841	0.489504	0.0735	1.15592	0.33	0.12484	0.0606	0.782292	0.3483	0.411027	0.1469	-	-	conserved hypothetical protein
SYNPCC7002_A1687	1.17014	0.0122	1.66039	<0.0001	0.955464	0.2776	0.834034	0.0143	0.877296	0.2546	0.80255	0.1446	1.91559	<0.0001	-	-	YGGT family protein
SYNPCC7002_A1688	0.586298	<0.0001	0.547663	<0.0001	0.937298	0.2206	0.835762	0.0217	0.440617	0.0934	1.53148	0.1056	0.729498	0.2611	-	-	conserved hypothetical protein
SYNPCC7002_A1689	1.99113	<0.0001	0.885802	0.3228	0.936201	0.3974	1.12749	0.3015	0.640104	<0.0001	1.5376	<0.0001	0.75268	0.0005	PyrimidineMetabolism	upp	uracil phosphoribosyltransferase
SYNPCC7002_A1690	2.60217	<0.0001	0.55373	0.0537	1.85325	0.001	1.13784	0.3085	0	0.063	8.51828	<0.0001	0.435938	0.1949	molybdenum	moaE	"molybdopterin converting factor, chain 2"
SYNPCC7002_A1691	1.14723	0.0985	0.599053	0.0002	1.29442	0.0051	1.15092	0.0934	0.762828	0.006	1.98005	<0.0001	0.966355	0.3594	PurineMetabolism/OneCarbon	purH	bifunctional purine biosynthesis protein PurH
SYNPCC7002_A1692	0.734809	0.1867	0.886064	0.352	0.556034	0.0681	0.735296	0.1867	3.66507	<0.0001	0.931983	0.4562	1.64891	0.1562	PyrimidineMetabolism	pyrR	Pyrimidine operon attenuation protein/uracil phosphoribosyltransferase
SYNPCC7002_A1693	0.296217	<0.0001	0.526387	0.0031	1.15614	0.1841	0.762205	0.0838	0.29989	0.0003	3.77318	<0.0001	1.24458	0.117	-	-	conserved hypothetical protein
SYNPCC7002_A1694	0.747076	0.0188	0.713178	0.0091	1.06468	0.2981	1.05016	0.3409	0.905965	0.0869	1.3274	<0.0001	0.617564	<0.0001	ValineLeucineIsoleucineMetabolism/AminoAcyl-tRNA	leuS	leucyl-tRNA synthetase
SYNPCC7002_A1695	0.416306	0.0793	0.502	0.1151	0.393776	0.0721	0.669507	0.2119	0.44091	0.0018	0.301408	0.0001	1.13117	0.2483	-	-	conserved hypothetical protein (DUF1232)
SYNPCC7002_A1696	0.107016	0.0029	0	0.001	1.78156	0.0078	0.367157	0.025	0	0.0409	0.100688	0.0582	0	0.0409	-	-	conserved hypothetical protein
SYNPCC7002_A1697	0.396061	0.0004	0.505681	0.0032	1.21644	0.1151	0.612803	0.0162	0.806289	0.1038	0.522847	0.001	0.769795	0.0681	-	-	"lipoprotein, putative"
SYNPCC7002_A1698	0.165383	0.0007	0.386231	0.0096	0.544942	0.0418	0.463261	0.0207	0.229574	0.123	0.747579	0.352	1.20716	0.3783	-	-	hypothetical protein
SYNPCC7002_A1699	0.0855612	0.0008	0.183133	0.0023	0.589176	0.0764	0.357149	0.0129	0.363972	0.0869	0.489464	0.1357	0.365213	0.0869	-	-	TPR-repeat containing protein
SYNPCC7002_A1700	0.266228	0.0122	0.630989	0.1292	0.833612	0.305	0.902889	0.3821	0.946363	0.2946	0.515859	<0.0001	0.0380852	<0.0001	-	-	conserved hypothetical protein
SYNPCC7002_A1701	0.706328	0.0007	0.745256	0.0029	0.962068	0.3409	0.960907	0.3372	0.938772	0.3897	0.873213	0.2843	0.227674	0.0003	-	prfC	peptide chain release factor 3
SYNPCC7002_A1702	0.480014	0.0096	0.748232	0.1292	0.93908	0.3936	0.876982	0.2912	0.58348	<0.0001	0.709102	0.0016	0.359266	<0.0001	-	-	"Uncharacterized proteins involved in stress response, TerZ like cAMP-binding protein CABP1"
SYNPCC7002_A1703	0.791883	<0.0001	0.757847	<0.0001	1.02724	0.3015	0.90561	0.0359	1.29502	0.0465	4.27528	<0.0001	1.12909	0.2296	GlycineSerineThreonineMetabolism/OneCarbon	gcvT	glycine cleavage system T protein
SYNPCC7002_A1704	0.752022	0.2177	0.84768	0.3156	0.841218	0.3085	1.2059	0.2578	1.42152	<0.0001	2.07266	<0.0001	4.64095	<0.0001	DNA_replication	dnaX	DNA-directed DNA polymerase III chain dnaX
SYNPCC7002_A1705	0.917171	0.1841	1.13999	0.0643	0.982317	0.4247	0.633369	<0.0001	1.25854	<0.0001	1.14909	0.0073	0.427182	<0.0001	-	-	TPR repeat containing protein
SYNPCC7002_A1706	0.622133	0.0026	0.793064	0.063	0.807037	0.0764	0.955418	0.3707	0.863599	0.1762	0.830563	0.1251	0.303914	<0.0001	DNA_replication	-	ribonuclease H
SYNPCC7002_A1707	0.39231	0.0004	0.781584	0.1151	0.645354	0.0262	0.824153	0.1685	0.539249	0.0375	0.46788	0.0197	0.107307	0.0003	-	-	DNA or RNA helicases of superfamily II
SYNPCC7002_A1708	0.488598	0.0035	0.427439	0.0013	0.73945	0.0838	0.832674	0.1894	0.586241	0.0708	0.500699	0.0375	0.58824	0.0708	-	phoU	phosphate transport system regulatory protein PhoU
SYNPCC7002_A1709	1.47661	0.1038	1.54628	0.0735	0.529276	0.1056	1.02209	0.4761	1.07735	0.3974	1.23916	0.2119	0.342207	0.0139	-	-	Sua5/YciO/YrdC/YwlC family protein
SYNPCC7002_A1710	2.76602	<0.0001	2.15518	<0.0001	1.28804	0.1056	1.04631	0.4207	0.916383	0.4286	1.11903	0.4013	0.530486	0.1587	-	-	conserved hypothetical protein TIGR00299
SYNPCC7002_A1711	0.327147	<0.0001	0.466599	<0.0001	1.12331	0.0401	0.740215	0.0001	0.776408	0.0409	0.596388	0.0008	0.276832	<0.0001	-	-	conserved hypothetical protein
SYNPCC7002_A1712	0.183234	<0.0001	0.361985	<0.0001	0.92043	0.1112	0.766863	0.0002	0.852543	0.3156	0.257128	0.008	0.367739	0.0202	-	-	hypothetical protein
SYNPCC7002_A1713	0.725571	0.0082	1.44699	<0.0001	1.18255	0.0559	1.29253	0.0054	1.06685	0.409	2.93911	<0.0001	0.650972	0.119	-	-	Ribonuclease BN-like family
SYNPCC7002_A1714	0.997199	0.488	0.916165	0.2236	1.05403	0.3121	1.21541	0.025	0.812924	0.1379	1.22362	0.0951	0.350252	0.0001	MethionineMetabolism	metK	S-adenosylmethionine synthetase
SYNPCC7002_A1715	0.736174	0.0192	1.08498	0.2514	0.711808	0.0119	1.1693	0.0918	1.29409	0.2643	2.81624	0.0001	1.86849	0.0314	-	galE	UDP-glucose 4-epimerase
SYNPCC7002_A1716	1.37478	0.2005	2.1551	0.0047	1.87255	0.025	0.943333	0.4483	1.52416	0.1635	1.01877	0.484	0.286755	0.0901	-	-	conserved hypothetical protein
SYNPCC7002_A1717	0.772923	0.0202	0.958186	0.352	1.3093	0.0026	0.775374	0.0212	0.837878	0.1977	0.781794	0.1271	0.120029	<0.0001	-	-	conserved hypothetical protein
SYNPCC7002_A1718	0.776081	0.003	0.744313	0.0008	0.917772	0.1562	1.14141	0.0409	0.611066	0.2148	0.369171	0.0985	0.17687	0.0465	-	-	conserved hypothetical protein TIGR00247
SYNPCC7002_A1719	0.758656	0.1401	0.826289	0.2177	0.407411	0.0039	1.66525	0.0014	0.999559	>0.495	0.675227	0.2389	0.040012	0.0183	-	-	conserved hypothetical protein (DUF752)
SYNPCC7002_A1720	0.668126	0.1093	0.984689	0.4761	0.674099	0.1131	0.848976	0.2877	0.774384	0.3936	0.462151	0.2578	0	0.1151	ABC-transporter	-	ABC-2 type transporter protein
SYNPCC7002_A1721	0.630909	0.0869	1.18343	0.2514	0.212183	0.0019	1.12236	0.3264	0.512559	0.2236	0.475836	0.2061	0.107147	0.0823	ABC-transporter	-	ABC-2 type transporter protein
SYNPCC7002_A1722	0.301588	<0.0001	0.606113	0.0132	0.57814	0.0087	0.563337	0.0069	0.510753	0.1894	0.787833	0.352	0	0.0367	ABC-transporter	-	ABC transporter ATP-binding component
SYNPCC7002_A1723	0.343762	0.0004	0.799436	0.1539	0.594574	0.0192	0.758181	0.1075	0.637666	0.1423	0.50474	0.0721	0.189427	0.0084	-	-	"HlyD family secretion protein, putative"
SYNPCC7002_A1724	0.650654	0.0233	0.679975	0.0344	0.984706	0.4641	0.892917	0.2709	1.90509	0.0188	0.530577	0.1401	0.170677	0.0281	-	-	hypothetical protein
SYNPCC7002_A1725	0.310653	0.1003	0.749196	0.3192	2.82087	0.0004	1.68752	0.1003	3.15567	0.0071	1.43815	0.3085	0	0.1271	-	-	hypothetical protein
SYNPCC7002_A1726	1.25946	0.1539	0.700946	0.119	1.17298	0.2483	1.60654	0.0084	1.0481	0.4483	1.09463	0.4013	0	0.0047	-	-	hypothetical protein
SYNPCC7002_A1727	1.51646	<0.0001	1.71573	<0.0001	0.283336	<0.0001	0.974174	0.4168	0.370922	0.0329	0.688693	0.1814	0.103385	0.0043	SerThrProteinkinase	-	serine/threonine kinase
SYNPCC7002_A1728	1.73519	<0.0001	1.2798	0.0004	1.60623	<0.0001	1.54127	<0.0001	0.969428	0.4364	3.64488	<0.0001	1.86187	<0.0001	-	ychF	GTP-binding protein
SYNPCC7002_A1729	0.990508	0.4562	1.07496	0.2005	0.799491	0.0125	1.45371	<0.0001	0.348484	0.0031	1.04334	0.4286	0.3005	0.0016	-	-	conserved hypothetical protein
SYNPCC7002_A1730	0.50931	0.0158	0.541896	0.0222	0.770796	0.1562	0.907945	0.3446	0.550746	<0.0001	1.18874	0.0078	0.518085	<0.0001	PhenylalanineTyrosineTryptophanBiosynthesis	aroE	shikimate dehydrogenase
SYNPCC7002_A1731	0.823511	<0.0001	0.627174	<0.0001	0.655953	<0.0001	0.644375	<0.0001	0.958987	0.4325	0.470299	0.0154	0.117667	0.0002	-	-	hypothetical protein
SYNPCC7002_A1732	0.69888	0.2119	1.44081	0.121	1.33065	0.1894	0.79925	0.2981	1.35701	<0.0001	2.23697	<0.0001	0.845275	0.0139	-	-	yrdC domain protein
SYNPCC7002_A1733	1.69882	<0.0001	1.88463	<0.0001	0.925566	0.1587	1.37291	<0.0001	1.86935	0.0122	0.700652	0.2206	0.723117	0.2358	ABC-transporter	-	ABC 3 transport family protein
SYNPCC7002_A1734	2.14221	<0.0001	1.85732	<0.0001	0.910989	0.2611	1.2553	0.0336	0.794804	0.0764	0.346472	<0.0001	1.53868	0.0001	ABC-transporter	-	ABC transporter family protein
SYNPCC7002_A1735	1.55491	0.102	2.04325	0.0084	1.44814	0.1515	0.934707	0.4404	0.791402	0.1401	0.410418	0.0011	2.87519	<0.0001	ABC-transporter	-	periplasmic solute binding protein family
SYNPCC7002_A1736	0.722557	0.1762	0.87129	0.3336	0.410072	0.0233	1.29114	0.1635	0.217265	<0.0001	1.29663	0.0287	0.992705	0.4801	-	-	TPR repeat containing protein
SYNPCC7002_A1737	0.527832	0.0008	0.884003	0.2177	1.04291	0.3859	0.888687	0.2266	0.639253	<0.0001	1.01966	0.3557	0.0820015	<0.0001	DNA-stuff	recJ	single-strand-DNA-specific exonuclease
SYNPCC7002_A1738	0.330651	<0.0001	0.882866	0.0901	0.750617	0.0021	0.445662	<0.0001	0.849581	0.33	2.12952	0.0004	0.399599	0.0384	chaperone	-	DnaJ domain containing protein
SYNPCC7002_A1739	0.617368	0.1539	0.517878	0.0985	1.0562	0.4404	0.644638	0.1711	0.843172	0.3336	1.04854	0.4483	0.627158	0.1539	-	-	conserved membrane protein
SYNPCC7002_A1740	0.395833	<0.0001	0.477313	0.0001	1.3978	0.0023	0.150894	<0.0001	0.156017	0.1271	1.04284	0.4761	1.76118	0.1515	-	-	hypothetical protein
SYNPCC7002_A1741	0.770962	0.2743	0.537684	0.1112	1.09209	0.4052	0.663696	0.1867	0.767809	0.1788	1.25792	0.1539	0.233904	0.0012	ribosome	rpsU	ribosomal protein S21
SYNPCC7002_A1742	0.476168	0.0749	0.424397	0.0571	0.501313	0.0853	0.710286	0.2148	0.44253	0.0001	1.23247	0.0559	0.370032	<0.0001	-	-	conserved hypothetical protein (TIGR00303)
SYNPCC7002_A1743	0.57743	<0.0001	0.725545	<0.0001	1.58622	<0.0001	1.08765	0.0001	1.02902	0.4483	1.20633	0.1736	0.547781	0.0192	-	-	flavin reductase like domain protein
SYNPCC7002_A1744	0.638894	<0.0001	0.740194	0.0022	1.49776	<0.0001	0.823771	0.0268	1.19177	0.0102	1.74255	<0.0001	0.672655	<0.0001	DNA-stuff	recR	recombination protein
SYNPCC7002_A1745	1.02006	0.4801	0.205006	0.0322	0.514592	0.1292	0.58328	0.166	0	0.1357	2.23705	0.0853	0	0.1357	-	-	conserved hypothetical protein (TIGR00725)
SYNPCC7002_A1746	1.63142	0.0336	1.46496	0.0885	0.402746	0.0418	1.09826	0.3897	1.52563	0.1075	0.509875	0.1251	0.0273362	0.011	H2ase	hypA	hydrogenase nickel insertion protein
SYNPCC7002_A1747	1.03433	0.4522	2.26063	<0.0001	0.880521	0.3336	1.07198	0.3974	0.32124	<0.0001	0.483123	0.0011	0.060438	<0.0001	H2ase	hypB	hydrogenase accessory protein HypB
SYNPCC7002_A1748	0.433788	<0.0001	0.69365	0.0036	1.07038	0.2676	0.954427	0.3446	0.870822	0.1711	1.33245	0.0073	0.454004	<0.0001	nitrogenMetabolism/ABC-transporter	-	"ABC transporter, nitrate-like substrate binding protein"
SYNPCC7002_A1749	0.547148	0.0023	1.09962	0.2643	0.368027	<0.0001	0.747396	0.0559	0.683549	0.0026	0.470332	<0.0001	0.0378243	<0.0001	nitrogenMetabolism/ABC-transporter	'nrtB'	nitrate transport protein nrtB like protein
SYNPCC7002_A1750	0	0.1587	0	0.1587	0	0.1587	0	0.1587	No_transcription_detected_at_all	-	No_transcription_detected_at_all	-	No_transcription_detected_at_all	-	-	-	conserved hypothetical protein
SYNPCC7002_A1751	1.67185	0.0351	1.76044	0.0202	0.498912	0.0885	1.31952	0.1949	1.07167	0.3974	0.566479	0.0606	0.185165	0.0018	ArginineProlineMetabolism	-	arginase/agmatinase family protein
SYNPCC7002_A1752	0.815688	0.2296	0.874303	0.305	0.960144	0.4364	0.881009	0.3156	0.558877	0.0322	1.40085	0.0465	0.193692	0.0004	-	-	LCCL domain containing protein
SYNPCC7002_A1753	0.808271	0.0054	0.858498	0.0301	1.39437	<0.0001	1.13628	0.0351	1.24427	<0.0001	0.626613	<0.0001	0.147513	<0.0001	PorphyrinChlorophyllMetabolism	hemB	delta-aminolevulinic acid dehydratase
SYNPCC7002_A1754	0.312624	0.0054	0.398517	0.0129	0.79756	0.2266	0.474993	0.0256	0.395437	0.0778	0.93832	0.4404	0.312469	0.0526	-	-	conserved hypothetical protein
SYNPCC7002_A1755	0.307523	0.0102	0.606804	0.0934	0.803888	0.2546	0.719362	0.1736	0.401844	0.2483	0.461652	0.2709	1.51205	0.281	-	-	conserved hypothetical protein (DUF820)
SYNPCC7002_A1756	0.96913	0.3085	0.794506	0.0005	0.963273	0.2776	1.0315	0.305	1.08485	0.1736	1.26296	0.0017	0.290194	<0.0001	ValineLeucineIsoleucineMetabolism/AminoAcyl-tRNA	ileS	isoleucyl-tRNA synthetase
SYNPCC7002_A1757	1.20729	0.3228	1.06386	0.4443	0.351371	0.0735	1.14171	0.3745	0.0729503	0.1075	0.853317	0.4207	0.274497	0.166	-	-	putative phosphatidate cytidylyltransferase
SYNPCC7002_A1758	0.234749	0.0853	0.67937	0.2843	1.11319	0.4207	0.715901	0.305	1.67745	<0.0001	3.04897	<0.0001	18.2713	<0.0001	-	-	conserved hypothetical protein (DUF1232)
SYNPCC7002_A1759	2.47374	<0.0001	2.1813	<0.0001	1.32634	<0.0001	1.68766	<0.0001	1.06127	0.0045	1.42177	<0.0001	0.405069	<0.0001	PS2	psbB	photosystem II protein
SYNPCC7002_A1760	2.02877	0.0013	1.54938	0.0548	0.92111	0.409	1.39208	0.1251	2.76096	<0.0001	0.913119	0.3707	0.378762	0.0096	-	-	conserved hypothetical protein
SYNPCC7002_A1761	0.96224	0.4483	1.31774	0.1292	1.13428	0.3156	1.54835	0.0256	1.1198	0.2358	0.897068	0.2676	0.796951	0.1093	-	-	conserved hypothetical protein
SYNPCC7002_A1762	1.14259	0.0049	1.40945	<0.0001	1.49069	<0.0001	1.05886	0.1446	1.06866	0.1762	1.09399	0.102	0.742647	0.0003	PhenylalanineTyrosineTryptophanBiosynthesis	-	anthranilate synthase component II
SYNPCC7002_A1763	0.761196	0.0446	1.11	0.2148	0.937677	0.33	1.09321	0.2514	0.947509	0.4247	0.849026	0.2946	0.129177	0.0009	GlycerolipidBiosynthesis	dgk	diacylglycerol kinase
SYNPCC7002_A1764	0.781177	0.0274	2.82593	<0.0001	1.77336	<0.0001	1.11671	0.1515	1.23004	0.242	1.7309	0.0136	2.3142	<0.0001	-	-	conserved hypothetical protein (TIGR00043)
SYNPCC7002_A1765	2.39797	0.0009	1.68675	0.063	0.907278	0.4168	0.799853	0.3264	1.17396	0.1492	1.96173	<0.0001	5.74258	<0.0001	-	-	conserved hypothetical protein
SYNPCC7002_A1766	1.66393	<0.0001	0.984292	0.4522	0.997783	0.492	1.13097	0.1492	0.471876	0.0052	1.43623	0.0174	0.28536	0.0003	-	-	NAD dependent epimerase/dehydratase family protein
SYNPCC7002_A1767	1.44396	0.1922	2.72062	0.0004	1.77557	0.0643	1.75455	0.0694	1.74363	0.0384	2.28931	0.0011	1.17159	0.3409	-	-	conserved hypothetical protein
SYNPCC7002_A1768	0.93094	0.3745	2.04991	<0.0001	0.49005	0.0091	0.925771	0.3669	0.598776	0.2148	1.92968	0.0329	0.4828	0.1539	-	-	FAD dependent oxidoreductase
SYNPCC7002_A1769	0.402482	0.0045	0.668209	0.0735	0.732711	0.121	0.693763	0.0901	0.701377	0.2877	1.20809	0.3483	0.974449	0.4801	transcription	-	conserved hypothetical protein
SYNPCC7002_A1770	0.534556	<0.0001	0.668464	<0.0001	1.34834	<0.0001	0.996235	0.4801	0.666265	0.063	1.07744	0.3632	0.121307	<0.0001	-	-	conserved hypothetical protein
SYNPCC7002_A1771	0.365318	<0.0001	0.63503	0.001	0.603138	0.0004	0.835566	0.0808	0.789625	0.3264	0.791694	0.33	0.0565942	0.0228	-	cas3	CRISPR-associated helicase
SYNPCC7002_A1772	0.314734	0.0129	0.472464	0.0427	0.661018	0.1335	0.650086	0.1271	0.603271	0.166	0.857626	0.3632	0	0.0069	-	-	conserved hypothetical protein
SYNPCC7002_A1773	0.339381	0.0003	0.600218	0.0179	0.890279	0.281	0.827991	0.1841	0.358975	0.0375	1.52272	0.0735	0	0.0028	-	-	"CRISPR-associated regulatory protein, DevR family"
SYNPCC7002_A1774	0.326399	<0.0001	0.250464	<0.0001	0.853231	0.1469	0.542945	0.0005	0.596526	0.2451	0.701462	0.305	0.0415667	0.0516	-	-	hypothetical protein
SYNPCC7002_A1775	0.396238	<0.0001	0.4778	0.0003	1.13937	0.1762	0.611744	0.0048	0.596368	0.0392	0.412366	0.0051	0.270829	0.0007	-	-	PIN domain protein
SYNPCC7002_A1776	0.240735	0.0006	0.580577	0.0375	0.850105	0.2611	0.848866	0.2611	0.674063	<0.0001	1.12638	0.0516	0	<0.0001	-	-	conserved hypothetical protein
SYNPCC7002_A1777	0.230934	<0.0001	0.569598	0.0047	0.603678	0.0084	0.534201	0.0025	0.762394	0.1814	1.96558	0.0001	1.22945	0.1894	-	cas	putative CRISPR-associated protein
SYNPCC7002_A1778	0.239496	0.0158	0.231036	0.0146	1.30484	0.1949	0.876454	0.3632	0.802524	0.3336	0.650203	0.2236	0.320274	0.0708	-	cas2	CRISPR-associated protein
SYNPCC7002_A1780	0.80206	0.0735	1.68357	<0.0001	0.359658	<0.0001	0.832317	0.1093	0	0.0001	0.956309	0.4325	0	0.0001	-	-	conserved hypothetical protein (PF02656)
SYNPCC7002_A1781	0.815996	0.0375	0.868203	0.102	0.92015	0.2206	0.97893	0.4207	0.60774	0.0102	0.677036	0.0281	0.381133	0.0001	-	-	fibrillin
SYNPCC7002_A1782	1.05426	0.3936	0.847511	0.2236	1.54234	0.0036	0.602831	0.0244	1.32488	0.3015	0.830218	0.3936	1.35017	0.2877	ArginineProlineMetabolism	proB	glutamate 5-kinase
SYNPCC7002_A1783	0.81399	0.2981	1.12177	0.3669	0.844733	0.33	1.21681	0.2709	1.72278	0.0055	1.59701	0.0179	0.87537	0.33	-	-	conserved hypothetical protein
SYNPCC7002_A1784	0.543759	0.0212	0.666263	0.0694	0.836203	0.2327	1.11331	0.3085	0.659025	0.0146	0.655507	0.0139	0.738027	0.0465	NicotinamideMetabolism	nadE	NH(3)-dependent NAD(+) synthetase
SYNPCC7002_A1785	0.582203	0.0322	0.50498	0.0143	0.942945	0.4013	0.928638	0.3745	0.481444	0.0004	1.41236	0.0036	0.0402572	<0.0001	transcription	sfsA	sugar fermentation stimulation protein
SYNPCC7002_A1786	0.762037	0.0606	0.895731	0.2483	0.804385	0.1003	0.779935	0.0749	0.28337	<0.0001	0.862231	0.1635	0.175058	<0.0001	-	-	conserved hypothetical protein
SYNPCC7002_A1787	0.814178	<0.0001	1.47266	<0.0001	1.09528	<0.0001	1.06043	0.0001	1.04086	0.4443	2.43505	<0.0001	0.32638	0.0104	-	-	conserved hypothetical protein
SYNPCC7002_A1788	0.738548	0.1762	1.23832	0.1977	1.00063	>0.495	1.28703	0.1539	0.740867	0.0057	1.87406	<0.0001	0.626599	0.0001	-	-	protein phosphatase 2C domain protein
SYNPCC7002_A1789	0.938581	0.3707	1.17588	0.1736	0.903928	0.3015	1.39399	0.0174	1.15907	0.2676	0.70737	0.1271	0.436134	0.0143	transcription	-	transcriptional regulator
SYNPCC7002_A1790	0.761588	0.0853	0.962086	0.4129	0.521412	0.0029	1.24423	0.0793	1.06993	0.4207	1.82675	0.0102	0.2188	0.0143	-	-	conserved hypothetical membrane protein
SYNPCC7002_A1791	2.09045	<0.0001	1.21692	0.166	1.25458	0.1271	1.1232	0.2912	1.00995	0.4761	2.60594	<0.0001	0.754455	0.0778	-	-	putative gamma-tocopherol methyltransferase
SYNPCC7002_A1792	0.944368	0.4129	0.769866	0.1762	0.986361	0.4761	0.65408	0.0808	1.11204	0.2483	1.80306	<0.0001	0.331435	<0.0001	-	-	conserved hypothetical protein (DUF820)
SYNPCC7002_A1793	1.58408	0.0057	0.99784	0.496	1.21657	0.1736	1.18969	0.2061	1.6315	0.1093	2.10152	0.0162	1.27896	0.2946	-	-	"transporter, major facilitator family subfamily"
SYNPCC7002_A1794	0.632874	0.0418	0.686832	0.0708	1.14936	0.242	0.687576	0.0708	0.761598	0.33	3.18164	<0.0001	5.55236	<0.0001	FeS-synthesis	-	iron-sulfur cluster like binding protein
SYNPCC7002_A1795	1.13628	0.2743	1.28032	0.1093	0.930304	0.3783	0.884061	0.305	1.02119	0.33	0.842422	0.0006	0	<0.0001	-	-	conserved hypothetical protein
SYNPCC7002_A1796	2.85772	<0.0001	1.3816	<0.0001	1.70515	<0.0001	1.09119	0.0004	1.69954	<0.0001	1.23443	<0.0001	0.115082	<0.0001	CO2-conc-fix/calvinCycle	rbcS	"Ribulose bisphosphate carboxylase, small subunit"
SYNPCC7002_A1797	2.78668	<0.0001	1.44287	<0.0001	1.99164	<0.0001	1.40158	<0.0001	1.93753	<0.0001	1.72185	<0.0001	0.188378	<0.0001	CO2-conc-fix	rbcX	"RbcX protein, possible rubisco chaperone"
SYNPCC7002_A1798	3.50871	<0.0001	2.25646	<0.0001	0.993272	0.484	2.01995	<0.0001	2.11235	<0.0001	1.40927	0.0409	0.125022	0.0001	CO2-conc-fix/calvinCycle	rbcL	"ribulose-1,5-bisphosphate carboxylase, large subunit"
SYNPCC7002_A1799	1.65029	<0.0001	1.15953	0.0047	0.609644	<0.0001	1.1517	0.0068	0.998215	0.496	1.72221	0.0146	0.0365851	0.0018	CO2-conc-fix	ccmN	Carbon dioxide concentrating mechanism protein
SYNPCC7002_A1800	1.72016	<0.0001	1.13871	0.2236	1.0001	>0.495	1.4082	0.0129	1.0466	0.3745	2.4451	<0.0001	0.127467	<0.0001	CO2-conc-fix	ccmM	carbon dioxide concentrating mechanism protein
SYNPCC7002_A1801	1.44347	<0.0001	0.662908	0.0014	0.971433	0.4013	0.881583	0.1469	1.34903	0.0537	2.51227	<0.0001	0.117567	<0.0001	CO2-conc-fix	ccmL	carbon dioxide concentrating mechanism protein
SYNPCC7002_A1802	1.61611	0.0002	1.29919	0.0446	1.54074	0.001	1.30262	0.0427	2.63113	<0.0001	1.19703	0.2611	0.141189	0.0025	CO2-conc-fix	ccmK	Carbon dioxide concentrating mechanism protein
SYNPCC7002_A1803	1.92499	<0.0001	1.42316	<0.0001	1.48619	<0.0001	1.10759	0.0057	2.94439	<0.0001	1.38403	0.1292	0.148807	0.0062	CO2-conc-fix	ccmK	carbon dioxide concentrating mechanism protein
SYNPCC7002_A1804	1.20114	0.0571	0.938951	0.3156	0.664442	0.0041	0.805236	0.063	0.688199	0.0006	1.08867	0.1788	0.32801	<0.0001	-	-	integral membrane protein
SYNPCC7002_A1805	1.22386	0.063	1.11096	0.2236	1.13822	0.1711	1.20708	0.0778	0.913783	0.1922	0.866654	0.0885	0.0995668	<0.0001	CO2-conc-fix	ndhF4	NADH dehydrogenase subunit F4
SYNPCC7002_A1806	1.13587	0.2266	1.35111	0.0262	0.7692	0.102	1.27258	0.0655	0.981717	0.4325	0.916113	0.2236	0.107941	<0.0001	CO2-conc-fix	ndhD4	NADH dehydrogenase subunit D4
SYNPCC7002_A1807	0.979235	0.4168	0.844695	0.0571	0.827025	0.0392	1.19956	0.0212	0.694262	0.017	0.962751	0.3974	0.317475	<0.0001	CO2-conc-fix	'cupB'	CO2 hydration protein
SYNPCC7002_A1808	0.638997	<0.0001	0.647692	<0.0001	1.32446	<0.0001	0.839322	<0.0001	1.17946	0.2877	0.71082	0.1841	0.283744	0.0125	ArginineProlineMetabolism	speA	arginine decarboxylase
SYNPCC7002_A1809	0.950421	0.4681	1.71909	0.1112	0	0.0446	1.35864	0.2709	0.321776	0.1788	0.134425	0.121	0	0.0885	-	-	hypothetical protein
SYNPCC7002_A1810	0.376703	<0.0001	0.714766	0.0217	0.7294	0.0281	0.671545	0.0102	1.02588	0.1949	0.637715	<0.0001	0.362858	<0.0001	-	-	conserved hypothetical protein
SYNPCC7002_A1811	1.13287	<0.0001	1.25154	<0.0001	0.965044	0.0548	1.17532	<0.0001	1.42429	0.0537	1.73419	0.0026	0.48476	0.025	FeS-synthesis	sufS	Cysteine desulfurase SufS; FeS assembly protein
SYNPCC7002_A1812	1.19797	<0.0001	1.07047	<0.0001	0.888449	<0.0001	0.998853	0.4602	1.26046	0.0681	3.07107	<0.0001	1.10921	0.2676	FeS-synthesis	sufD	FeS assembly protein SufD
SYNPCC7002_A1813	1.0425	0.3897	0.774462	0.0708	1.36643	0.0084	0.846266	0.1587	1.05969	0.4562	9.00462	<0.0001	8.99287	<0.0001	FeS-synthesis	sufC	FeS assembly ATPase SufC
SYNPCC7002_A1814	1.37842	<0.0001	1.40729	<0.0001	1.05697	0.0495	1.15076	<0.0001	0.841704	0.1112	2.26691	<0.0001	2.41887	<0.0001	FeS-synthesis	sufB	FeS assembly protein SufB
SYNPCC7002_A1815	0.382501	0.0495	0.709595	0.2177	0.779264	0.2776	0.685594	0.2005	0.821288	0.0808	0.826104	0.0853	0.55506	0.0002	transcription/FeS-synthesis	sufR'	"sugar-specific transcriptional regulator, TrmB"
SYNPCC7002_A1816	0.952633	0.1788	0.906037	0.0344	1.17775	0.0003	1.08945	0.0418	0.464173	0.0041	1.13642	0.2514	0.142164	<0.0001	-	mutM	formamidopyrimidine-DNA glycosylase
SYNPCC7002_A1817	0.474834	0.0008	0.751505	0.0681	1.16776	0.1562	0.40727	0.0002	0.601496	0.0064	0.416757	0.0001	0.524424	0.0015	-	-	PIN domain protein
SYNPCC7002_A1818	0.191697	<0.0001	0.16181	<0.0001	0.928373	0.3594	0.624799	0.0301	0.592252	0.2005	0.605922	0.209	0.1137	0.0336	-	-	"predicted transcriptional regulator, copG family"
SYNPCC7002_A1819	1.58625	0.0005	1.24445	0.0853	1.15694	0.1894	1.19116	0.1423	1.14648	0.1841	1.61574	0.0001	0.0519755	<0.0001	-	-	NAD dependent epimerase/dehydratase family
SYNPCC7002_A1820	0.927317	0.3974	0.894559	0.3557	1.08764	0.3783	1.19305	0.2483	1.2217	0.0344	1.44106	0.0001	0.135206	<0.0001	-	-	conserved hypothetical protein
SYNPCC7002_A1821	0.27743	0.0548	0.358432	0.0778	3.05902	<0.0001	0.747857	0.2877	0.746088	0.352	1.61342	0.1788	26.0095	<0.0001	antenna	nblA	putative phycobilisome degradation protein
SYNPCC7002_A1822	1.50623	<0.0001	1.24008	<0.0001	1.10047	<0.0001	0.950371	0.0268	0.694666	0.0078	2.64027	<0.0001	0.717536	0.0125	-	-	conserved hypothetical protein
SYNPCC7002_A1823	0.814555	0.1977	0.677326	0.0694	1.55379	0.0055	0.702534	0.0853	1.33651	<0.0001	0.643449	<0.0001	0.604044	<0.0001	ribosome	rpsO	ribosomal protein S15
SYNPCC7002_A1824	0.773174	<0.0001	0.606752	<0.0001	0.858666	<0.0001	0.8054	<0.0001	0.719956	<0.0001	0.745743	0.0001	0.50455	<0.0001	-	-	conserved hypothetical protein
SYNPCC7002_A1825	0.598631	<0.0001	0.630585	<0.0001	0.786219	<0.0001	0.992805	0.4443	0.538762	0.0066	1.49482	0.0038	0.8874	0.2709	PhenylalanineTyrosineTryptophanBiosynthesis	aroF	phospho-2-dehydro-3-deoxyheptonate aldolase
SYNPCC7002_A1826	1.23556	0.1251	0.941465	0.3897	1.30779	0.0668	1.36966	0.0359	0.711884	0.1977	1.36452	0.1401	1.0242	0.4721	ThiaminBiosynthesis	thiO/thiG	bifunctional glycine oxidase (ThiO) and thiazole biosynthesis protein ThiG
SYNPCC7002_A1827	0.920965	0.3228	0.777664	0.1003	0.826555	0.1587	1.06956	0.3446	0.735166	<0.0001	2.32638	<0.0001	0.934235	0.0174	nitrogenMetabolism	nirA	nitrite reductase
SYNPCC7002_A1828	1.693	0.0004	1.32741	0.0559	0.798101	0.1635	1.23089	0.1314	0.817673	0.1423	0.613871	0.0119	0.0668854	<0.0001	PorphyrinChlorophyllMetabolism	hemF	"coproporphyrinogen III oxidase, aerobic"
SYNPCC7002_A1829	1.14814	0.3632	0.794567	0.3121	0.75548	0.281	1.05613	0.4483	0.564181	0.1292	1.46129	0.117	0	0.0049	-	panB	3-methyl-2-oxobutanoate hydroxymethyltransferase
SYNPCC7002_A1830	1.66981	0.0001	1.34235	0.0307	1.18697	0.1539	1.37435	0.0207	0.0510561	<0.0001	1.74899	<0.0001	0.192113	<0.0001	-	cutE	apolipoprotein N-acyltransferase
SYNPCC7002_A1831	0.241513	0.1814	0.225466	0.1762	0.57774	0.3085	0.289562	0.1977	0.242666	0.0207	2.3944	0.0001	45.0464	<0.0001	-	-	conserved hypothetical protein
SYNPCC7002_A1832	1.3668	0.0143	1.21819	0.0968	1.2591	0.0606	1.61406	0.0001	1.72065	0.0036	4.0733	<0.0001	10.9931	<0.0001	sigma	rpoD_'sigD'	sigma factor
SYNPCC7002_A1833	1.2112	0.2358	1.91379	0.0009	0.66369	0.1251	1.62994	0.0158	1.23792	<0.0001	2.0686	<0.0001	1.21569	<0.0001	-	-	conserved hypothetical protein
SYNPCC7002_A1834	0.82748	0.2578	0.911637	0.3707	0.984777	0.4761	0.640916	0.0885	0.253131	0.0202	0.0860474	0.006	0.057108	0.0049	PS1	psaM	Photosystem I protein M
SYNPCC7002_A1835	1.32917	<0.0001	1.34836	<0.0001	2.01158	<0.0001	1.27878	<0.0001	1.27404	0.1841	4.70398	<0.0001	1.30121	0.1611	-	comB	2-phosphosulpholactate phosphatase
SYNPCC7002_A1836	0.869066	0.0256	1.36234	<0.0001	0.964519	0.2981	1.26719	<0.0001	1.05109	0.4443	4.97024	<0.0001	5.04896	<0.0001	transcription/FeUptake	-	"transcriptional regulator, Fur family"
SYNPCC7002_A1837	1.75092	<0.0001	2.02481	<0.0001	1.25977	0.0749	1.1325	0.2296	1.28425	0.2358	6.56685	<0.0001	1.76382	0.0268	ABC-transporter	-	branched-chain amino acid ABC transporter periplasmic amino acid-binding protein
SYNPCC7002_A1838	0.963583	0.281	0.719544	<0.0001	0.976658	0.3557	1.00592	0.4641	0.731343	0.1314	1.31263	0.0951	0.193652	0.0004	acetate	acsA	acetate--CoA ligase
SYNPCC7002_A1839	0.509683	0.0004	0.77849	0.0643	0.874208	0.1949	0.942324	0.3446	1.01347	0.4602	1.10956	0.2177	0.558873	0.0008	-	-	conserved hypothetical protein
SYNPCC7002_A1840	0.96925	0.3745	0.916057	0.1922	0.792904	0.0162	1.19832	0.0202	0.902067	0.4207	1.26938	0.2946	0.357293	0.0968	-	-	hypothetical protein
SYNPCC7002_A1841	0.999722	>0.495	1.2668	0.0202	1.25655	0.0244	1.38552	0.0015	1.39384	0.0143	1.95205	<0.0001	0.699295	0.0475	-	-	nitroreductase family protein
SYNPCC7002_A1842	1.10769	0.3085	0.890468	0.305	1.11759	0.2912	1.26677	0.1056	1.23113	0.2843	0.914337	0.4168	0.600507	0.1611	-	-	conserved hypothetical membrane protein
SYNPCC7002_A1843	0.440791	0.0087	0.616163	0.0516	0.743581	0.1379	0.990532	0.484	0.999914	>0.495	1.0399	0.4404	1.59548	0.0132	-	-	ABC1 family domain protein
SYNPCC7002_A1844	0.557324	0.0013	0.953162	0.3745	1.25141	0.0446	1.2539	0.0427	1.4277	0.0026	0.977687	0.4404	0.637285	0.0089	-	-	putative carboxyl-terminal protease
SYNPCC7002_A1845	0.304805	<0.0001	0.499634	0.0002	0.663112	0.008	0.601844	0.0022	0.470865	<0.0001	1.03272	0.3936	0.205651	<0.0001	-	-	conserved hypothetical protein (DUF370)
SYNPCC7002_A1846	0.358877	0.0075	0.747476	0.1685	0.773546	0.1949	0.957639	0.4364	0.693389	0.0869	1.35845	0.0559	0.269905	0.0006	PurineMetabolism	gmk	guanylate kinase
SYNPCC7002_A1847	0.791911	<0.0001	0.83987	0.0006	1.11185	0.0122	1.11659	0.0094	0.934682	0.3745	2.12077	<0.0001	0.505641	0.0075	clpProtease	clpP	"ATP-dependent Clp protease, proteolytic subunit ClpP"
SYNPCC7002_A1848	1.8104	0.004	1.1695	0.2877	0.391412	0.0233	1.294	0.1685	0.909312	0.117	0.759746	0.0008	0.475216	<0.0001	-	-	methyltransferase
SYNPCC7002_A1849	0.505905	<0.0001	0.932008	0.2776	0.914516	0.2296	0.875876	0.1401	1.01859	0.4602	2.25227	<0.0001	1.93573	<0.0001	transcription/H2ase	lexA	LexA repressor
SYNPCC7002_A1850	0.391041	<0.0001	0.754454	<0.0001	0.532625	<0.0001	0.91676	0.0401	0.372855	0.0003	0.367441	0.0003	1.15116	0.2061	-	-	conserved hypothetical protein
SYNPCC7002_A1851	1.14057	0.2451	1.16267	0.2148	1.43253	0.0174	0.97492	0.4522	0.806381	0.0869	5.11324	<0.0001	0.555375	0.0009	Fd-rubredoxin	ftrC	ferredoxin-thioredoxin reductase catalytic chain
SYNPCC7002_A1852	0.800262	0.281	0.873087	0.3557	0.764163	0.2451	0.866164	0.3483	0.527004	0.0054	3.17796	<0.0001	0.668186	0.0367	-	-	conserved hypothetical protein
SYNPCC7002_A1853	1.19748	0.0146	0.721985	0.0011	0.872578	0.0808	1.14121	0.0594	0.993887	0.488	1.5525	0.0047	1.50405	0.0089	-	-	conserved hypothetical protein
SYNPCC7002_A1854	1.3126	0.1611	1.05519	0.4325	0.713103	0.1814	0.904513	0.3821	0.219814	0.011	1.72639	0.0162	0.206779	0.0099	-	-	conserved hypothetical protein (UPF0227)
SYNPCC7002_A1855	0.839994	0.3085	1.28301	0.1894	1.18651	0.281	0.416273	0.0344	0.734436	0.1446	1.44384	0.0384	0.731522	0.1423	-	-	conserved hypothetical protein (DUF820)
SYNPCC7002_A1856	0.507039	0.0073	0.475541	0.0047	0.767359	0.1251	1.03086	0.4404	0.573971	0.1492	1.23985	0.2776	0.368735	0.0606	DNA-stuff	recG	ATP-dependent DNA helicase
SYNPCC7002_A1857	1.81319	0.025	2.69099	<0.0001	1.89977	0.015	1.43557	0.1469	1.06913	0.4207	0.386283	0.0409	0	0.0023	-	-	Integral membrane DUF6 domain protein
SYNPCC7002_A1858	0.725371	0.0694	1.12372	0.2514	0.808091	0.1515	1.21263	0.1251	0.941813	0.0329	2.22955	<0.0001	1.14612	<0.0001	-	-	conserved hypothetical protein
SYNPCC7002_A1859	0.367845	0.0146	0.367833	0.0146	0.570278	0.0694	0.51558	0.0475	0.251659	0.0233	0.381512	0.0495	0.102504	0.0084	-	-	sensory box/GGDEF family protein
SYNPCC7002_A1860	0.361127	<0.0001	0.661258	0.0132	0.769196	0.0655	0.887164	0.2296	0.192358	0.0375	0.401796	0.0934	0.10857	0.025	-	-	conserved hypothetical protein
SYNPCC7002_A1861	0.76612	0.2033	1.11771	0.3372	0.77297	0.209	1.07625	0.3936	0.888351	0.2177	0.6319	0.0051	0.0903427	<0.0001	transcription	-	transcriptional regulator with cyclic nucleotide binding domain
SYNPCC7002_A1862	1.12387	0.0322	1.03763	0.2877	0.503283	<0.0001	0.859857	0.0183	0.78245	0.1003	0.374044	0.0001	0.100624	<0.0001	-	-	M61 glycyl aminopeptidase protein
SYNPCC7002_A1863	1.0513	0.2611	1.17275	0.0158	0.798505	0.006	0.961377	0.3156	0.913411	0.242	0.686853	0.0057	0.19333	<0.0001	ValineLeucineIsoleucineMetabolism	ilvE	branched-chain amino acid aminotransferase
SYNPCC7002_A1864	0.507699	<0.0001	0.70639	0.0059	0.620596	0.0006	0.937912	0.2981	0.347698	0.0003	2.14975	<0.0001	0.75228	0.0934	-	gloB	hydroxyacylglutathione hydrolase
SYNPCC7002_A1865	1.06911	0.4129	1.02664	0.4681	0.667022	0.1446	0.748972	0.2119	0.733947	0.0007	1.52608	<0.0001	0.300184	<0.0001	StarchSucroseMetabolism	glgB	"1,4-alpha-glucan branching enzyme"
SYNPCC7002_A1866	0.354896	0.063	1.56914	0.0885	0.358069	0.0643	1.21759	0.3015	0	0.2005	2.96703	0.0505	0.668108	0.3897	-	-	conserved hypothetical protein
SYNPCC7002_A1867	0.53013	0.0089	0.383552	0.0009	0.320922	0.0003	0.909398	0.3228	1.30272	0.2033	0.621969	0.1492	0.350133	0.0367	-	-	conserved hypothetical protein
SYNPCC7002_A1868	0	0.1587	1.24953	0.4013	4.70472	0.0001	0	0.1587	0	0.281	0	0.281	0	0.281	-	-	Hypothetical protein
SYNPCC7002_A1869	0.57716	0.0516	1.73991	0.0021	0.436741	0.0146	0.825062	0.2483	0	0.1736	0.403842	0.2877	0	0.1736	-	-	Hypothetical protein
SYNPCC7002_A1870	0.228035	<0.0001	0.320804	<0.0001	0.862777	0.1492	0.869281	0.1611	0.528432	0.1038	1.32454	0.1949	0.0994189	0.0082	-	-	hypothetical protein
SYNPCC7002_A1871	0.267212	<0.0001	0.644432	0.0179	1.86025	<0.0001	0.733411	0.0582	0.851478	0.1841	0.748867	0.0643	0.42157	0.0002	-	-	conserved hypothetical protein
SYNPCC7002_A1872	0.511989	0.0594	0.379925	0.0239	0.834453	0.2981	0.765677	0.2266	0	0.1469	4.83188	<0.0001	8.16023	<0.0001	-	-	conserved hypothetical protein
SYNPCC7002_A1873	0.466051	0.0002	0.518755	0.0007	0.325535	<0.0001	0.94297	0.352	0	0.1446	1.62055	0.2546	0.663476	0.3594	-	-	hypothetical protein
SYNPCC7002_A1874	0	0.0307	0	0.0307	1.87099	0.0516	0.471273	0.1611	0	0.1251	0.876461	0.4443	0	0.1251	-	-	hypothetical protein
SYNPCC7002_A1875	0.295618	0.0287	0	0.0035	0	0.0035	0.338073	0.0367	0	0.0244	0	0.0244	0	0.0244	-	-	hypothetical protein
SYNPCC7002_A1876	1.67435	0.0005	1.2114	0.1515	1.01359	0.4721	0.574443	0.0192	0.508321	0.3409	1.27413	0.409	0	0.2033	-	-	bacteriophage endolysin with peptidoglycan binding domain
SYNPCC7002_A1877	0.458556	0.0344	1.10589	0.3594	0.693984	0.1515	1.04882	0.4364	0.508321	0.3409	0	0.2033	0	0.2033	-	-	hypothetical protein
SYNPCC7002_A1878	0.375725	0.0044	0.906131	0.3483	1.99019	<0.0001	1.28905	0.1131	0	0.1469	1.61063	0.2611	2.72008	0.0351	-	-	conserved hypothetical protein
SYNPCC7002_A1879	0.454578	0.0001	0.791772	0.0823	0.649743	0.0096	1.18413	0.1093	0.125615	0.0418	0.15743	0.0485	0.472662	0.1492	DNA-stuff	dnaB	putative replicative DNA helicase
SYNPCC7002_A1880	0	<0.0001	1.62323	<0.0001	0	<0.0001	1.07763	0.3121	0	0.281	0	0.281	4.30968	0.0281	-	-	hypothetical protein
SYNPCC7002_A1881	0	0.0002	1.64737	0.0119	1.15783	0.2912	1.87482	0.0011	0.0412886	0.0287	0	0.0239	0.15536	0.0465	-	-	hypothetical protein
SYNPCC7002_A1882	0.378084	0.0367	0.417917	0.0475	0.667562	0.1685	1.74754	0.0158	0.462135	0.1635	0.499687	0.1814	0.102289	0.0505	transcription	-	HTH containing protein
SYNPCC7002_A1883	0.241203	0.1056	1.55121	0.1814	1.2168	0.3594	2.8044	0.0014	1.35727	0.2266	0.248552	0.0571	1.08439	0.4286	-	-	hypothetical protein
SYNPCC7002_A1884	0.227996	0.0116	1.25681	0.2266	1.18304	0.2946	1.37199	0.1379	0.0986406	0.0869	0.885971	0.4325	0.788723	0.3745	-	-	hypothetical protein
SYNPCC7002_A1885	0.208572	0.0001	0.855115	0.2451	0.841745	0.2266	1.46296	0.0143	0.306224	0.1251	1.95654	0.0559	1.93173	0.0606	-	-	hypothetical protein
SYNPCC7002_A1886	0.60305	<0.0001	0.727184	0.0034	0.547598	<0.0001	0.537933	<0.0001	0.657259	0.1736	0.10983	0.0073	0.556454	0.1112	-	-	hypothetical protein
SYNPCC7002_A1887	0.227519	0.0002	0.384094	0.0021	0.803437	0.1814	0.364272	0.0016	0.498524	0.1469	0.224283	0.0526	0.721477	0.281	-	-	hypothetical protein
SYNPCC7002_A1888	0.272888	<0.0001	0.65812	0.0294	0.578188	0.0099	1.56039	0.001	0	0.1112	0.395653	0.2296	0.22273	0.1711	-	-	phage integrase
SYNPCC7002_A1890	0.502639	0.0188	0.538759	0.0268	1.18331	0.2206	1.30933	0.0985	0.86015	0.0643	1.7823	<0.0001	1.87721	<0.0001	HistidineMetabolism	hisA	phosphorybosilformimino-5-amino-phosphorybosil-4-imidazolecarboxamideisomerase
SYNPCC7002_A1891	0.542633	<0.0001	0.75653	0.0122	1.00894	0.4681	0.965123	0.3745	0.942013	0.0668	0.858208	0.0001	1.51294	<0.0001	-	spoIID	sporulation protein
SYNPCC7002_A1892	1.78313	<0.0001	1.3292	0.0217	0.817762	0.1314	1.42127	0.0049	1.12997	0.1003	0.674364	0.0007	0.590534	<0.0001	CarotenoidBiosynthesis	crtH	carotenoid cis-trans isomerase
SYNPCC7002_A1893	2.01509	0.0005	2.28077	<0.0001	0.710312	0.1736	1.26474	0.1949	0.800209	0.209	0.510457	0.0233	0.858952	0.2843	ribosome	rpmF	ribosomal protein L32
SYNPCC7002_A1894	0.472402	<0.0001	0.899435	0.1685	1.16648	0.0559	1.01651	0.4364	1.42385	0.0409	0.943147	0.409	1.18254	0.2266	-	-	conserved hypothetical membrane protein
SYNPCC7002_A1895	1.49006	<0.0001	1.34056	<0.0001	1.18039	0.011	0.905278	0.1151	1.00792	0.4721	1.17507	0.0708	0.3087	<0.0001	Phosphate/ABC-transporter	pstB	Phosphate import ATP-binding protein
SYNPCC7002_A1896	1.19616	<0.0001	1.0568	<0.0001	0.797602	<0.0001	0.74831	<0.0001	0.74205	0.2514	3.69272	<0.0001	1.82565	0.0162	-	-	FHA domain containing protein
SYNPCC7002_A1897	0.667925	<0.0001	0.941713	0.1492	1.10415	0.0314	0.904867	0.0446	0.649903	0.0073	3.39968	<0.0001	1.75434	<0.0001	-	-	conserved hypothetical protein
SYNPCC7002_A1898	0.414656	<0.0001	0.611123	<0.0001	0.766999	<0.0001	1.11526	0.002	0.539851	<0.0001	1.18814	0.0139	0.69363	0.0002	-	-	conserved hypothetical protein
SYNPCC7002_A1899	0.494006	0.0179	0.794259	0.1977	1.68218	0.0023	1.12991	0.2946	0.599241	0.1492	1.33514	0.1922	0.526124	0.1093	-	-	TPR domain protein
SYNPCC7002_A1900	0.67138	<0.0001	0.87848	0.0537	1.40521	<0.0001	0.931162	0.1814	1.10955	0.0485	1.31332	<0.0001	0.0869795	<0.0001	DNA-stuff	recQ	ATP-dependent DNA helicase
SYNPCC7002_A1901	1.58116	0.0594	0.741466	0.2451	0	0.0037	1.15526	0.3372	0.917465	0.4522	1.3141	0.33	1.10964	0.4364	-	exoD	exopolysaccharide synthesis protein
SYNPCC7002_A1902	0.280587	0.1131	0.309493	0.123	0.984252	0.488	0.558437	0.2296	0.522286	0.0012	2.40736	<0.0001	13.8305	<0.0001	chaperone	htpG	heat shock protein
SYNPCC7002_A1903	0.853068	<0.0001	0.99885	0.4562	0.804563	<0.0001	0.98972	0.1587	0.223297	0.0001	0.684085	0.0681	0.264514	0.0003	LipopolysaccharideBiosynthesis	-	"D-glycero-D-manno-heptose 1,7-bisphosphate phosphatase"
SYNPCC7002_A1904	0.858245	0.1056	1.03206	0.3897	0.937481	0.2912	1.09506	0.2005	1.1234	0.0244	0.987198	0.4207	0.589258	<0.0001	-	-	Heptosyltransferase family protein
SYNPCC7002_A1905	0.724214	0.1736	0.41766	0.0239	1.23899	0.209	0.702188	0.1539	1.44241	0.2358	0.636685	0.2743	0.768039	0.352	TerpenoidBiosynthesis	ispD	2-C-methyl-D-erythritol 4-phosphate cytidylyltransferase
SYNPCC7002_A1906	1.35921	0.1611	1.35641	0.1635	0.85119	0.3409	1.34001	0.1736	0.717	0.352	0.648988	0.3192	0.562067	0.2776	PurineMetabolism	cyaD	adenylate cyclase
SYNPCC7002_A1907	0.510181	0.0064	0.807447	0.1635	0.675599	0.0495	0.820477	0.1814	0.88769	0.352	0.561271	0.0694	1.71523	0.0078	-	-	conserved hypothetical protein
SYNPCC7002_A1908	0.287562	0.0409	0.693509	0.2266	1.088	0.4129	0.838593	0.3483	1.36745	0.1814	1.92426	0.011	1.76028	0.0301	-	-	conserved hypothetical protein
SYNPCC7002_A1909	2.4686	<0.0001	1.63976	0.0006	1.60968	0.001	1.65677	0.0004	1.25667	0.1515	1.57496	0.0104	0.657274	0.0838	PET	petC	Rieske FeS protein
SYNPCC7002_A1910	1.96803	<0.0001	1.71258	<0.0001	1.54104	0.0004	1.54444	0.0004	1.27471	0.0049	1.48473	<0.0001	0.506559	<0.0001	PET	petA	apocytochrome f precursor
SYNPCC7002_A1911	0.28305	0.0336	0.926424	0.4247	1.22392	0.2843	0.508672	0.1038	0.265486	0.0582	1.62666	0.0901	0.499484	0.1423	-	-	HD domain protein
SYNPCC7002_A1912	0	0.281	0	0.281	0	0.281	0	0.281	No_transcription_detected_at_all	-	No_transcription_detected_at_all	-	No_transcription_detected_at_all	-	-	-	conserved hypothetical protein
SYNPCC7002_A1913	0.424535	0.0322	0.236272	0.0069	1.13672	0.33	0.560198	0.0778	1.03432	0.4052	0.733253	0.0329	1.23834	0.0495	-	-	conserved hypothetical membrane protein
SYNPCC7002_A1914	0.322986	<0.0001	0.45662	0.0004	1.07875	0.3121	0.936165	0.3483	0.601735	0.2981	0.822698	0.4052	0.535175	0.2676	-	-	conserved hypothetical protein
SYNPCC7002_A1915	0.425544	<0.0001	0.467957	<0.0001	1.44196	<0.0001	0.713153	<0.0001	0.713578	0.0274	1.16447	0.1357	2.14489	<0.0001	-	miaB	tRNA-i(6)A37 thiotransferase enzyme
SYNPCC7002_A1916	0.794784	0.121	0.828873	0.166	0.487636	0.0018	0.503594	0.0024	0.486796	<0.0001	1.44322	<0.0001	0.206806	<0.0001	-	-	conserved hypothetical protein
SYNPCC7002_A1917	0.665398	0.0073	0.919073	0.2776	0.805617	0.0778	0.982329	0.4483	0.619048	0.0526	0.834234	0.2389	0.244206	0.0006	-	-	conserved hypothetical protein TIGR00044
SYNPCC7002_A1918	0.89579	0.409	1.49948	0.1335	0.813419	0.3372	1.06465	0.4443	1.72909	<0.0001	0.700526	0.001	0.488449	<0.0001	-	-	Protein of unknown function (DUF552)
SYNPCC7002_A1919	1.39702	<0.0001	1.41325	<0.0001	0.879765	<0.0001	1.01328	0.2578	0.814076	0.0329	1.78186	<0.0001	0.258862	<0.0001	ArginineProlineMetabolism	proC	pyrroline-5-carboxylate reductase
SYNPCC7002_A1920	1.11394	0.0778	0.873101	0.0571	0.653264	<0.0001	1.28188	0.0002	1.02266	0.3228	1.01268	0.4013	0.0712604	<0.0001	-	-	radical SAM domain protein
SYNPCC7002_A1921	1.57456	0.0037	1.31059	0.0735	0.917334	0.3483	1.19117	0.1867	1.38239	0.0985	1.32345	0.1379	0.794694	0.2451	cytochromeSynth	ccsA	c-type cytochrome synthesis protein
SYNPCC7002_A1922	0.400995	0.0136	0.55814	0.0516	1.04902	0.4286	0.818246	0.2514	0.646196	0.0808	1.63928	0.0057	0.370011	0.0062	-	-	hypothetical protein
SYNPCC7002_A1923	0.520967	0.0015	0.616351	0.0089	0.550418	0.0027	0.859955	0.1922	0.389632	<0.0001	0.691781	<0.0001	0	<0.0001	-	mtnA	metallothionein
SYNPCC7002_A1924	0.635755	0.0367	1.02695	0.4483	0.998212	0.496	0.708329	0.0764	0.525314	<0.0001	0.386385	<0.0001	0.0312675	<0.0001	sigma	sigF	SigF
SYNPCC7002_A1925	0.54268	0.2611	0.696009	0.3372	0.565912	0.2709	0.417765	0.209	0.803534	0.2327	1.94076	0.0002	8.35917	<0.0001	chaperone	-	DnaJ domain containing protein
SYNPCC7002_A1926	0.846219	0.0078	0.767882	0.0001	1.04136	0.2578	1.15837	0.0064	1.05872	0.3897	1.40184	0.0262	1.22382	0.1401	-	-	putative penicillin-binding protein
SYNPCC7002_A1927	0.97735	0.488	0.999189	>0.495	0.225085	0.1867	0.63175	0.3372	0.222494	0.0427	0.396582	0.0901	0.08372	0.0212	-	-	hypothetical protein
SYNPCC7002_A1928	1.30463	<0.0001	0.90737	<0.0001	0.506349	<0.0001	0.857417	<0.0001	0.725653	0.0003	0.558104	<0.0001	0.101183	<0.0001	antenna	apcC	allophycocyanin-associated phycobilisome 7.8-kDa core-linker polypeptide
SYNPCC7002_A1929	1.78708	<0.0001	1.55178	<0.0001	1.33044	0.0091	1.0651	0.3228	1.31358	0.0537	1.29123	0.0668	0.253023	0.0001	antenna	apcB	"allophycocyanin, beta subunit"
SYNPCC7002_A1930	1.52681	0.0018	1.45329	0.0062	0.88476	0.2611	1.15068	0.2033	1.17281	0.1762	0.749737	0.0885	0.154481	<0.0001	antenna	apcA	allophycocyanin alpha subunit
SYNPCC7002_A1931	1.82588	<0.0001	1.1588	0.1788	1.1635	0.1736	0.549501	0.0047	0.411838	0.0048	3.05865	<0.0001	0.688738	0.0853	-	-	Protein of unknown function (PF01904)
SYNPCC7002_A1932	0.639434	0.0351	1.23369	0.119	0.774181	0.1271	1.0969	0.3121	1.65964	0.2327	2.21865	0.0869	0	0.1335	-	-	hypothetical protein
SYNPCC7002_A1933	0.83551	0.3821	0.725396	0.3085	0.606946	0.2389	0.630631	0.2514	0.597992	0.1711	1.79867	0.0294	5.40028	<0.0001	-	-	NblA-related protein
SYNPCC7002_A1934	0.544737	<0.0001	0.856555	0.0643	0.791434	0.0132	0.578115	<0.0001	0.671334	0.0183	1.76416	<0.0001	0.967656	0.4168	OxStress	-	universal stress protein family domain protein
SYNPCC7002_A1935	1.06516	0.2546	1.33825	0.0003	1.27417	0.0027	1.49895	<0.0001	1.29933	<0.0001	1.67977	<0.0001	3.09699	<0.0001	CarotenoidBiosynthesis	crtP	phytoene dehydrogenase
SYNPCC7002_A1936	1.6605	0.0003	1.47656	0.0071	1.30565	0.0582	1.10862	0.2877	0.797389	0.0281	1.1158	0.1379	0.768397	0.0146	CarotenoidBiosynthesis	crtB	Phytoene synthase
SYNPCC7002_A1937	0.603329	0.0018	0.58671	0.0011	1.64944	<0.0001	0.545304	0.0004	1.25184	0.1093	1.24381	0.117	0.636541	0.0375	-	-	receiver domain response regulatory protein
SYNPCC7002_A1938	0.401584	0.0019	0.546066	0.0143	0.918108	0.3446	0.688886	0.0668	0.478821	<0.0001	2.64284	<0.0001	0.136493	<0.0001	DNA-stuff	gvrA	DNA topoisomerase chain A
SYNPCC7002_A1939	0.212815	0.0001	0.146641	<0.0001	0.322076	0.0009	0.538909	0.017	0.224484	0.0018	0.23445	0.002	0.105586	0.0004	-	-	hypothetical protein
SYNPCC7002_A1940	1.39682	0.0023	1.29134	0.0188	0.422794	<0.0001	0.718843	0.0228	1.37779	0.0571	1.40698	0.0446	0	<0.0001	-	-	conserved hypothetical membrane protein
SYNPCC7002_A1941	1.52406	<0.0001	0.995465	0.488	0.93703	0.3192	1.21643	0.0516	1.57822	<0.0001	5.08943	<0.0001	0.156276	<0.0001	-	-	conserved hypothetical protein
SYNPCC7002_A1942	0	0.0401	0	0.0401	0	0.0401	0.443951	0.166	1.89499	0.3015	3.16658	0.1056	0	0.281	-	-	hypothetical protein
SYNPCC7002_A1943	0.59816	0.0102	0.515205	0.0026	0.452631	0.0008	0.757357	0.0808	0.908333	0.3446	0.995039	0.492	0.227858	0.0003	ribosome	-	putative translation initiation factor SUI1
SYNPCC7002_A1944	0.881012	0.1736	1.09899	0.2177	1.33333	0.0041	0.625368	0.0015	0.553972	0.0668	1.91313	0.0011	0.833793	0.2877	-	-	Protein of unknown function (DUF399)
SYNPCC7002_A1945	0.713845	0.2005	0	0.0017	2.16068	0.0003	0.952424	0.4443	1.24738	0.3821	1.78664	0.1711	0	0.1151	-	-	glyoxalase family protein
SYNPCC7002_A1946	1.05822	0.3974	0.803436	0.1894	0.771102	0.1539	0.851619	0.2546	0.951283	0.3897	1.94288	<0.0001	2.12117	<0.0001	-	-	conserved hypothetical protein
SYNPCC7002_A1947	0.462313	<0.0001	0.464564	<0.0001	0.437294	<0.0001	0.787555	0.0018	0.770304	0.2177	1.44044	0.0668	0.931659	0.409	-	-	conserved hypothetical protein
SYNPCC7002_A1948	0.369626	0.0005	0.604893	0.0202	0.359612	0.0004	1.13226	0.2451	0.738621	0.1492	0.61713	0.0643	0.908609	0.3594	-	-	conserved hypothetical protein
SYNPCC7002_A1949	0.805137	<0.0001	0.985579	0.1271	1.53236	<0.0001	1.24862	<0.0001	0.551903	<0.0001	1.43629	<0.0001	2.9278	<0.0001	UbiquinoneBiosynthesis	ubiH	"Ubiquinone biosynthesis hydroxylase, UbiH/UbiF/VisC/COQ6 family"
SYNPCC7002_A1950	0.278786	<0.0001	0.484969	0.0004	1.13433	0.1922	0.953857	0.3821	0.487439	<0.0001	0.458816	<0.0001	0.377274	<0.0001	-	-	conserved hypothetical protein
SYNPCC7002_A1951	0.270338	<0.0001	0.548364	<0.0001	0.849982	<0.0001	1.18872	<0.0001	0.3356	<0.0001	0.491487	0.0012	0.361812	0.0001	-	-	conserved hypothetical protein
SYNPCC7002_A1952	0.853849	0.0207	1.00178	0.492	0.873125	0.0384	1.43832	<0.0001	1.13017	0.2451	3.02169	<0.0001	1.02062	0.4562	-	-	conserved hypothetical protein
SYNPCC7002_A1953	1.61022	<0.0001	1.37961	<0.0001	0.577167	<0.0001	0.739013	0.0005	1.68116	0.0154	3.91596	<0.0001	1.05431	0.4325	-	-	CbbY family protein
SYNPCC7002_A1954	0.730018	0.0207	0.652627	0.0043	1.14291	0.1401	0.856451	0.1379	0.710247	0.0694	2.18488	<0.0001	1.85253	<0.0001	transcription/2component	-	putative two-component sensor histidine kinase
SYNPCC7002_A1955	0.702967	0.0029	0.78534	0.0233	1.1421	0.0934	0.475852	<0.0001	1.07266	0.3859	0.570928	0.0436	0.433517	0.0119	transcription/2component	-	two-component response regulator
SYNPCC7002_A1956	1.30368	0.2776	1.57204	0.1314	1.18886	0.3557	1.0704	0.4443	1.55895	<0.0001	0.913114	0.0154	0.21166	<0.0001	-	-	conserved hypothetical protein
SYNPCC7002_A1957	0.572111	<0.0001	0.593441	<0.0001	1.07066	0.0418	0.819602	<0.0001	0.846411	0.0207	0.353595	<0.0001	0.0568726	<0.0001	FeS-synthesis	-	putative iron-sulfur cluster binding protein
SYNPCC7002_A1958	0.868695	0.305	0.533209	0.0336	1.094	0.3557	0.827579	0.2514	0.613559	0.102	2.30404	<0.0001	3.15209	<0.0001	ribosome	-	translation elongation factor
SYNPCC7002_A1959	0.700492	0.0013	0.447491	<0.0001	0.936051	0.2611	0.888275	0.1314	0.838618	0.0418	0.974038	0.3897	1.64852	<0.0001	ribosome	rpsB	30S ribosomal protein S2
SYNPCC7002_A1960	1.7094	<0.0001	3.0919	<0.0001	1.29351	<0.0001	1.71053	<0.0001	1.30658	0.4286	6.55003	0.0007	0	0.281	-	-	hypothetical protein
SYNPCC7002_A1961	1.90802	<0.0001	1.3045	0.0233	0.921767	0.305	1.22288	0.0735	1.27154	0.0427	0.974921	0.4364	0.0529207	<0.0001	PS1	psaA	Photosystem I P700 chlorophyll A apoprotein A1
SYNPCC7002_A1962	2.47647	0.0006	2.54004	0.0004	0.977185	0.4801	1.64971	0.0793	1.3888	0.0749	0.841183	0.2776	0.0800861	0.0003	PS1	psaB	photosystem I protein A2
SYNPCC7002_A1963	1.19809	0.0606	0.987221	0.4602	1.23903	0.0307	1.32449	0.0055	0.948694	0.4052	1.76144	0.0002	0.427148	0.0037	-	-	Amino acid permease superfamily protein
SYNPCC7002_A1964	0.718398	0.0217	0.948778	0.3557	1.70851	<0.0001	0.847653	0.1357	1.1726	<0.0001	1.57008	<0.0001	0.494964	<0.0001	-	-	Protein of unknown function PF01594
SYNPCC7002_A1965	0.825392	0.1685	0.808478	0.1469	1.53661	0.0016	0.736726	0.0749	1.14946	0.3085	1.69065	0.0107	0.0643527	0.0009	transcription	-	DNA-binding protein HU
SYNPCC7002_A1966	1.40207	0.0351	1.34387	0.0606	1.30579	0.0838	1.05353	0.4052	1.6204	0.0004	0.971052	0.4364	0.210249	<0.0001	-	degT	putative pleiotropic regulatory protein
SYNPCC7002_A1967	0.483445	0.0082	0.704408	0.0838	0.457282	0.0057	0.679575	0.0681	0.68723	0.2776	1.72258	0.0869	0.277061	0.0869	-	-	conserved hypothetical protein TIGR00245
SYNPCC7002_A1968	1.622	0.0392	1.46691	0.0934	0.664829	0.1711	1.36222	0.1515	1.01389	0.484	2.04002	0.0009	1.07056	0.4168	NicotinamideMetabolism	nadA	"quinolinate synthetase complex, A subunit"
SYNPCC7002_A1969	0.84587	0.1894	1.10911	0.2676	1.03779	0.4129	1.08005	0.3228	0.992256	0.492	1.34787	0.1635	0.457673	0.063	-	-	conserved hypothetical protein
SYNPCC7002_A1970	0.594054	<0.0001	1.07898	0.0008	1.15752	<0.0001	1.208	<0.0001	0.771833	0.1379	1.71968	0.0003	3.59057	<0.0001	sigma	sigG	RNA polymerase sigma-E factor
SYNPCC7002_A1971	0.376427	0.0262	0.729501	0.2005	0.579862	0.0951	1.12234	0.352	0.788859	0.2877	1.25147	0.2546	3.20315	<0.0001	-	-	conserved hypothetical protein
SYNPCC7002_A1972	0.146507	0.0006	0.471106	0.0222	1.03472	0.4483	0.83774	0.2676	0.281249	0.0039	1.25327	0.1736	4.62997	<0.0001	-	-	hypothetical protein
SYNPCC7002_A1973	1.98405	<0.0001	1.36712	<0.0001	2.57373	<0.0001	1.48179	<0.0001	1.44388	0.0192	5.96842	<0.0001	2.33524	<0.0001	complex1	ndhD2	NADH dehydrogenase subunit D2
SYNPCC7002_A1974	0.637577	0.0256	0.615054	0.0192	2.41229	<0.0001	0.638	0.0256	1.03447	0.4443	1.25719	0.1515	5.13101	<0.0001	-	-	conserved hypothetical protein
SYNPCC7002_A1975	1.06317	0.3121	0.586062	0.0006	0.459716	<0.0001	0.885835	0.1867	0.0650171	0.0008	0.923489	0.3974	0.366969	0.0166	-	-	conserved hypothetical protein
SYNPCC7002_A1976	1.38919	0.0038	1.34669	0.0087	0.577135	0.0019	1.29277	0.0222	0.215132	0.0107	0.758929	0.2389	0.314804	0.0222	-	-	"glycosyl transferase, group 1 family protein"
SYNPCC7002_A1977	1.96419	<0.0001	1.68556	<0.0001	0.638293	<0.0001	1.14036	0.006	0.732783	0.1736	1.42231	0.0694	0.360571	0.0125	-	-	AMP-binding enzyme
SYNPCC7002_A1978	1.24731	0.0294	1.27129	0.0192	0.606758	0.0013	1.31606	0.008	0.529261	0.0901	0.827961	0.3121	0.190675	0.0104	-	-	"oxidoreductase, short chain dehydrogenase/reductase family"
SYNPCC7002_A1979	1.11619	0.1711	1.01767	0.4404	0.796558	0.0475	1.11217	0.1788	0.782738	<0.0001	1.10229	0.0006	0.320655	<0.0001	-	-	AMP-binding enzyme
SYNPCC7002_A1981	0.94661	0.4129	0.982927	0.4721	0.890407	0.3264	0.821315	0.2327	1.42128	0.0006	1.22107	0.0455	0.226769	<0.0001	-	-	conserved hypothetical protein
SYNPCC7002_A1982	0.955573	0.2451	0.844472	0.0078	1.04996	0.2177	1.04415	0.2451	0.701885	0.0001	1.86329	<0.0001	0.327789	<0.0001	-	-	conserved hypothetical membrane protein
SYNPCC7002_A1983	0.62455	<0.0001	0.572363	<0.0001	1.09643	0.1093	0.921376	0.1562	0.343347	0.0188	2.21848	0.0001	0.322986	0.0158	-	-	Protein of unknown function (DUF520)
SYNPCC7002_A1984	0.781449	0.1562	0.887678	0.3015	0.874135	0.281	1.26928	0.1056	1.36328	0.003	1.01248	0.4641	0.549615	0.0003	UbiquinoneBiosynthesis	menA	"1,4-dihydroxy-2-naphthoate phytyltransferase"
SYNPCC7002_A1985	0.659853	0.0026	0.565603	0.0002	1.11895	0.1635	0.800077	0.0495	1.13266	0.3483	1.40061	0.117	1.7261	0.0158	-	hisB	imidazoleglycerol-phosphate dehydratase
SYNPCC7002_A1986	0.458328	<0.0001	0.643274	<0.0001	2.24011	<0.0001	0.889338	0.0668	1.14605	0.2005	1.94674	<0.0001	2.01362	<0.0001	-	-	conserved hypothetical protein
SYNPCC7002_A1987	1.12886	0.1587	0.810315	0.0694	1.35935	0.0026	0.876292	0.1685	0.77783	0.0505	1.84008	<0.0001	1.19942	0.0708	-	ytfC	FKBP-type peptidyl-prolyl cis-trans isomerase
SYNPCC7002_A1988	1.72144	<0.0001	1.37721	<0.0001	0.801615	0.0037	0.842362	0.0166	0.0952597	0.0004	1.03468	0.4483	0.716885	0.1492	-	-	hypothetical protein
SYNPCC7002_A1989	0.728434	0.117	1.53716	0.0094	0.275605	0.0008	1.77023	0.0004	1.29629	0.3936	0	0.1841	0.365826	0.2843	UnsaturatedFattyAcid	desF	"Possible syn-2, delta 9 acyl-lipid fatty acid desaturase"
SYNPCC7002_A1990	0.452491	0.0322	0.32738	0.0116	0.821766	0.2743	1.39718	0.0901	1.12432	0.3228	0.208753	0.0016	1.41019	0.063	PorphyrinChlorophyllMetabolism	hemN	oxygen-independent coproporphyrinogen III oxidase
SYNPCC7002_A1991	0.364185	0.0016	1.20766	0.1685	2.61802	<0.0001	0.728854	0.1038	0.478204	0.2119	2.19751	0.0329	0	0.063	PorphyrinChlorophyllMetabolism	ho2	Heme oxygenase 2
SYNPCC7002_A1992	0.36112	0.0537	0.808701	0.3156	1.48342	0.1112	0.737468	0.2546	1.24856	0.2236	0.538421	0.0778	0.378876	0.0281	PorphyrinChlorophyllMetabolism	acsF	putative magnesium-protoporphyrin IX monomethyl ester aerobic oxidative cyclase
SYNPCC7002_A1993	0.647149	0.0344	1.04048	0.4168	1.14264	0.2327	0.678415	0.0485	0.579835	0.33	2.42231	0.0681	7.63629	<0.0001	transcription	-	putative transcriptional regulator
SYNPCC7002_A1994	1.3844	0.0099	1.49364	0.0014	2.09516	<0.0001	1.33323	0.0217	0.90593	0.3557	0.818291	0.2389	0.368521	0.0066	-	-	Polysaccharide deacetylase domain containing protein
SYNPCC7002_A1995	0.491195	<0.0001	0.64615	<0.0001	0.91233	0.0179	0.727706	<0.0001	0.602301	0.0446	0.726892	0.121	0.125907	0.0001	ABC-transporter	-	ABC transporter family protein
SYNPCC7002_A1996	0.421846	<0.0001	0.944692	0.0051	0.729631	<0.0001	0.539862	<0.0001	0.63657	0.0475	1.18192	0.2005	0.266142	0.0004	ABC-transporter	-	ABC transporter family protein
SYNPCC7002_A1997	1.4637	<0.0001	1.48097	<0.0001	1.83326	<0.0001	0.904298	0.1251	1.5916	0.001	0.983251	0.4641	0.326664	0.0002	CO2-conc-fix	icfA	carbonic anhydrase
SYNPCC7002_A1998	0.291574	0.0001	0.767111	0.1003	0.722081	0.0643	0.439546	0.0011	0.142963	0.0029	0.597242	0.0968	0.0448285	0.0011	-	-	PIN domain protein
SYNPCC7002_A1999	0.450879	0.0869	0.54369	0.1292	0.930499	0.4325	0.914076	0.4168	0.948409	0.3557	1.01882	0.4443	0.977135	0.4364	-	-	conserved hypothetical protein
SYNPCC7002_A2000	0.779166	0.0007	1.02086	0.3821	0.717157	<0.0001	1.22093	0.0007	0.673328	0.0075	0.97487	0.4247	0.155845	<0.0001	complex1	ndhD1	NADH dehydrogenase subunit D1
SYNPCC7002_A2001	0.668907	0.0087	0.124092	<0.0001	1.01233	0.4641	0.794394	0.0694	0.577342	0.1401	0.47292	0.0885	0	0.0052	-	-	hypothetical protein
SYNPCC7002_A2002	0.462541	0.1539	0.976065	0.4801	1.75004	0.0764	0.925695	0.4443	3.78331	<0.0001	2.1732	<0.0001	1.55704	0.0011	-	-	Rhodanese-like domain containing protein
SYNPCC7002_A2003	0.764829	0.0057	0.773211	0.0073	0.982122	0.4247	0.742144	0.0027	1.02365	0.3821	1.04085	0.305	1.25364	0.0007	transcription	hrcA	putative heat-inducible transcription repressor
SYNPCC7002_A2004	0.765699	0.0735	0.707873	0.0359	0.540782	0.0023	0.904854	0.2776	1.06893	0.1711	0.446553	<0.0001	0.388503	<0.0001	-	-	conserved hypothetical protein
SYNPCC7002_A2005	0.768556	0.1401	0.810913	0.1867	0.959591	0.4247	0.692159	0.0749	1.36015	0.003	0.966615	0.4013	0.705924	0.0125	-	-	conserved hypothetical membrane protein
SYNPCC7002_A2006	0.719697	0.2206	0.451278	0.0643	1.69915	0.0268	0.625523	0.1515	0.411305	0.0116	3.28924	<0.0001	1.10547	0.3409	-	-	conserved hypothetical protein
SYNPCC7002_A2007	3.1537	<0.0001	3.73841	<0.0001	1.13254	0.209	0.764114	0.0749	0.545463	0.2946	0.820338	0.4129	2.36033	0.0516	-	-	hypothetical protein
SYNPCC7002_A2008	0.3751	<0.0001	0.57095	<0.0001	0.781723	<0.0001	0.545002	<0.0001	0.654004	0.0307	1.07725	0.3372	2.15327	<0.0001	-	-	conserved hypothetical protein
SYNPCC7002_A2009	1.53911	0.0367	1.43168	0.0764	0.743476	0.1977	1.42816	0.0778	0.841817	0.0951	0.840119	0.0918	0.0731463	<0.0001	antenna	apcE	phycobilisome core-membrane linker phycobiliprotein ApcE
SYNPCC7002_A2010	0.719623	0.0708	0.654908	0.0351	0.996616	0.492	0.722041	0.0721	0.611789	<0.0001	0.603232	<0.0001	0.0285967	<0.0001	-	-	conserved hypothetical protein
SYNPCC7002_A2011	0.421665	0.0582	0.495424	0.0853	0.556338	0.1131	0.544045	0.1075	0.186745	<0.0001	0.858159	0.1977	0.76856	0.0838	-	-	conserved hypothetical protein
SYNPCC7002_A2012	1.62204	<0.0001	1.43573	<0.0001	1.12295	0.0721	1.14457	0.0436	1.43092	0.0708	1.3608	0.1093	0.218872	0.0038	NiCoStuff	-	putative nitrilase
SYNPCC7002_A2013	3.28609	<0.0001	0.609617	0.0019	1.14766	0.1357	1.15632	0.123	2.99438	0.0012	1.27367	0.3372	0	0.0643	-	-	hypothetical protein
SYNPCC7002_A2014	0.792593	0.123	1.02926	0.4364	1.4648	0.0048	1.16527	0.1788	1.04921	0.3483	1.58239	<0.0001	0.309479	<0.0001	sigma	rpoD_'sigA'	RNA polymerase sigma factor
SYNPCC7002_A2015	0.300554	<0.0001	0.768332	<0.0001	0.964307	0.0002	0.996782	0.3745	0.399207	<0.0001	1.86392	<0.0001	0.0220902	<0.0001	acetate	acs	acetyl-CoA synthetase
SYNPCC7002_A2016	0.381384	0.0006	0.344917	0.0003	0.505042	0.0048	0.572455	0.0125	1.11245	0.4483	5.42193	<0.0001	0	0.1251	-	-	Protein of unknown function (DUF423)
SYNPCC7002_A2017	0.476738	0.0197	0.760313	0.1736	0.616766	0.0655	0.668315	0.0951	0.384916	0.0427	0.328446	0.0301	0.200305	0.0129	-	-	acetyltransferase family protein
SYNPCC7002_A2018	0.826799	0.0301	0.84023	0.0418	1.10176	0.1357	1.23396	0.0057	1.41509	<0.0001	2.81271	<0.0001	1.14901	0.0526	-	-	Predicted Zn-dependent proteases like protein
SYNPCC7002_A2019	0.600991	0.0032	0.71723	0.0268	1.09708	0.2546	0.999069	0.496	1.3002	0.0643	2.23359	<0.0001	0.960183	0.4207	ABC-transporter	-	putative bacterial extracellular solute-binding protein
SYNPCC7002_A2020	0.999004	>0.495	1.12433	0.3085	1.24312	0.1635	1.10439	0.3372	2.06572	0.0793	3.97491	<0.0001	2.70873	0.0119	-	-	conserved hypothetical protein
SYNPCC7002_A2021	0.51934	0.0228	0.797036	0.2005	2.21502	<0.0001	0.418447	0.0078	1.00631	0.492	0.272688	0.0192	1.27923	0.2119	-	-	conserved hypothetical protein
SYNPCC7002_A2022	0.255672	<0.0001	0.597331	<0.0001	0.532038	<0.0001	0.767524	0.0073	0.785317	0.3264	2.75581	0.0001	1.36668	0.2236	StarchSucroseMetabolism	-	putative sucrose phosphorylase
SYNPCC7002_A2023	0.249221	<0.0001	0.676172	0.0052	1.4144	0.0005	1.35381	0.0026	2.26867	0.0062	3.92642	<0.0001	1.37194	0.2327	-	-	"putative hydrolase, HAD superfamily protein"
SYNPCC7002_A2024	0.486229	0.0008	1.07491	0.3228	1.22644	0.0823	1.01944	0.4522	0.852619	0.352	9.06662	<0.0001	1.16663	0.3336	-	-	conserved hypothetical protein
SYNPCC7002_A2025	2.22932	0.0002	1.71068	0.0192	1.09907	0.3859	1.03332	0.4602	1.65474	0.0188	2.16569	0.0001	0.478957	0.0485	CO2-conc-fix	ccmp'	BMC domain protein
SYNPCC7002_A2026	1.84892	<0.0001	1.50642	0.0002	1.05877	0.3409	1.24296	0.0465	0.477023	0.0001	1.75367	<0.0001	0.269241	<0.0001	-	-	Pentapeptide repeat protein
SYNPCC7002_A2027	0.530988	0.0019	0.829226	0.1446	0.96169	0.4052	0.69684	0.0307	0.445368	0.0322	0.584748	0.0823	0.63841	0.1131	-	-	conserved hypothetical protein
SYNPCC7002_A2028	0.487492	0.0007	0.89124	0.2483	1.10666	0.2514	0.845247	0.166	1.40488	<0.0001	1.14398	0.0721	0.293003	<0.0001	-	-	Cell envelope-related transcriptional attenuator domain containing protein
SYNPCC7002_A2029	0.582572	0.1093	0.547704	0.0918	1.47941	0.0793	0.660592	0.1587	0.693504	0.0681	2.58041	<0.0001	0.330538	0.0006	-	-	hypothetical protein
[truncated: 1,189 more rows]
