# Supplementary material for: Synechococcus sp. Strain PCC 7002 Transcriptome: Acclimation to Temperature, Salinity, Oxidative Stress, and Mixotrophic Growth Conditions
Source: Front Microbiol. 2012 Oct 11;3:354. doi: 10.3389/fmicb.2012.00354 (PMC3468840; doi:10.3389/fmicb.2012.00354)
Supplement: Supplementary Table S3 — Changes in the transcript level for genes of selected metabolic pathways. The ratios of the relative transcript abundance of cultures grown at 22 and 30°C (instead of 38°C), after a 1-h heat shock at 47°C, after induction of oxidative stress (30 min incubation with 5 μM methyl viologen in light), of cultures grown in modified medium A+ at lower or higher salinity and of a mixotrophically grown culture that was supplemented with 10 mM glycerol compared to “standard” conditions are given. The samples 22 and 30°C, oxidative stress, and glycerol were generated using SOLiD 3 chemistry and were compared to the mean of three standard data sets that were generated with SOLiD 3. Samples heat shock, low salt, and high salt were generated using SOLiD 4 chemistry. These are compared to the mean of three standard data sets generated using SOLiD 4 chemistry. Genes listed in more than one biochemical pathway are indicated by *, #, $, and x, respectively. std, standard; S4, SOLiD 4 chemistry. [file 32839_Bryant_DataSheet3.XLSX]

## Sheet: SigmaComp_highLight-std-4mmUni
Supplemental Table S3. Changes in the transcript level for genes of selected metabolic pathways.
The ratios of the relative transcript abundance of cultures grown at 22˚C, 30˚C (instead of 38˚C),
after a 1-h heat shock at 47˚C, after induction of oxidative stress (30 minutes incubation with
5 μM methyl viologen in light), of cultures grown in modified medium A+ at lower or higher salinity
and of a mixotrophically grown culture that was supplemented with 10 mM glycerol compared to
“standard” conditions are given.
The samples 22˚C, 30˚C, oxidative stress and glycerol were generated using SOLiD 3 chemistry and
were compared to the mean of three standard data sets that were generated with SOLiD 3.
Samples heat shock, low salt and high salt were generated using SOLiD 4 chemistry. These are
compared to the mean of three standard data sets generated using SOLiD 4 chemistry.
Genes listed in more than one biochemical pathway are indicated by *, #, $ and x, respectively.
std: standard; S4: SOLiD 4 chemistry
Locus tag	Ratio 22˚C/ std	Ratio 30˚C/ std	Ratio heat shock/ std (S4)	Ratio oxidative stress/ std	Ratio low salt/ std (S4)	Ratio high salt/ std (S4)	Ratio mixotrophic (glycerol)/ std	Gene group	Gene name	Gene product
RNA polymerase/ sigma factors
SYNPCC7002_A1042	1.03676	0.552464	1.47129	0.94983	0.662393	1.21424	0.613772	RNA-synth	rpoA	DNA-directed RNA polymerase, alpha subunit
SYNPCC7002_A2045	1.33367	1.15898	0.264314	1.05941	0.74171	1.92037	0.981009	RNA-synth	rpoB	DNA-directed RNA polymerase, beta subunit
SYNPCC7002_A2044	0.856589	0.725296	0.40643	1.10407	0.57228	3.35021	0.935088	RNA-synth	rpoC1	DNA-directed RNA polymerase, gamma subunit
SYNPCC7002_A2043	1.11782	0.879124	0.176918	1.14668	0.672301	2.31731	0.918524	RNA-synth	rpoC2	DNA-directed RNA polymerase, beta' subunit
SYNPCC7002_A0614	2.68401	2.12927	0.599236	0.686593	1.9192	1.50117	0.748265	RNA-synth	rpoZ	DNA-directed RNA polymerase omega chain (RNAP omega subunit)
SYNPCC7002_A2014	0.792593	1.02926	0.309479	1.16527	1.04921	1.58239	1.4648	sigma	rpoD_'sigA'	RNA polymerase sigma factor
SYNPCC7002_A1202	0.347845	0.749502	28.2875	1.11515	1.08774	4.63207	1.54478	sigma	sigB	sigma-70 factor
SYNPCC7002_A0364	0.297778	0.639388	0.085951	0.799955	0.77664	0.37516	0.818416	sigma	sigC	Group II sigma-70 type sigma factor (RpoD family)
SYNPCC7002_A1832	1.3668	1.21819	10.9931	1.61406	1.72065	4.0733	1.2591	sigma	rpoD_'sigD'	sigma factor
SYNPCC7002_A0270	0.270084	0.518359	0.35182	0.777033	0.759967	0.434976	1.15348	sigma	sigE	Group 2 sigma factor
SYNPCC7002_A1924	0.635755	1.02695	0.0312675	0.708329	0.525314	0.386385	0.998212	sigma	sigF	SigF
SYNPCC7002_A1970	0.594054	1.07898	3.59057	1.208	0.771833	1.71968	1.15752	sigma	sigG	RNA polymerase sigma-E factor
SYNPCC7002_A2111	0.852168	0.861842	0.263016	1.25749	1.42129	2.06354	1.83051	sigma	sigH	transcription initiation factor sigma E
Ribosome
SYNPCC7002_A0391	1.13519	1.00827	0.43249	1.28494	0.935209	0.518111	1.21491	ribosome	rpsN	30S ribosomal protein S14, RpsN
SYNPCC7002_A0443	0.937237	0.805695	0.442057	0.880809	0.937613	0.923616	1.28573	ribosome	rpsF	ribosomal protein S6
SYNPCC7002_A0489	0.508017	0.3818	2.69795	0.868087	0.878598	0.883706	0.722351	ribosome	rpmA	ribosomal protein L27
SYNPCC7002_A0490	0.415775	0.279213	2.42863	0.68617	0.861149	1.0156	0.544829	ribosome	rplU	ribosomal protein L21
SYNPCC7002_A0572	1.61862	1.72255	0.596576	0.981367	1.44202	0.773782	0.567695	ribosome	rpmG	ribosomal protein L33
SYNPCC7002_A0573	2.0932	3.18252	0.529527	1.51955	1.5116	0.989293	1.45998	ribosome	rpsR	ribosomal protein S18
SYNPCC7002_A0751	1.34614	0.637047	0.616199	0.52633	0.824922	1.98936	0.466726	ribosome	-	probable 30S ribosomal protein PSRP-3
SYNPCC7002_A0846	1.09378	0.762787	0.810935	0.635517	0.68013	0.325054	1.56761	ribosome	rpmB	50S ribosomal protein L28
SYNPCC7002_A0883	1.25727	1.05524	0.478052	1.07046	0.924377	0.951689	0.854991	ribosome	rplY	Ribosomal protein L25
SYNPCC7002_A0955	0.946183	0.770418	0.281502	1.20863	0.819057	1.17144	0.627496	ribosome	rpsA	30S ribosomal protein S1
SYNPCC7002_A0988	0.822147	0.939656	1.7703	1.67196	0.957459	0.901119	1.50392	ribosome	rmpH	50S ribosomal protein L34
SYNPCC7002_A1026	1.35122	0.756657	0.398249	1.05449	0.970867	1.64616	1.3854	ribosome	rplL	ribosomal protein L7/L12
SYNPCC7002_A1027	1.33255	0.788808	0.179171	1.21113	1.31224	1.16426	0.737835	ribosome	rpl10	50S ribosomal protein L10
SYNPCC7002_A1028	1.33167	0.73483	1.87629	0.956308	0.643335	1.62054	0.760904	ribosome	rplA	ribosomal protein L1
SYNPCC7002_A1029	0.641781	0.434585	2.44311	0.865092	0.8149	1.96911	0.863359	ribosome	rplK	ribosomal protein L11
SYNPCC7002_A1033	0.970013	0.392761	0.974927	1.15554	1.01274	0.698003	1.61195	ribosome	rplS	ribosomal protein L19
SYNPCC7002_A1037	0.903441	0.67069	0.576717	0.855719	0.430378	0.639268	0.981277	ribosome	rpmE	ribosomal protein L31
SYNPCC7002_A1038	1.21526	0.655475	1.39435	1.479	0.834208	1.5554	0.797809	ribosome	rpsI	ribosomal protein S9
SYNPCC7002_A1039	1.1748	0.739883	0.79848	1.24448	0.929401	1.20833	1.00988	ribosome	rplM	ribosomal protein L13
SYNPCC7002_A1041	0.849555	0.493041	1.75717	0.885838	0.879033	1.36689	0.804438	ribosome	rplQ	ribosomal protein L17
SYNPCC7002_A1043	1.33948	0.946084	1.09154	1.13552	0.71555	0.563229	1.23662	ribosome	rpsK	ribosomal protein S11
SYNPCC7002_A1044	0.909836	0.442088	1.50127	1.08001	0.667907	0.716339	0.941211	ribosome	rpsM	ribosomal protein S13
SYNPCC7002_A1048	2.15771	1.12663	0.224065	0.97865	0.754702	0.932329	0.833812	ribosome	rplO	ribosomal protein L15
SYNPCC7002_A1049	1.57841	0.699178	0.321343	1.15812	0.692352	1.36336	0.767824	ribosome	rpsE	ribosomal protein S5
SYNPCC7002_A1050	2.06491	1.41322	0.180326	1.2834	0.789429	1.20559	1.29629	ribosome	rplR	ribosomal protein L18
SYNPCC7002_A1051	1.82625	1.01357	0.474927	1.14584	0.65356	1.84909	0.809818	ribosome	rpl6	50S ribosomal protein L6
SYNPCC7002_A1052	1.90382	0.911139	0.325342	1.3696	0.664754	1.97772	1.37897	ribosome	rpsH	ribosomal protein S8
SYNPCC7002_A1053	1.54343	0.903008	0.393212	1.06247	0.671926	1.89638	0.952426	ribosome	rpl5	50S ribosomal protein L5
SYNPCC7002_A1054	1.9524	0.87445	0.60698	1.24171	0.3843	1.35571	0.765832	ribosome	rplX	ribosomal protein L24
SYNPCC7002_A1055	1.66324	0.824389	0.291787	1.19027	0.819465	0.828266	1.4825	ribosome	rplN	ribosomal protein L14
SYNPCC7002_A1056	1.32384	0.671192	0.375982	1.19282	0.791042	0.904429	0.705786	ribosome	rpsQ	ribosomal protein S17
SYNPCC7002_A1057	2.46186	1.24796	0.676496	1.33822	0.900782	1.52382	1.73832	ribosome	rpmC	ribosomal protein L29
SYNPCC7002_A1058	2.25803	1.2729	0.313825	1.82681	0.637564	0.88576	1.16909	ribosome	rplP	ribosomal protein L16
SYNPCC7002_A1059	2.39343	1.17342	0.459477	1.6678	0.87832	1.48051	0.879264	ribosome	rpsC	ribosomal protein S3
SYNPCC7002_A1060	1.68758	1.21249	0.503627	1.62437	1.02792	1.47614	0.808767	ribosome	rplV	ribosomal protein L22
SYNPCC7002_A1061	0.889089	0.518759	0.801742	1.06324	0.874713	1.93284	0.651076	ribosome	rpsS	ribosomal protein S19
SYNPCC7002_A1062	1.44716	0.839472	0.561052	1.19109	1.33719	1.10603	0.667828	ribosome	rplB	ribosomal protein L2
SYNPCC7002_A1063	1.24802	0.860476	0.979234	0.93935	0.808348	1.39451	0.730692	ribosome	rplW	ribosomal protein L23
SYNPCC7002_A1064	1.44196	0.858625	0.40779	1.24416	0.769107	1.06711	1.32077	ribosome	rplD	ribosomal protein L4
SYNPCC7002_A1065	1.82132	1.20083	0.710609	1.0255	0.934559	0.890481	0.885987	ribosome	rplC	ribosomal protein L3
SYNPCC7002_A1247	2.58429	1.37545	0.844575	1.58982	0.182889	0.91684	0.755246	ribosome	prmA	ribosomal protein L11 methyltransferase
SYNPCC7002_A1498	1.44743	1.1017	0.374225	0.83094	0.789713	0.848762	0.6576	ribosome	rplI	ribosomal protein L9
SYNPCC7002_A1741	0.770962	0.537684	0.233904	0.663696	0.767809	1.25792	1.09209	ribosome	rpsU	ribosomal protein S21
SYNPCC7002_A1823	0.814555	0.677326	0.604044	0.702534	1.33651	0.643449	1.55379	ribosome	rpsO	ribosomal protein S15
SYNPCC7002_A1893	2.01509	2.28077	0.858952	1.26474	0.800209	0.510457	0.710312	ribosome	rpmF	ribosomal protein L32
SYNPCC7002_A1959	0.700492	0.447491	1.64852	0.888275	0.838618	0.974038	0.936051	ribosome	rpsB	30S ribosomal protein S2
SYNPCC7002_A2048	1.42068	0.959345	0.509013	0.882342	1.01334	0.723359	1.38266	ribosome	rpsT	30S ribosomal protein S20
SYNPCC7002_A2060	0.914219	0.606084	0.319953	1.03873	0.799602	0.873393	1.27877	ribosome	rpsJ	ribosomal protein S10
SYNPCC7002_A2063	1.42067	1.00087	0.437592	1.14742	0.911327	2.01399	0.999754	ribosome	rpsG	ribosomal protein S7
SYNPCC7002_A2064	1.35269	0.993485	0.495224	1.15286	0.834584	1.01031	0.573988	ribosome	rpsL	30S ribosomal protein S12
SYNPCC7002_A2083	0.882974	0.588645	2.14953	0.887862	0.745949	1.41938	0.644606	ribosome	rpsD	ribosomal protein S4
SYNPCC7002_A2180	0.514367	0.511075	0.552235	0.824175	0.640622	0.4224	1.03187	ribosome	rplT	ribosomal protein L20
SYNPCC7002_A2181	0.478872	0.367962	0.468209	0.767049	0.597559	0.502897	1.68037	ribosome	rpmI	ribosomal protein L35
SYNPCC7002_A2363	0.75422	0.721645	0.268666	0.527366	0.656886	0.652244	0.663775	ribosome	-	30S ribosomal protein S1 like protein
Phycobilisomes, lyases and degradation
SYNPCC7002_A1930	1.52681	1.45329	0.154481	1.15068	1.17281	0.749737	0.88476	antenna	apcA	allophycocyanin alpha subunit
SYNPCC7002_A1929	1.78708	1.55178	0.253023	1.0651	1.31358	1.29123	1.33044	antenna	apcB	allophycocyanin, beta subunit
SYNPCC7002_A1928	1.30463	0.90737	0.101183	0.857417	0.725653	0.558104	0.506349	antenna	apcC	allophycocyanin-associated phycobilisome 7.8-kDa core-linker polypeptide
SYNPCC7002_A2140	1.35572	0.961688	0.287567	0.902226	0.628006	1.42699	0.929364	antenna	apcD	allophycocyanin B alpha subunit
SYNPCC7002_A2009	1.53911	1.43168	0.0731463	1.42816	0.841817	0.840119	0.743476	antenna	apcE	phycobilisome core-membrane linker phycobiliprotein ApcE
SYNPCC7002_A1631	1.05937	0.949525	0.166808	0.713148	0.887728	1.15192	0.941529	antenna	apcF	allophycocyanin beta-18 subunit
SYNPCC7002_A2210	1.62279	1.32985	0.0593426	1.02426	1.44451	0.563451	1.56723	antenna	cpcA	phycocyanin, alpha subunit
SYNPCC7002_A2209	1.66149	1.70778	0.0500093	1.31741	1.37551	0.4763	1.15103	antenna	cpcB	phycocyanin, beta subunit
SYNPCC7002_A2211	1.78006	1.26916	0.0718413	1.18817	1.54799	1.26616	1.19926	antenna	cpcC	phycocyanin-associated rod linker protein
SYNPCC7002_A2212	0.947949	0.728862	0.0552481	0.883891	0.690089	1.4987	0.948093	antenna	cpcD	phycocyanin-associated, rod-terminating linker protein CpcD
SYNPCC7002_A0811	1.18458	1.1359	0.0645487	0.99451	1.37272	0.431114	0.88436	antenna	cpcG1	Phycobilisome rod-core linker polypeptide cpcG (L-RC 28.5)
SYNPCC7002_A0639	0.225396	0.698134	0.040151	0.502898	1.00837	0.231801	1.00329	antenna	cpcG2	phycocyanin-associated phycobilisome rod-core linker polypeptide
SYNPCC7002_A2010	0.719623	0.654908	0.0285967	0.722041	0.611789	0.603232	0.996616	-	cpcM	CpcM
SYNPCC7002_A2213	1.47994	0.956022	0.60377	1.37514	0.489819	2.56841	0.959895	antenna	cpcE	phycocyanin alpha subunit phycocyanobilin lyase, CpcE
SYNPCC7002_A2214	0.947262	0.556481	0.0382471	0.83331	1.44337	1.7325	0.735178	antenna	cpcF	phycocyanin alpha subunit phycocyanobilin lyase, CpcF
SYNPCC7002_A1822	1.50623	1.24008	0.717536	0.950371	0.694666	2.64027	1.10047	-	cpcS	phycobiliprotein lyase
SYNPCC7002_A2053	0.827487	1.08779	1.48147	0.926935	0.473885	2.09579	0.687754	-	cpcU	phycobiliprotein lyase
SYNPCC7002_A2095	1.62144	1.37849	0.195349	1.02053	1.34982	1.26082	1.14751	-	cpcT	bilin lyase
SYNPCC7002_A2772	0.735055	1.55113	2.11525	0.875646	0.449719	7.01395	0.185407	-	cpcV	similar to phycobiliprotein lyase CpcS and CpcU
SYNPCC7002_A1821	0.27743	0.358432	26.0095	0.747857	0.746088	1.61342	3.05902	antenna	nblA	putative phycobilisome degradation protein
SYNPCC7002_A0348	0.838722	1.04414	0.458286	1.03689	0.715541	0.94977	0.834468	antenna	nblB'	phycobiliprotein lyase related protein, HEAT-like repeat
Photosystem II
SYNPCC7002_A1418	1.29166	1.47414	0.79281	1.18832	1.51186	0.679117	1.07413	PS2	psbA	photosystem q(b) protein
SYNPCC7002_A2164	1.10128	1.26157	0.261606	1.03903	0.417147	4.12431	0.916676	PS2	psbA	photosystem q(b) protein
SYNPCC7002_A0157	0.967936	1.12767	5.01893	1.21439	1.99573	2.12753	1.53658	PS2	psbA-II	photosystem II D1 subunit PsbA-II (Qb protein)
SYNPCC7002_A1759	2.47374	2.1813	0.405069	1.68766	1.06127	1.42177	1.32634	PS2	psbB	photosystem II protein
SYNPCC7002_A1559	2.76208	2.20621	1.10618	1.64762	1.45113	1.73169	1.4603	PS2	psbC	photosystem II 44 kDa subunit reaction center protein
SYNPCC7002_A1560	2.86292	2.49882	1.51242	1.71147	1.35509	1.86621	1.84717	PS2	psbD	photosystem II D2 protein (photosystem q(a) protein)
SYNPCC7002_A2199	1.24782	1.9779	4.07684	1.70918	0.985828	1.67903	1.18467	PS2	psbD	photosystem II D2 protein
SYNPCC7002_A0230	0.768466	0.624733	0.603529	0.921779	0.998154	1.44866	1.10471	PS2	psbE	cytochrome b559, alpha subunit (Photosystem II subunit PsbE)
SYNPCC7002_A0231	0.5587	0.584162	0.546127	0.573224	1.24649	1.41568	0.805407	PS2	psbF	cytochrome b559, beta subunit (Photosystem II subunit PsbF)
SYNPCC7002_A0808	0.800849	0.800093	0.395168	0.596068	1.00349	1.22897	1.00292	PS2	psbH	phosphoprotein of photosystem II
SYNPCC7002_A0233	0.814707	0.840506	0.87952	0.757447	1.06727	0.828345	0.671293	PS2	psbJ	Photosystem II subunit PsbJ
SYNPCC7002_A2779	1.39649	0.810237	0.0461952	0.715308	0.354494	0.466717	0.585772	PS2	psbK'	Photosystem II 4 kDa reaction center component superfamily
SYNPCC7002_A0232	0.7139	0.625462	0.270994	0.477312	0.877553	0.88347	0.500821	PS2	psbL	Photosystem II subunit PsbL
SYNPCC7002_A2151	0.727752	0.605386	0.16013	0.607918	0.396567	0.33759	0.466095	PS2	psbM	photosystem II reaction centre M protein
SYNPCC7002_A0809	1.58493	1.66189	3.90728	1.33971	1.1682	0.78084	2.24222	PS2	psbN'	Photosystem II reaction center N protein.-related protein
SYNPCC7002_A0269	3.17111	2.95295	0.181885	1.28369	1.36041	0.909214	1.35352	PS2	psbO	photosystem II manganese stabilizing protein PsbO
SYNPCC7002_A1303	1.80646	1.2622	0.130674	1.12948	0.955017	1.27669	1.30308	PS2	psbP'	PsbP
SYNPCC7002_A0957	0.410185	0.363158	0.0359822	0.471828	0.807605	0.305576	0.342963	PS2	psbT	Photosystem II reaction center, PsbT protein
SYNPCC7002_A0322	1.24507	1.11416	0.259929	0.856823	1.85257	0.74013	2.02204	PS2	psbU	Photosystem II 12 kDa extrinsic protein (PsbU)
SYNPCC7002_A0112	1.05692	0.992292	0.0904722	0.969541	1.24273	0.39145	1.19608	PS2	psbV	Cytochrome c-550 precursor (Cytochrome c550) (Low potential cytochrome c550)
SYNPCC7002_A1258	1.34012	1.19072	0.346585	0.879953	0.458053	1.86364	0.834553	PS2	psbW	Photosystem II reaction center W protein
SYNPCC7002_A1312	0.916167	1.33283	0.980109	0.875371	1.02657	0.832116	1.01978	PS2	psbW2	photosystem II complex subunit
SYNPCC7002_A1347	1.98027	1.72834	0.318086	0.825992	1.08204	0.750697	0.848996	PS2	psbY'	photosystem II PsbY protein
SYNPCC7002_A0135	1.52737	2.20595	0.178841	0.692573	1.20387	0.919166	0.74512	PS2	psbZ	Photosystem II subunit PsbZ
SYNPCC7002_A2533	1.32551	1.20194	0.252098	0.982012	1.00828	0.924461	0.887596	PS2	psbZ	photosystem II 11 kD protein
Photosystem I
SYNPCC7002_A1961	1.90802	1.3045	0.0529207	1.22288	1.27154	0.974921	0.921767	PS1	psaA	Photosystem I P700 chlorophyll A apoprotein A1
SYNPCC7002_A1962	2.47647	2.54004	0.0800861	1.64971	1.3888	0.841183	0.977185	PS1	psaB	photosystem I protein A2
SYNPCC7002_A1589	1.14269	1.04652	0.0213995	1.00318	0.545159	0.288465	0.529104	PS1	psaC	photosystem I iron-sulfur center subunit VII
SYNPCC7002_A0682	1.21451	1.85565	0.0201557	1.33477	1.34986	0.853572	1.27738	PS1	psaD	photosystem I subunit II
SYNPCC7002_A1393	1.00942	0.920298	0.0769686	0.803996	0.501281	0.380754	0.996876	PS1	psaE	photosystem I reaction center subunit IV
SYNPCC7002_A1008	1.25794	1.76391	0.0119895	1.12509	1.4364	0.417913	2.33545	PS1	psaF	photosystem I reaction center subunit III, PsaF
SYNPCC7002_A2621	1.13089	1.29623	0.0333309	0.833081	1.2139	0.697473	0.679233	PS1	psaI'	Photosystem I reaction center subunit VIII
SYNPCC7002_A1009	1.081	1.71916	0.0127691	0.911672	0.751099	0.491459	0.459501	PS1	psaJ	Photosystem I reaction centre, subunit IX / PsaJ
SYNPCC7002_A2401	1.25652	1.1298	0.0245414	1.02268	1.0418	0.293538	1.42998	PS1	psaK	photosystem I reaction center subunit X
SYNPCC7002_A2620	0.931332	1.09728	0.0307514	1.15828	1.06081	0.310719	1.04136	PS1	psaL	photosystem I reaction center subunit XI
SYNPCC7002_A1834	0.82748	0.911637	0.057108	0.640916	0.253131	0.0860474	0.984777	PS1	psaM	Photosystem I protein M
SYNPCC7002_A0975	1.66803	1.25211	0.410257	1.02959	1.0903	1.33608	1.33743	PS1	btpA	Photosystem I biogenesis protein btpA
SYNPCC7002_A1566	1.47084	1.08891	0.293126	0.571124	1.09952	1.03397	1.16994	PS1	-	photosystem I assembly protein ycf3
SYNPCC7002_A1093	0.845605	1.01967	0.655516	0.912387	1.24014	0.898003	1.12395	PS1	ycf4	Photosystem I assembly protein ycf4
Photosystem-related, low Fe-induced
SYNPCC7002_A1291	0	0.513984	12.291	1.94984	0	13.1001	2.58033	PS-lowFe	isiB'	flavodoxin
SYNPCC7002_A1292	0.831207	0.751729	0.834678	0.712936	0.942753	2.03872	0.733809	PS-lowFe	isiA	photosystem II chlorophyll-binding protein
Photosynthetic electron transport
SYNPCC7002_A1910	1.96803	1.71258	0.506559	1.54444	1.27471	1.48473	1.54104	PET	petA	apocytochrome f precursor
SYNPCC7002_A0842	1.38734	1.21518	0.511478	1.16625	1.17131	0.895231	1.37315	PET	petB	cytochrome b6
SYNPCC7002_A1909	2.4686	1.63976	0.657274	1.65677	1.25667	1.57496	1.60968	PET	petC	Rieske FeS protein
SYNPCC7002_G0076	0.176876	0.639855	0	0.202278	0.194688	13.9892	1.07075	PET	petC-II	Rieske iron-sulfur protein paralog
SYNPCC7002_A0841	1.45574	1.57783	0.752817	1.43469	1.24446	0.868245	1.19122	PET	petD	cytb6/f complex subunit IV
SYNPCC7002_A1097	0.932015	1.18997	1.5301	0.736702	1.48512	2.77712	1.57647	PET	-	cytochrome b6/f complex, alternative iron-sulfur subunit
SYNPCC7002_A0374	1.22813	1.40717	0.433084	1.12469	0.882407	0.972964	0.833198	PET	petG	Cytochrome b6-f complex subunit 5
SYNPCC7002_A1311	1.34347	1.62001	0.315123	0.940041	0.385237	0.895644	0.775834	PET	petM	cytochrome b6-f complex subunit VII
SYNPCC7002_A0167	0.790044	1.00808	0.100968	0.868923	1.09258	0.57085	0.968276	PET	petJ	Cytochrome c6 precursor (Cytochrome c553)
SYNPCC7002_A2391	0.633239	0.763587	1.71353	0.692696	1.06841	2.9268	0.958352	PET	petJ	cytochrome c6
SYNPCC7002_A0375	3.67163	2.90072	2.57622	1.66509	0.599074	11.5838	2.29932	cytochrome	cytM	cytochrome cM
SYNPCC7002_A0624	0.72389	1.01369	0.162348	0.994757	0.354752	0.993345	0.742143	PET/Fd-rubredoxin	petF	ferredoxin [2Fe-2S] II
SYNPCC7002_A2192	0.970121	1.21789	0.433635	0.870078	0.943383	0.967352	1.01567	PET/Fd-rubredoxin	petF	ferredoxin (2Fe-2S)
SYNPCC7002_A2325	1.6298	1.20941	0.922298	1.70094	1.02713	1.67736	2.43206	PET/Fd-rubredoxin	petF	ferredoxin
SYNPCC7002_A2326	1.60746	2.39574	1.80778	0.899139	1.65521	1.79546	1.75397	PET/Fd-rubredoxin	petF	ferredoxin I (2Fe-2S)
SYNPCC7002_A2548	0.206337	0.497621	4.04357	0.943882	1.89133	2.7295	0.780683	PET/Fd-rubredoxin	petF2	ferredoxin PetF2
SYNPCC7002_A0853	2.27318	1.82328	0.352055	1.48913	0.882718	1.57655	1.13125	PET	petH	ferredoxin-NADP reductase
Porphyrin/chlorophyll biosynthesis
SYNPCC7002_A1302	1.53554	1.43513	0.319334	1.20878	0.914476	1.7365	1.61854	PorphyrinChlorophyllMetabolism	hemA	glutamyl-tRNA reductase
SYNPCC7002_A2206	1.03206	0.888932	1.56832	1.32221	0.92355	2.51034	1.3501	PorphyrinChlorophyllMetabolism	hemL	glutamate-1-semialdehyde-2,1-aminomutase
SYNPCC7002_A1753	0.808271	0.858498	0.147513	1.13628	1.24427	0.626613	1.39437	PorphyrinChlorophyllMetabolism	hemB	delta-aminolevulinic acid dehydratase
SYNPCC7002_G0127	0.735	0.295431	0	0.513674	0.195379	2.06774	0.24719	PorphyrinChlorophyllMetabolism	hemB-II	delta-aminolevulinic acid dehydratase
SYNPCC7002_A1610	1.46562	0.943359	0.105659	0.942808	0.798716	1.43895	1.34134	PorphyrinChlorophyllMetabolism	hemC	porphobilinogen deaminase
SYNPCC7002_A1192	0.534933	0.561273	0.0974307	0.691206	0.62791	0.594941	0.778031	PorphyrinChlorophyllMetabolism	cysG/hemD	uroporphyrin-III synthase/methyltransferase
SYNPCC7002_A0823	1.34614	1.16481	0.218805	0.994035	1.39061	0.735715	0.931024	PorphyrinChlorophyllMetabolism	hemE	uroporphyrinogen decarboxylase
SYNPCC7002_A1828	1.693	1.32741	0.0668854	1.23089	0.817673	0.613871	0.798101	PorphyrinChlorophyllMetabolism	hemF	coproporphyrinogen III oxidase, aerobic
SYNPCC7002_A1990	0.452491	0.32738	1.41019	1.39718	1.12432	0.208753	0.821766	PorphyrinChlorophyllMetabolism	hemN2	oxygen-independent coproporphyrinogen III oxidase
SYNPCC7002_A2831	2.02497	1.24929	0.814066	1.15789	0.612981	1.6871	0.78397	PorphyrinChlorophyllMetabolism	hemN	oxygen-independent coproporphyrinogen III oxidase, putative
SYNPCC7002_A0644	0.606253	0.640692	0.0917844	0.810172	0.860712	1.00155	0.835038	-	hemJ	Protoporphyrinogen oxidase/ conserved hypothetical protein TIGR00701
SYNPCC7002_A2476	1.41959	1.27246	0.154172	1.20949	1.29146	0.991399	1.2173	PorphyrinChlorophyllMetabolism/TerpenoidBiosynthesis	chlP	geranylgeranyl reductase
SYNPCC7002_A0596	2.24761	1.80134	0.536199	1.59344	0.896565	3.50239	0.781253	PorphyrinChlorophyllMetabolism	chlD	magnesium chelatase ATPase subunit D (Mg-protoporphyrin IX chelatase subunit D)
SYNPCC7002_A2256	1.66827	1.3205	0.498299	1.06088	1.09105	2.19971	0.954212	PorphyrinChlorophyllMetabolism	chlI	magnesium chelatase ATPase subunit I
SYNPCC7002_A1000	0.395895	0.610611	2.5505	1.25823	1.46458	2.99346	0.863892	PorphyrinChlorophyllMetabolism	chlH	magnesium-chelatase, subunit H
SYNPCC7002_A1018	1.38709	1.09788	0.196083	1.28816	1.01143	1.54236	1.18666	PorphyrinChlorophyllMetabolism	chlH	magnesium protoporphyrin IX chelatase, subunit H
SYNPCC7002_A0908	1.24103	0.91452	1.7552	0.894619	1.41077	1.21674	1.20397	PorphyrinChlorophyllMetabolism	chlM	magnesium protoporphyrin O-methyltransferase
SYNPCC7002_A0707	1.37075	1.55504	0.0971999	1.36607	0.911496	1.28152	1.14304	PorphyrinChlorophyllMetabolism	acsF	magnesium-protoporphyrin IX monomethyl ester aerobic oxidative cyclase (oxygen-dependent)
SYNPCC7002_A1992	0.36112	0.808701	0.378876	0.737468	1.24856	0.538421	1.48342	PorphyrinChlorophyllMetabolism	acsF2	putative magnesium-protoporphyrin IX monomethyl ester aerobic oxidative cyclase
SYNPCC7002_A0210	1.13455	1.23154	0.112248	1.24373	1.05097	0.365558	0.834267	PorphyrinChlorophyllMetabolism	por	light-dependent protochlorophyllide reductase
SYNPCC7002_A1652	0.458176	0.653934	0.113345	0.877736	0.545011	0.34884	0.750214	PorphyrinChlorophyllMetabolism	chlB	light-independent protochlorophyllide reductase, B subunit
SYNPCC7002_A2345	0.52468	1.02077	0.259135	0.593846	0.521235	0.44227	0.642613	PorphyrinChlorophyllMetabolism	chlN	light-independent protochlorophyllide reductase, N subunit
SYNPCC7002_A2347	0.433643	1.3214	0	1.10912	0.367275	0.477345	0.691755	PorphyrinChlorophyllMetabolism	chlL	light-independent protochlorophyllide reductase, iron-sulfur ATP-binding protein
SYNPCC7002_A0548	1.36695	1.42511	1.72245	1.30272	1.61085	2.38194	2.0041	PorphyrinChlorophyllMetabolism	chlG	chlorophyll synthase, ChlG
SYNPCC7002_A2589	0.920344	1.06364	1.5035	0.95873	1.02138	1.06323	1.22737	PorphyrinChlorophyllMetabolism	hemH	ferrochelatase
SYNPCC7002_A2508	0.691349	0.696492	0.111668	0.677469	0.728331	0.846571	0.982901	PorphyrinChlorophyllMetabolism	hox1	heme oxygenase (decyclizing)
SYNPCC7002_A1991	0.364185	1.20766	0	0.728854	0.478204	2.19751	2.61802	PorphyrinChlorophyllMetabolism	ho2	Heme oxygenase 2
SYNPCC7002_A2228	1.62111	1.51387	0.0652072	1.00363	1.21306	0.339224	1.25438	PorphyrinChlorophyllMetabolism	-	phycocyanobilin:ferredoxin oxidoreductase
Carotenoid biosynthesis
SYNPCC7002_A1172	0.852735	0.888214	0.845318	1.26094	0.642969	1.36698	1.1934	TerpenoidBiosynthesis	dxs	1-deoxy-D-xylulose-5-phosphate synthase
SYNPCC7002_A0818	0.996368	0.745964	0.455315	1.0299	0.78653	0.74141	1.03566	TerpenoidBiosynthesis	dxr	1-deoxy-D-xylulose 5-phosphate reductoisomerase
SYNPCC7002_A1905	0.724214	0.41766	0.768039	0.702188	1.44241	0.636685	1.23899	TerpenoidBiosynthesis	ispD	2-C-methyl-D-erythritol 4-phosphate cytidylyltransferase
SYNPCC7002_A2416	1.00182	0.915181	0.359373	0.833234	1.01874	0.611782	1.05672	TerpenoidBiosynthesis	ispE	4-diphosphocytidyl-2C-methyl-D-erythritol kinase
SYNPCC7002_A1166	1.14566	0.650111	2.05739	1.07898	0.855816	3.49579	2.3458	TerpenoidBiosynthesis	ispF	2C-methyl-D-erythritol 2,4-cyclodiphosphate synthase
SYNPCC7002_A0743	1.05439	1.13631	0.672057	1.2206	0.76872	2.12979	1.09135	TerpenoidBiosynthesis	ispG	4-hydroxy-3-methylbut-2-en-1-yl diphosphate synthase
SYNPCC7002_A0517	0.572729	0.560373	1.61406	0.965236	0.799851	2.50608	0.866775	TerpenoidBiosynthesis	ispH	4-hydroxy-3-methylbut-2-enyl diphosphate reductase
SYNPCC7002_A1132	0.632372	0.702341	0.113751	0.85641	0.544149	1.03558	0.780743	TerpenoidBiosynthesis	fni	isopentenyl-diphosphate delta-isomerase, type 2
SYNPCC7002_A1085	1.04497	0.915521	0.177644	0.872943	0.798952	1.60209	1.85329	TerpenoidBiosynthesis	crtE	geranylgeranyl pyrophosphate synthase
SYNPCC7002_A1936	1.6605	1.47656	0.768397	1.10862	0.797389	1.1158	1.30565	CarotenoidBiosynthesis	crtB	Phytoene synthase
SYNPCC7002_A1935	1.06516	1.33825	3.09699	1.49895	1.29933	1.67977	1.27417	CarotenoidBiosynthesis	crtP	phytoene dehydrogenase
SYNPCC7002_A1197	0.908215	0.821373	0.279482	0.856885	0.841785	0.455093	1.13396	-	nnrU	NnrU protein
SYNPCC7002_A0529	1.4108	1.11051	1.99771	1.15404	0.892897	1.2501	1.34928	CarotenoidBiosynthesis	crtQ	zeta-carotene desaturase
SYNPCC7002_A1892	1.78313	1.3292	0.590534	1.42127	1.12997	0.674364	0.817762	CarotenoidBiosynthesis	crtH	carotenoid cis-trans isomerase
SYNPCC7002_A2153	1.29509	0.935075	0.54548	0.987388	0.908459	1.37272	0.750124	CarotenoidBiosynthesis	cruA	lycopene cyclase CruA
SYNPCC7002_A0043	0.375272	0.662222	1.7293	1.14619	0.465549	2.21416	1.03891	CarotenoidBiosynthesis	cruP	Lycopene cyclase CruP
SYNPCC7002_A2032	0.931685	0.813544	5.37427	1.21245	1.19974	2.38668	1.21554	CarotenoidBiosynthesis	cruF	gamma-carotene 1' hydroxylase; myxoxanthophyll biosynthesis protein
SYNPCC7002_A2031	0.153916	0.463997	0.560838	0.924111	1.11786	1.49439	1.39763	CarotenoidBiosynthesis	cruG	glycosyl transferase family protein; myxoxanthophyll biosynthesis
SYNPCC7002_A1248	0.574872	0.767072	0.275623	1.01309	0.685238	0.536992	0.969856	CarotenoidBiosynthesis	crtU/'cruE'	beta-carotene desaturase/'methyltransferase'
SYNPCC7002_A2246	0.50687	1.08795	0.380604	1.25787	1.28832	0.960768	1.15065	CarotenoidBiosynthesis	cruH	Rieske [2Fe-2S] domain protein; synechoxanthin biosynthesis
SYNPCC7002_A0915	1.46251	1.28636	1.35351	1.15603	1.18234	1.35897	0.807235	CarotenoidBiosynthesis	crtR	beta-carotene oxygenase CrtR
SYNPCC7002_A2809	1.42162	0.734676	1.6672	2.20642	0.332307	2.77648	1.22942	CarotenoidBiosynthesis	crtW	beta-carotene oxygenase (ketolase)
SYNPCC7002_A2810	0.456507	0.784012	8.95637	0.79365	0.510956	2.83199	1.41666	-	ocp	carotenoid binding protein
ATP synthase
SYNPCC7002_A0734	2.12886	1.44943	0.219047	1.7513	1.08111	1.65478	1.38296	ATPase	atpA	ATP synthase F1, alpha subunit
SYNPCC7002_A0739	3.04925	1.08098	0.0580387	1.36301	1.97188	0.751987	0.99483	ATPase	atpB	ATP synthase F0, A subunit
SYNPCC7002_A0750	1.74465	0.992687	0.636921	1.84405	1.07449	2.53338	1.20017	ATPase	atpC	ATP synthase F1, epsilon subunit
SYNPCC7002_A0749	1.96436	1.41628	0.678099	1.38851	1.36615	1.92729	1.55417	ATPase	atpD	ATP synthase beta chain
SYNPCC7002_A0738	1.77883	1.16677	0.37836	0.915119	1.51134	0.987798	2.21048	ATPase	atpE	ATP synthase C chain (Lipid-binding protein)
SYNPCC7002_A0736	1.25115	0.505302	0.237692	0.925076	0.652747	2.1698	1.35671	ATPase	atpF	ATP synthase B chain (Subunit I)
SYNPCC7002_A0733	1.52252	0.86989	0.241402	1.39381	1.23697	2.1947	1.07645	ATPase	atpG	ATP synthase F1, gamma subunit
SYNPCC7002_A0737	1.60044	0.544323	1.18116	0.813119	0.64433	3.71322	0.850576	ATPase	atpG	ATP synthase B chain (Subunit II)
SYNPCC7002_A0735	1.61767	0.786432	0.105657	1.07856	1.12317	1.52495	0.90961	ATPase	atpH	ATP synthase F1, delta subunit
SYNPCC7002_A0740	2.33035	1.20276	0.0549752	1.04734	0.928271	0.462998	0.555077	ATPase	atp1	ATP synthase subunit I
SYNPCC7002_G0151	0.571555	1.18607	0.0245295	0.912054	0.247721	0.348589	0.502906	ATPase	atpA-II	ATP synthase F1, alpha subunit
SYNPCC7002_G0148	0.409268	0.873139	0.0863031	0.810079	0.626916	0.383267	0.571746	ATPase	atpB-II	ATP synthase F0, A subunit
SYNPCC7002_G0145	0.369627	0.769866	0.137351	0.787779	0.292019	0.731959	0.813669	ATPase	atpC-II	ATP synthase epsilon subunit
SYNPCC7002_G0144	0.350277	0.652768	0.0529273	1.11677	0.196924	0.446589	0.626497	ATPase	atpD	ATP synthase F1, beta subunit
SYNPCC7002_G0146	0.538396	0.649221	0	1.05552	0.805042	0.448417	0.698413	ATPase	-	F0F1-ATPase subunit, putative
SYNPCC7002_G0147	0.3943	1.01036	0	0.817306	0.319153	0.123073	0.522146	-	-	conserved hypothetical protein
SYNPCC7002_G0150	0.681324	0.865978	0.0590426	1.03188	0.40797	0.760393	0.808177	ATPase	atpF-II	ATP synthase b subunit
SYNPCC7002_G0152	0.375199	1.52695	0	0.992254	0.169215	0.359882	0.496851	ATPase	atpG-II	ATP synthase F1, gamma subunit
SYNPCC7002_G0149	0.382844	0.545586	0.074638	1.17417	0.515731	0.729219	0.526728	ATPase	atpH-II	ATP synthase c subunit
SYNPCC7002_G0060	0.913437	0.472055	0.376981	0.895389	0.701306	0.669661	1.57989	ATPase	kdpA	K+-transporting ATPase, A subunit
SYNPCC7002_G0059	1.02485	0.882718	0.16178	0.920882	0.601924	1.14953	0.886295	ATPase	kdpB	K+-transporting ATPase, B subunit
SYNPCC7002_G0055	0.917717	0.276656	1.80014	1.96784	0.159469	4.26364	0.694441	ATPase	kdpC	K+-transporting ATPase, C subunit
SYNPCC7002_G0054	0.240011	0.771776	0	0.27448	0.725077	0.538502	0.121079	ATPase	kdpD	potassium-dependent ATPase subunit D; sensor protein, His kinase domain
SYNPCC7002_G0057	0	0	7.24759	1.17365	0	1.43049	2.07088	ATPase	kdpF	K+-transporting ATPase, F subunit
NADH dehydrogenase
SYNPCC7002_A0926	1.76561	2.19194	0.391734	1.28696	0.937772	1.327	0.824914	complex1	ndhA	NADH dehydrogenase subunit A
SYNPCC7002_A2547	1.71896	1.76064	0.684991	1.59188	1.13684	2.34421	1.79046	complex1	ndhB	NADH dehydrogenase subunit B
SYNPCC7002_A2748	1.71458	1.68127	0.426283	1.33055	1.1954	2.80701	1.12634	complex1	ndhC	NADH dehydrogenase subunit C
SYNPCC7002_A2327	1.63189	1.52938	1.46903	1.71154	1.35616	0.995749	0.818977	complex1	ndhD	NADH dehydrogenase subunit 4
SYNPCC7002_A2000	0.779166	1.02086	0.155845	1.22093	0.673328	0.97487	0.717157	complex1	ndhD1	NADH dehydrogenase subunit D1
SYNPCC7002_A1973	1.98405	1.36712	2.33524	1.48179	1.44388	5.96842	2.57373	complex1	ndhD2	NADH dehydrogenase subunit D2
SYNPCC7002_A0923	0.977218	1.12583	0.0878765	1.09977	1.17262	0.673703	1.18691	complex1	ndhE	NADH dehydrogenase subunit E
SYNPCC7002_A0854	1.45589	1.21985	1.12548	1.26304	0.759841	3.99506	1.37	complex1	ndhF	NADH dehydrogenase subunit 5
SYNPCC7002_A0924	1.16226	1.23253	0.179513	1.05581	1.33846	1.31982	1.06038	complex1	ndhG	NADH dehydrogenase subunit G
SYNPCC7002_A2541	0.844795	1.0455	0.513176	1.04239	0.732679	2.27566	1.55074	complex1	ndhH	NADH dehydrogenase subunit H
SYNPCC7002_A0925	1.06697	1.38175	0.440679	1.57724	1.33427	2.08983	0.965742	complex1	ndhI	NADH-plastoquinone oxidoreductase, I subunit
SYNPCC7002_A2750	1.10573	0.948154	1.42833	1.33479	0.924229	7.5842	1.10632	complex1	ndhJ	NADH dehydrogenase subunit J
SYNPCC7002_A2749	1.4021	1.40398	0.614378	1.63315	1.13689	4.46652	0.810725	complex1	ndhK	NADH dehydrogenase subunit K
SYNPCC7002_A0560	1.79563	2.12014	0.458258	1.13371	1.86001	1.46157	1.98153	complex1	ndhL	NADH dehydrogenase subunit L (inorganic carbon tranpsort protein)
SYNPCC7002_A0569	1.24184	1.75175	0.438587	0.991454	1.04903	1.21734	1.29432	complex1	'ndhM'	conserved hypothetical protein
SYNPCC7002_A1143	1.04741	0.775654	1.0449	1.00579	1.06028	1.56552	1.74885	complex1	'ndhN'	conserved hypothetical protein
SYNPCC7002_A2094	0.836734	0.78621	0.564419	1.0035	1.75294	1.07143	0.567378	complex1	'ndhO'	conserved hypothetical protein
Cytochrome oxidase
SYNPCC7002_A1162	0.423369	0.722017	0.300988	1.09803	0.36487	2.61706	0.782608	cytOxidase	ctaCI	cytochrome oxidase subunit II
SYNPCC7002_A1163	0.59972	0.900549	0.170377	1.16465	0.757601	2.67221	0.903341	cytOxidase	ctaDI	cytochrome oxidase large subunit (subunit I)
SYNPCC7002_A1164	1.40551	1.26206	0.0436694	0.769301	0.406195	2.65042	0.392437	cytOxidase	ctaEI	cytochrome oxidase small subunit (subunit III)
SYNPCC7002_A0727	0.934168	1.18186	0.118079	1.06833	0.512553	4.02027	0.625772	cytOxidase	ctaCII	Cytochrome C oxidase subunit II
SYNPCC7002_A0726	0.870375	1.31901	0.213842	1.54014	0.661302	4.04037	0.961225	cytOxidase	ctaDII	cytochrome oxidase II large subunit
SYNPCC7002_A0725	0.814566	1.52793	0.0884034	0.698663	0.563858	4.78965	0.958824	cytOxidase	ctaEII	cytochrome oxidase II small subunit
Transhydrogenase
SYNPCC7002_A0986	0.502815	0.787456	0.0286299	0.992578	0.684782	1.19515	0.511521	NicotinamideMetabolism	pntA	nicotinamide nucleotide transhydrogenase, chain alpha , part 1
SYNPCC7002_A0984	0.583513	0.773987	0.0711218	0.877041	0.661547	0.878057	0.864171	NicotinamideMetabolism	pntB	nicotinamide nucleotide transhydrogenase, subunit beta
SYNPCC7002_A0985	0.724061	0.229764	0.0578784	0.653721	0.984434	1.28517	0.692085	NicotinamideMetabolism	pntC	nicotinamide nucleotide transhydrogenase, chain alpha, part 2
CO2 concentration
SYNPCC7002_A1805	1.22386	1.11096	0.0995668	1.20708	0.913783	0.866654	1.13822	CO2-conc-fix	ndhF4	NADH dehydrogenase subunit F4
SYNPCC7002_A1806	1.13587	1.35111	0.107941	1.27258	0.981717	0.916113	0.7692	CO2-conc-fix	ndhD4	NADH dehydrogenase subunit D4
SYNPCC7002_A1807	0.979235	0.844695	0.317475	1.19956	0.694262	0.962751	0.827025	CO2-conc-fix	'cupB'	CO2 hydration protein
SYNPCC7002_A0172	1.83326	1.10531	2.73259	1.02498	1.32691	3.53571	1.66469	CO2-conc-fix	ndhF-III	NADH2 dehydrogenase (plastoquinone) chain 5
SYNPCC7002_A0173	1.60044	1.48876	3.18044	1.49038	2.18224	3.69796	2.90655	CO2-conc-fix	ndhD-III	proton-translocating NADH-quinone oxidoreductase (NADH dehydrogenase subunit 4)
SYNPCC7002_A0174	1.50605	1.19695	4.12233	1.54619	2.1911	4.29817	1.34684	CO2-conc-fix	cupA	CO2 hydration protein
SYNPCC7002_A0175	0.797915	1.34702	0.481542	0.942924	0.73941	1.14053	1.6101	CO2-conc-fix	'cupS'	conserved hypothetical protein
SYNPCC7002_A0171	0.712397	0.607401	3.15874	0.695382	1.07564	1.51609	2.34144	CO2-conc-fix/transcription	rbcR	transcription regulator of rubisco operon, RbcR (LysR family)
SYNPCC7002_A2371	1.56561	1.14706	1.4284	0.91789	0.854124	4.09151	1.37966	CO2-conc-fix	bicA	bicarbonate transporter, BicA
SYNPCC7002_A0470	3.09448	2.23888	1.96016	1.25827	3.26767	2.92804	2.80993	CO2-conc-fix	'sbtA'	sodium-dependent bicarbonate transporter
SYNPCC7002_A1802	1.61611	1.29919	0.141189	1.30262	2.63113	1.19703	1.54074	CO2-conc-fix	ccmK	Carbon dioxide concentrating mechanism protein
SYNPCC7002_A1803	1.92499	1.42316	0.148807	1.10759	2.94439	1.38403	1.48619	CO2-conc-fix	ccmK	carbon dioxide concentrating mechanism protein
SYNPCC7002_A2612	1.86842	1.28189	1.43667	1.47362	1.35754	0.850687	1.60886	CO2-conc-fix	ccmK	carbon dioxide concentrating mechanism protein
SYNPCC7002_A2613	1.72811	1.16674	0.529651	1.01955	0.70627	0.47043	0.703391	CO2-conc-fix	ccmK	carbon dioxide concentrating mechanism protein
SYNPCC7002_A2389	0.748492	1.08968	0.962404	1.11696	0.838353	1.35343	1.18803	CO2-conc-fix	ccmk1	carbon dioxide concentrating mechanism protein
SYNPCC7002_A1801	1.44347	0.662908	0.117567	0.881583	1.34903	2.51227	0.971433	CO2-conc-fix	ccmL	carbon dioxide concentrating mechanism protein
SYNPCC7002_A1800	1.72016	1.13871	0.127467	1.4082	1.0466	2.4451	1.0001	CO2-conc-fix	ccmM	carbon dioxide concentrating mechanism protein
SYNPCC7002_A1799	1.65029	1.15953	0.0365851	1.1517	0.998215	1.72221	0.609644	CO2-conc-fix	ccmN	Carbon dioxide concentrating mechanism protein
SYNPCC7002_A1997	1.4637	1.48097	0.326664	0.904298	1.5916	0.983251	1.83326	CO2-conc-fix	icfA	carbonic anhydrase
CBB cycle
SYNPCC7002_A1796	2.85772	1.3816	0.115082	1.09119	1.69954	1.23443	1.70515	CO2-conc-fix/calvinCycle	rbcS	Ribulose bisphosphate carboxylase, small subunit
SYNPCC7002_A1798	3.50871	2.25646	0.125022	2.01995	2.11235	1.40927	0.993272	CO2-conc-fix/calvinCycle	rbcL	ribulose-1,5-bisphosphate carboxylase, large subunit
SYNPCC7002_A1797	2.78668	1.44287	0.188378	1.40158	1.93753	1.72185	1.99164	CO2-conc-fix	rbcX	RbcX protein, possible rubisco chaperone
SYNPCC7002_A1585#	1.62472	1.15259	1.16212	1.48041	1.5864	2.64183	1.49129	glycolysis/calvinCycle	pgk	phosphoglycerate kinase
SYNPCC7002_A0106	0.594561	0.513743	0.869404	0.66494	1.09028	0.934325	0.709835	glycolysis/calvinCycle	gap	glyceraldehyde-3-phosphate dehydrogenase, type I
SYNPCC7002_A1352	1.77325	1.66224	1.44048	1.67216	1.53949	1.65764	1.66233	glycolysis/pentosePpathway/calvinCycle	fba	fructose-bisphosphate aldolase, class II, Calvin cycle subtype
SYNPCC7002_A0329*	0.314305	0.777745	0.244641	1.12326	0.458207	1.20025	0.63423	glycolysis/pentosePpathway/calvinCycle	fbp	fructose-1,6-bisphosphatase
SYNPCC7002_A1301	1.5519	1.01154	0.129989	1.20612	1.578	0.626376	1.11586	glycolysis/pentosePpathway/calvinCycle	-	Bacterial fructose-1,6-bisphosphatase, glpX-encoded superfamily
SYNPCC7002_A1022$	1.35146	1.1014	0.46137	1.45293	0.951136	1.62647	0.894714	pentosePpathway/calvinCycle	tkt	transketolase
SYNPCC7002_A0595	1.84366	0.90434	0.714741	1.18525	0.425487	2.81862	1.37147	calvinCycle	tpiA	triosephosphate isomerase
SYNPCC7002_A1269$	1.32007	1.16829	4.54287	1.51657	0.822962	7.05733	1.0264	pentosePpathway/calvinCycle	rpiA	ribose 5-phosphate isomerase A
SYNPCC7002_A0324$	1.4456	1.48721	0.946765	1.70134	1.03521	1.90405	1.72808	pentosePpathway	rpe	ribulose-phosphate 3-epimerase
SYNPCC7002_A2857	2.06467	1.58488	0.310929	1.17845	1.02814	1.04624	0.91602	calvinCycle	prk	Phosphoribulokinase
SYNPCC7002_A2665	1.18427	1.04858	0.472226	0.991285	0.8516	1.27659	1.37998	calvinCycle	prk	phosphoribulokinase
Oxidative pentose phosphate cycle
SYNPCC7002_A0964*	0.609231	0.64626	0.197518	0.86174	0.657297	1.35007	1.12999	glycolysis/pentosePpathway/StarchSucroseMetabolism	pgi	glucose-6-phosphate isomerase
SYNPCC7002_A1459	0.214527	0.431142	0.686544	0.797342	0.255439	2.10374	0.762968	pentosePpathway	zwf	glucose-6-phosphate 1-dehydrogenase
SYNPCC7002_A0928	0.564308	1.10283	0.060548	1.16275	0.654377	0.555706	0.574262	pentosePpathway	pgl	6-phosphogluconolactonase
SYNPCC7002_A0221	0.362963	0.578952	0.521851	0.823612	0.719238	1.98875	0.817015	pentosePpathway	gnd	6-phosphogluconate dehydrogenase, decarboxylating
SYNPCC7002_A1269$	1.32007	1.16829	4.54287	1.51657	0.822962	7.05733	1.0264	pentosePpathway/calvinCycle	rpiA	ribose 5-phosphate isomerase A
SYNPCC7002_A0324$	1.4456	1.48721	0.946765	1.70134	1.03521	1.90405	1.72808	pentosePpathway	rpe	ribulose-phosphate 3-epimerase
SYNPCC7002_A1022$	1.35146	1.1014	0.46137	1.45293	0.951136	1.62647	0.894714	pentosePpathway/calvinCycle	tkt	transketolase
SYNPCC7002_A0010*	0.341617	0.679694	1.5587	0.742288	0.565793	2.92079	1.99047	glycolysis/pentosePpathway/calvinCycle	fbaB	fructose-bisphosphate aldolase class I
SYNPCC7002_A0329*	0.314305	0.777745	0.244641	1.12326	0.458207	1.20025	0.63423	glycolysis/pentosePpathway/calvinCycle	fbp	fructose-1,6-bisphosphatase
SYNPCC7002_A0162*	0.616855	0.714661	0.204806	1.2449	0.254003	1.39461	0.65898	glycolysis/pentosePpathway	pfkA	6-phosphofructokinase PfkA
SYNPCC7002_A1460	0.180681	0.428401	3.70212	0.761509	0.529192	2.92744	0.967808	pentosePpathway	tal	transaldolase
SYNPCC7002_A2558	1.08596	1.13719	0.782084	0.988634	0.713908	0.770142	0.973127	pentosePpathway	talC	transaldolase
Glycolysis
SYNPCC7002_A2438	0.673291	0.582105	0.674237	0.748193	0.292006	2.15142	1.32658	glycolysis/starchSucroseMetabolism	glk	Glucokinase
SYNPCC7002_A0964*	0.609231	0.64626	0.197518	0.86174	0.657297	1.35007	1.12999	glycolysis/pentosePpathway/StarchSucroseMetabolism	pgi	glucose-6-phosphate isomerase
SYNPCC7002_A0162*	0.616855	0.714661	0.204806	1.2449	0.254003	1.39461	0.65898	glycolysis/pentosePpathway	pfkA	6-phosphofructokinase PfkA
SYNPCC7002_A0886	0.414767	0.795684	0.0766675	0.873206	0.152814	0.646904	0.656246	StarchSucroseMetabolism	-	PfkB family of carbohydrate kinases; probable fructokinase
SYNPCC7002_A0329*	0.314305	0.777745	0.244641	1.12326	0.458207	1.20025	0.63423	glycolysis/pentosePpathway/calvinCycle	fbp	fructose-1,6-bisphosphatase
SYNPCC7002_A0010*	0.341617	0.679694	1.5587	0.742288	0.565793	2.92079	1.99047	glycolysis/pentosePpathway/calvinCycle	fbaB	fructose-bisphosphate aldolase class I
SYNPCC7002_A2697	0.208546	0.955598	0.0176081	1.13882	0.290131	0.65685	0.8206	glycolysis	gap	glyceraldehyde-3-phosphate dehydrogenase, type I
SYNPCC7002_A1585#	1.62472	1.15259	1.16212	1.48041	1.5864	2.64183	1.49129	glycolysis/calvinCycle	pgk	phosphoglycerate kinase
SYNPCC7002_A2233	1.13753	1.18077	0.45051	1.00636	0.590927	1.75518	1.1291	glycolysis	gpm	2,3-bisphosphoglycerate-independent phosphoglycerate mutase
SYNPCC7002_A2560	1.48971	1.06478	0.433667	1.185	0.705621	1.17126	1.42727	glycolysis	gpmB	phosphoglycerate mutase
SYNPCC7002_A0073	1.39969	1.00997	0.533187	1.37731	0.910213	0.924855	1.16975	glycolysis	eno	2-phosphopyruvate hydratase (enolase)
Pyruvate metabolism
SYNPCC7002_A1658	0.907631	0.863909	0.545718	1.18878	1.22055	0.767843	1.1142	pyruvate	pyk	pyruvate kinase
SYNPCC7002_A0250	0.141224	0.273262	0.325073	0.668557	0.29949	0.981668	1.33705	pyruvate	ppsA	phosphoenolpyruvate synthase
SYNPCC7002_A0353	1.70589	1.2662	0.377961	1.16807	0.750709	2.22622	1.19866	pyruvate	'pdhA'	pyruvate dehydrogenase E1 component, alpha chain
SYNPCC7002_A0655	1.64876	0.920826	0.435683	1.09494	1.11512	1.47048	1.71603	pyruvate	pdhB	pyruvate dehydrogenase E1 beta chain
SYNPCC7002_A1126	1.48667	1.11887	0.289017	1.22878	0.820646	2.29005	0.887446	pyruvate/GlycineSerineThreonineMetabolism	ipdA	dihydrolipoamide dehydrogenase
SYNPCC7002_A0110	1.16863	1.03704	0.709188	1.2647	1.04152	1.85983	1.21748	pyruvate	-	dihydrolipoamide S-acetyltransferase; 2-oxo acid dehydrogenases acyltransferase (catalytic domain)
SYNPCC7002_A0291	1.78297	2.03297	0.577031	1.67145	1.36483	4.61261	0.91781	pyruvate	-	conserved hypothetical PEP-utilizing protein
SYNPCC7002_A1443	0.144285	0.304474	0.540307	0.96254	0.47864	0.266608	0.70968	pyruvate	nifJ	pyruvate:ferredoxin (flavodoxin) oxidoreductase
TCA cycle
SYNPCC7002_A2623	0.989563	1.11294	0.509412	1.01742	0.676908	1.57454	0.89281	-	-	2-methylcitrate synthase/citrate synthase II
SYNPCC7002_A1683	1.51166	1.42488	1.9171	1.22656	0.887497	3.01185	1.28888	TCC-cycle	acnB	aconitate hydratase 2
SYNPCC7002_A0838	1.10069	0.87787	0.218144	1.10513	0.486982	1.09793	0.813222	TCC-cycle	icd	isocitrate dehydrogenase, NADP-dependent
SYNPCC7002_A2770	0.615176	0.77502	0.188937	0.88203	0.702967	1.06281	1.11166	ValineLeucineIsoleucineMetabolism	ilvB	acetolactate synthase
SYNPCC7002_A2771	0.470311	0.765613	0.310019	0.900906	0.627738	1.25877	1.04987	?AlanineAspartateGlutamateMetabolism	-	succinate-semialdehyde dehydrogenase
SYNPCC7002_A0890	0.853181	1.0288	0.166844	1.42743	1.33021	0.987925	0.812986	TCC-cycle	sucD	succinyl-CoA synthetase, alpha chain
SYNPCC7002_A0891	0.734625	0.885843	0.0777181	0.954691	0.826175	1.76022	1.06125	TCC-cycle	sucC	succinate-CoA ligase beta chain
SYNPCC7002_A1094	0.629692	0.997302	0.471344	1.15542	0.346886	0.708472	0.568945	TCC-cycle/complex2	sdhB	succinate dehydrogenase iron-sulfur protein subunit
SYNPCC7002_A2569	0.348215	0.444117	0.387969	0.911319	0.429612	1.24914	0.770219	TCC-cycle/complex2	frdA/'sdhA'	succinate dehydrogenase flavoprotein subunit
SYNPCC7002_A2041	0.87019	1.11629	1.24505	1.07986	0.88774	1.40253	1.23289	TCC-cycle/AlanineAspartateGlutamateMetabolism	aspA	aspartate ammonia-lyase
SYNPCC7002_A2093	0.730145	0.798976	0.536684	1.10542	0.656688	1.57899	1.0067	TCC-cycle	mdh	malate dehydrogenase, NAD-dependent
Fermentative metabolism
SYNPCC7002_G0164	0.456307	0.440187	0.291648	1.64379	0.620068	5.95788	0.172645	pyruvate	ldhA	Fermentative lactate dehydrogenase
SYNPCC7002_A1838	0.963583	0.719544	0.193652	1.00592	0.731343	1.31263	0.976658	acetate	acsA	acetate--CoA ligase
SYNPCC7002_A2015	0.300554	0.768332	0.0220902	0.996782	0.399207	1.86392	0.964307	acetate	acs	acetyl-CoA synthetase
SYNPCC7002_A0868	0.591329	0.568212	0.272874	0.8189	0.333588	2.32669	1.18857	acetate	-	alcohol dehydrogenase, zinc-binding dehydrogenase family protein
SYNPCC7002_A2590	0.713484	0.806577	0.328579	0.900945	2.03754	0.745814	1.12479	acetate	-	short-chain alcohol dehydrogenase family
SYNPCC7002_A0195	0.459935	0.915105	0	0.89418	0.172558	0.807382	0.870088	H2ase/complex1	hoxE	hydrogenase subunit E ([NiFe] hydrogenase subunit)
SYNPCC7002_A0196	0.317617	0.482291	0.0957164	0.813907	0.457877	0.821804	0.801141	H2ase/complex1	hoxF	hydrogenase large diaphorase subunit F
SYNPCC7002_A0197	0.18527	0.368621	0.603921	1.01701	0.473852	2.63089	0.54676	H2ase/complex1	hoxU	hydrogenase small diaphorase subunit U
SYNPCC7002_A0198	0.228401	0.45068	0.448447	0.629261	0.54028	0.876272	0.502785	H2ase	hoxY	hydrogenase small subunit Y
SYNPCC7002_A0200	0.141186	0.330482	0.0765818	0.831056	0.583436	1.43974	0.615879	H2ase	hoxH	hydrogenase large subunit H
SYNPCC7002_A0201	0.257362	0.190977	0.0217967	0.769768	0.486587	1.47133	0.479378	H2ase	hoxW	hydrogenase maturation protease
SYNPCC7002_A0202	0.25485	0.204872	0	0.850062	0.763733	1.3513	0.707103	H2ase	hypA	hydrogenase nickel insertion protein HypA
SYNPCC7002_A0203	0.213138	0.311118	0.320126	0.596539	0.420906	1.01761	0.797923	H2ase	hypB	hydrogenase isoenzymes formation protein; HypB
SYNPCC7002_A0205	0.222247	0.468991	0.123904	0.826036	0.230502	2.58619	1.26132	H2ase	hypC	hydrogenase assembly chaperone HypC/HupF
SYNPCC7002_A0206	0.31891	0.51274	0.0217776	0.949765	0.590337	1.23793	0.623412	H2ase	hypD	hydrogenase expression/formation protein HypD
SYNPCC7002_A0194	0.42459	0.29866	0.077316	0.890207	0.24657	1.16741	0.803224	H2ase	hypE	hydrogenase expression/formation protein HypE
SYNPCC7002_A0204	0.230792	0.340143	0.0991268	0.659843	0.284515	1.09174	0.601543	H2ase	hypF	[NiFe] hydrogenase maturation protein HypF
SYNPCC7002_A0199	0.431317	0.361809	0.085969	0.782783	0.243703	1.06899	0.567617	H2ase	hyp3	CBS domain-containing protein; possibly associated with hydrogenase assembly
Glycogen, amylose, cyanophycin metabolism
SYNPCC7002_A0481	0.872775	0.759911	0.076585	1.06521	0.762568	3.14261	1.15326	StarchSucroseMetabolism	glgP	glycogen phosphorylase
SYNPCC7002_A2139	0.545627	0.883519	0.376082	0.793355	0.719622	0.415684	0.707792	StarchSucroseMetabolism	-	alpha-glucan phosphorylase
SYNPCC7002_A1865	1.06911	1.02664	0.300184	0.748972	0.733947	1.52608	0.667022	StarchSucroseMetabolism	glgB	1,4-alpha-glucan branching enzyme
SYNPCC7002_A1532	1.3533	1.1936	0.216345	0.897642	1.23425	1.70378	0.64369	StarchSucroseMetabolism	glgA1	glycogen synthase 1
SYNPCC7002_A2125	0.423499	0.711997	0.103706	0.789349	1.18026	0.948198	0.690231	StarchSucroseMetabolism	glgA2	glycogen synthase 2 (Starch [bacterialglycogen] synthase 2)
SYNPCC7002_A0095	1.06307	0.820972	0.43326	1.10546	1.30822	1.31274	1.11653	StarchSucroseMetabolism	glgC	glucose-1-phosphate adenylyltransferase
SYNPCC7002_A2022	0.255672	0.597331	1.36668	0.767524	0.785317	2.75581	0.532038	StarchSucroseMetabolism	-	putative sucrose phosphorylase
SYNPCC7002_A2405	0.58225	0.725702	0.154084	1.03518	0.995525	1.68484	0.883651	storage	cphA	cyanophycin synthetase
SYNPCC7002_A2406	1.41934	1.23435	0.334043	0.688619	1.10229	0.927165	1.32788	storage	cphB	cyanophycinase
Fatty acid desaturases
SYNPCC7002_A2756	2.80983	2.48531	0.0841975	1.3904	1.198	0.368164	1.12152	UnsaturatedFattyAcid	desA	phosphatidylcholine desaturase
SYNPCC7002_A0159	8.04852	2.66497	0.609334	1.7164	2.44929	0.811805	0.99842	UnsaturatedFattyAcid	desB	omega-3 acyl-lipid desaturase
SYNPCC7002_A2198	0.910291	1.11763	0.347308	1.00681	0.928923	0.690114	0.892097	UnsaturatedFattyAcid	desC	delta-9 acyl-lipid desaturase
SYNPCC7002_A2833	1.83648	1.93769	1.30816	2.0273	0.467162	1.37974	1.31247	UnsaturatedFattyAcid	desE	fatty acid desaturase
SYNPCC7002_A1989	0.728434	1.53716	0.365826	1.77023	1.29629	0	0.275605	UnsaturatedFattyAcid	desF	Possible syn-2, delta 9 acyl-lipid fatty acid desaturase
Clp proteases
SYNPCC7002_A0141	0.744462	0.901163	3.13373	0.988352	0.783596	1.61838	1.11582	clpProtease	clpC	endopeptidase Clp, ATP-binding chain C, protease regulatory subunit
SYNPCC7002_A0431	0.710869	0.668949	0.601575	0.927731	0.567645	1.8791	1.02099	clpProtease	clpB	endopeptidase Clp ATP-binding chain B
SYNPCC7002_A1193	1.01034	0.874894	0.650093	0.874334	1.42078	1.24806	1.06726	clpProtease	clpP	Clp protease
SYNPCC7002_A1194	0.84665	0.921174	0.891395	0.689099	0.874207	1.38885	0.545608	clpProtease	clpP	Clp protease
SYNPCC7002_A1534	0.835952	1.13736	1.42718	1.29512	0.82124	1.9455	1.16966	clpProtease	clpX	ATP-dependent Clp protease, ATP-binding subunit ClpX
SYNPCC7002_A1535	1.21944	1.34338	2.09307	1.03015	1.21401	2.06937	1.09364	clpProtease	clpP	Clp protease
SYNPCC7002_A1847	0.791911	0.83987	0.505641	1.11659	0.934682	2.12077	1.11185	clpProtease	clpP	ATP-dependent Clp protease, proteolytic subunit ClpP
SYNPCC7002_A2075	0.689155	1.17319	0.384465	0.625866	0.658464	1.13826	1.16568	clpProtease	-	putative ATP-dependent Clp protease adaptor protein
SYNPCC7002_A2281	0.584093	1.02241	2.97809	0.463275	1.23707	2.13387	1.14061	clpProtease	clpS	ATP-dependent Clp protease adaptor protein
SYNPCC7002_A2353	0.285694	0.461566	31.96	0.599522	0.866295	1.35029	0.948701	clpProtease	clpB1	endopeptidase Clp ATP-binding chain B1
Chaperons/ heat shock proteins
SYNPCC7002_A0081	0.408358	0.738624	0.420746	0.674562	0.741526	0.885082	1.03002	chaperone	copZ	copper-binding metallochaperone
SYNPCC7002_A0147	0.701056	0.658543	29.9398	0.94422	0.890561	2.03557	1.33258	chaperone	groEL-II	chaperonin GroEL-II (Cpn 60)
SYNPCC7002_A0476	0.456266	0.74668	0.586845	1.02029	0.88989	1.54836	0.616534	chaperone	dnaK	DnaK-type molecular chaperone
SYNPCC7002_A0540	0.444471	0.451337	1.74006	0.722327	2.1923	2.34687	0.637264	chaperone	-	Molecular chaperone, DnaJ class
SYNPCC7002_A0622	0.421069	0.858841	0.337431	0.760731	0.958839	0.795363	1.02367	chaperone	-	DnaJ-like protein
SYNPCC7002_A0654	0.101714	0.177162	892.504	0.33927	0.562884	2.8845	1.37686	chaperone	hspA	small heat shock protein
SYNPCC7002_A0693	0.601262	0.633085	1.33566	0.799723	0.474319	2.0359	1.19679	chaperone	dnaJ	chaperone protein DnaJ
SYNPCC7002_A0694	0.671695	0.962714	0.470764	0.950093	0.724777	1.35531	0.945214	chaperone	dnaK	chaperone protein DnaK, Heat shock 70 kDa protein 1
SYNPCC7002_A0695	1.1166	0.954642	0.660838	0.977631	0.766595	2.01791	1.36205	chaperone	grpE	heat shock protein
SYNPCC7002_A0932	0.846777	0.898376	1.61868	0.951763	1.56663	1.60578	1.30352	chaperone	-	DnaJ domain protein
SYNPCC7002_A1738	0.330651	0.882866	0.399599	0.445662	0.849581	2.12952	0.750617	chaperone	-	DnaJ domain containing protein
SYNPCC7002_A1902	0.280587	0.309493	13.8305	0.558437	0.522286	2.40736	0.984252	chaperone	htpG	heat shock protein
SYNPCC7002_A1925	0.54268	0.696009	8.35917	0.417765	0.803534	1.94076	0.565912	chaperone	-	DnaJ domain containing protein
SYNPCC7002_A2160	0.652438	0.712724	0.71939	1.06721	0.810933	1.22645	1.15943	chaperone	dnaK	DnaK protein
SYNPCC7002_A2161	0.564552	0.782367	0.271539	0.843173	0.698855	0.787002	1.21146	chaperone	dnaJ	Chaperone protein dnaJ
SYNPCC7002_A2418	0.599922	0.597057	30.9323	0.876897	0.781954	4.33277	0.779347	chaperone	dnaK	chaperone protein DnaK
SYNPCC7002_A2457	0.743145	0.558174	41.8902	0.963308	0.892128	1.12596	2.32562	chaperone	groES	chaperonin, 10 kDa protein
SYNPCC7002_A2458	0.636034	0.467338	54.6612	0.790464	1.00744	1.69031	1.36859	chaperone	groEL	chaperonin, 60 kDa protein
SYNPCC7002_A2512	0	0.831918	0	0.788986	19.4708	3.82781	1.04411	chaperone	dnaJ	chaperone protein domain protein
SYNPCC7002_A2593	0.653703	0.643057	0.194	0.678728	1.01396	0.172308	1.06743	chaperone	-	DnaJ domain containing protein
Flavoproteins/ oxidative stress response
SYNPCC7002_A1321	0.470213	0.511049	3.8486	0.928668	0.990843	3.27808	1.89611	-	flv1	flavoprotein
SYNPCC7002_A1743	0.57743	0.725545	0.547781	1.08765	1.02902	1.20633	1.58622	-	flv2	flavin reductase like domain protein
SYNPCC7002_A0242	1.01195	1.0837	4.3049	1.06896	1.15119	2.72994	0.723661	OxStress	sodB	Mn-superoxide dismutase
SYNPCC7002_A2422	0.650736	1.09331	0.493343	1.2062	0.604443	1.59305	0.850651	OxStress	katG	catalase/peroxidase HPI
SYNPCC7002_A0117	1.45306	0.876078	0.585103	1.5193	1.5994	2.37569	1.94775	GlutathionMetabolism	gpo	glutathione peroxidase
SYNPCC7002_A0970	1.79022	1.03124	2.28259	0.710696	1.49457	2.26243	0.638508	GlutathionMetabolism	-	glutathione peroxidase
SYNPCC7002_A1621	0.520804	0.644319	1.60829	0.686485	0.41992	1.50364	0.639764	heme	glbN	cyanoglobin
SYNPCC7002_A0215	0.528945	0.78185	2.15635	0.822807	0.518357	1.896	1.54077	-	msrA	protein-methionine-S-oxide reductase
SYNPCC7002_A0672	0.583396	0.744265	9.57163	0.870235	1.72387	3.49542	0.84453	-	msrB	methionine-R-sulfoxide reductase
SYNPCC7002_A1587	0.306455	0.457522	0.210272	0.659211	0.822988	0.611218	1.00488	OxStress	-	Universal stress protein (Usp)
SYNPCC7002_A1934	0.544737	0.856555	0.967656	0.578115	0.671334	1.76416	0.791434	OxStress	-	universal stress protein family domain protein
SYNPCC7002_A2423	1.93697	1.24083	0.667118	1.36716	0.78797	1.18505	0.916071	OxStress	uspA	universal stress protein family domain protein
SYNPCC7002_A2690	0.368073	0.618684	0.0839011	0.656912	0.661494	0.3105	0.692087	OxStress	-	universal stress protein
Sodium/proton antiporter
SYNPCC7002_A2372	2.72819	1.97386	1.01643	1.2272	0.67532	9.47925	0.935879	antiporter	napA	Sodium/hydrogen exchanger family protein (Na/H antiporter)
SYNPCC7002_A2373	1.16	0.466258	12.3105	1.21604	10.2823	23.4301	1.17037	antiporter	mnhC	Multisubunit Na+/H+ antiporter, subunit C
SYNPCC7002_A2374	1.50691	0.807601	1.75665	0.861665	2.00078	5.12649	0.760194	antiporter	mnhD1	Multisubunit Na+/H+ antiporter, subunit D1
SYNPCC7002_A2375	0.53914	0.812647	2.11541	0.886317	1.04407	2.54992	0.713947	antiporter	mnhD2	Multisubunit Na+/H+ antiporter, subunit D2
SYNPCC7002_A2379	1.00227	0.755366	3.05531	1.50441	0.18044	4.82434	0.56882	antiporter	-	Multisubunit Na+/H+ antiporter, predicted subunit
SYNPCC7002_A2380	0.664121	1.06777	0	1.45571	0.525981	2.63679	1.1726	antiporter	mnhB	Multisubunit Na+/H+ antiporter, B subunit
SYNPCC7002_A0227	0.751866	0.751443	0.264365	0.774635	0.330624	1.74033	1.35316	antiporter	-	Na+/H+ antiporter
SYNPCC7002_A0283	0.697836	0.46009	0.306342	1.12819	0.398022	0.447436	0.987731	antiporter	-	Sodium/hydrogen exchanger family protein
SYNPCC7002_A0577	1.04987	1.12751	1.05532	0.970835	0.872551	6.80429	1.20408	antiporter	-	Na/H+ antiporter
SYNPCC7002_A1003	0.487578	0.558546	0.545921	1.01762	2.58733	1.2122	1.06996	antiporter	-	Na+/H+-exchanging protein
SYNPCC7002_A2297	0.774717	0.802938	0.116314	0.92625	1.11282	2.27279	0.96898	antiporter	-	Na+/H+ antiporter
Compatible solute biosynthesis and transport
SYNPCC7002_A2851	1.27094	1.37348	0.599808	1.21245	0.245602	1.72056	0.79373	-	ggpS	glucosylglycerol-phosphate synthase
SYNPCC7002_A2841	0.811138	1.10949	0	0.740719	0.141943	2.29779	0.293155	-	stpA	glucosylglycerol 3-phosphatase
SYNPCC7002_A2852	0.865695	1.0518	0.42472	1.23003	0.192303	3.80025	0.913136	GlycerolipidBiosynthesis	glpD	glycerol-3-phosphate dehydrogenase
SYNPCC7002_A2036	0.272031	0.866928	1.50841	1.34439	0.0786031	1.26094	1.41153	ABC-transporter	-	ABC transporter, ATPase subunit
SYNPCC7002_A2037	0.418251	0.487534	1.14321	0.900833	0.0132096	2.07492	0.822882	ABC-transporter	-	ABC transporter, permease subunit
SYNPCC7002_A2038	0.568949	0.771822	0.556113	1.33295	0.160109	1.99631	0.741464	ABC-transporter	-	ABC transporter, periplasmic binding protein
SYNPCC7002_A2039	0.502648	0.669439	0.531318	0.763587	0.392913	1.11822	0.567696	ABC-transporter	-	ABC transporter, ATP-binding subunit
Others
SYNPCC7002_A0263	0.29052	0.481268	0.189914	0.525515	0.759092	0.522906	1.0188	LRT	lrtA	light-repressed protein LrtA (ribosomal subunit interface protein)
SYNPCC7002_A0302	0.262127	0.368764	0.709202	0.674487	0.0269254	24.3863	0.330588	FeUptake	-	ferritin-like domain protein, DpsA family
SYNPCC7002_A0303	0.0941397	0.113518	2.80241	0.619043	0.25905	25.9729	0.463034	-	-	conserved hypothetical protein
SYNPCC7002_A1469	1.06638	0.992783	15.9515	1.18366	1.95342	20.8224	1.61388	-	-	Secreted and surface protein containing fasciclin-like repeats
SYNPCC7002_A1490	0.699115	1.81419	0.0192285	0.938635	3.00375	0.149608	1.14608	-	-	hypothetical protein
SYNPCC7002_A2492	1.45712	3.07486	4.18696	0.416597	2.22545	9.91682	41.348	-	-	conserved hypothetical membrane protein
SYNPCC7002_A2493	0.366112	1.7659	0	3.97757	0.295363	1.18455	36.5692	-	-	conserved hypothetical protein
SYNPCC7002_A0186	0.813954	1.21052	21.1816	1.5359	1.10306	8.17444	1.56034	-	-	CAB/ELIP/HLIP superfamily
SYNPCC7002_A0602	0.638659	0.65603	9.91779	0.865636	1.05801	2.69849	0.608571	-	hliA	CAB/ELIP/HLIP superfamily protein
SYNPCC7002_A0858	0.4032	0.378152	5.21384	0.7557	0.49702	0.629194	1.55942	-	hliA	High light inducible protein hli5
SYNPCC7002_A1476	0.243468	0.880751	37.4547	1.39217	1.59264	21.2908	1.1054	-	-	possible high light inducible protein
SYNPCC7002_A1477	0.57748	1.3927	21.3039	1.98124	0.682137	4.55949	1.74793	-	-	conserved hypothetical protein
SYNPCC7002_A1446	0.82723	1.49626	89.1304	0.709525	0	31.6658	0	-	-	glycosyltransferase, putative
SYNPCC7002_A1447	0.48351	0.194346	0	1.01374	1.17696	1.57339	0.975666	-	-	glycosyltransferase
SYNPCC7002_A1449	1.07737	0.974359	0.382985	0.616051	1.42495	5.78276	0.407628	-	-	Phosphotransferase, putative
